# Supplementary material for: Protein-protein interactions and metabolite channelling in the plant tricarboxylic acid cycle
Source: Nat Commun. 2017 May 16;8:15212. doi: 10.1038/ncomms15212 (PMC5440813; doi:10.1038/ncomms15212)
Supplement: Supplementary Data 1 — Scores for all tested protein pairs [file ncomms15212-s2.xlsx]

## Sheet: Supp Data 1
Supplementary Data 1: Scores for all tested protein pairs
The scores of compromise, AP-MS, split-LUC and Y2H analyses for all tested protein pairs.
Protein1	Protein2	Score	AP-MS	split-LUC	Y2H
CSY4	ACO2	1	0.62	5.525	3
MDH2	MDH1	0.966511	879.555	2.2	5
PDC1b	ME1	0.963689	0.895	5.025	3
IDH2	IDH1	0.963393	0.315	5.025	3
SDH2-3	ODC1-1	0.958397	2.48	4.95	3
ODC2-1	IDH2	0.954009	3.36	4.875	3
SDH5	MDH2	0.938939	2.4	4.675	3
PDC2-2	PDC1a-1	0.937799	14.475	4.575	3
SDH6	MDH2	0.937717	0	4.675	3
PDC2-1	PDC1a-1	0.915481	17.175	4.25	3
PDC1a-2	ME1	0.912307	4.86	5.72333	3
ODC2-2	ODC1-2	0.896931	281.335	2.15	3
SDH4	SDH2-3	0.895646	2.21	7.3575	5
PDC2-1	PDC1b	0.890713	15.065	3.925	3
PDC2-1	ME1	0.889251	1.46	4	3
PDC2-2	PDC1b	0.880315	16.12	3.775	3
MDH2	IDH2	0.872227	0.24	3.775	3
SCoALb	SCoALa-2	0.862213	55.725	3.25	3
LPD2	ACO3	0.861867	1.37	3.7	3
SDH2-3	LPD2	0.858071	1.075	3.575	3
SCoALb	SCoALa-1	0.857951	50.935	3.225	3
IDH2	ACO2	0.857885	0.71	3.575	3
PDC2-2	LPD1	0.854245	32.925	3.3	3
PDC2-1	LPD1	0.850656	0.83	3.475	3
ODC2-2	ODC1-1	0.848058	646.99	2.2	5
SDH3-1	ODC2-2	0.84782	20.31	3.3	3
SCoALb	PDC2-2	0.841217	0.19	3.35	3
IDH1	CSY4	0.839306	0.015	3.325	3
CSY4	ACO3	0.838082	1.19	3.3	3
SCoALa-2	SCoALa-1	0.831328	170.425	2.025	3
SDH4	PDC2-1	0.82631	6.705	3.1	3
MDH2	ICDH	0.825054	0.66	3.125	3
ODC2-1	IDH6	0.825032	4.195	3.14667	3
SDH6	SDH5	0.823779	1.735	3.1	3
LPD2	ICDH	0.823565	1.315	3.1	3
ME2	ME1	0.821788	162.43	2.12667	3
SCoALa-2	IDH2	0.821307	0.46	3.075	3
MDH2	IDH6	0.819395	0.285	3.05	3
SDH3-1	PDC1b	0.812184	0.44	2.95	3
SDH3-1	SDH2-1	0.809201	1.74	2.9	3
SDH7b	SDH7a	0.804669	0	2.85	3
SDH7a	ODC2-2	0.802809	3.505	2.8	3
SDH5	PDC1b	0.800544	2.635	2.775	3
IDH1	ACO2	0.795811	0.5	2.725	3
PDC1a-1	LPD1	0.792082	11.075	5.875	5
SCoALa-1	ACO2	0.788607	0.67	2.625	3
ODC1-1	ME1	0.787916	2.89	2.6	3
ODC2-1	ICDH	0.785378	5.065	2.55	3
ME2	IDH2	0.784291	2.93	2.55	3
LPD2	IDH2	0.783504	1.39	5.825	5
ODC2-1	ODC1-2	0.779074	533.02	2.05	5
ODC2-2	IDH6	0.775476	3.515	2.425	3
IDH6	IDH5	0.76953	6.155	2.325	3
SCoALb	IDH6	0.768577	0.705	2.35	3
PDC2-1	ME2	0.763799	2.06	2.275	3
LPD2	LPD1	0.759819	4.98	2.2	3
SDH6	ODC2-1	0.759105	0	2.225	3
SCoALb	IDH2	0.756408	1.865	5.45	5
MDH2	FUM1	0.753935	0.585	2.15	3
IDH5	IDH2	0.750923	5.41	5.35	5
PDC1a-1	ME1	0.750642	1.28	5.375	5
SDH2-3	SDH1-1	0.744858	15.63	5.25	5
LPD1	LPD1	0.744525	0	2.025	3
SDH3-1	IDH6	0.735945	3.195	2.51333	3
ME1	LPD1	0.735753	0.67	1.9	3
SCoALa-1	SCoALa-1	0.735412	0	1.9	3
MDH2	MDH2	0.729944	0	1.825	3
ODC2-2	ODC2-1	0.728267	3.865	1.775	3
LPD1	IDH2	0.722797	0.285	5	5
ODC2-1	ODC2-1	0.720831	0	1.7	3
SDH8	SDH2-2	0.720831	0	1.7	3
IDH6	ICDH	0.718803	3.175	1.65	3
PDC1a-1	LPD2	0.713972	0.85	4.875	5
ODC2-2	LPD1	0.713727	0.365	1.6	3
PDC1a-1	ICDH	0.703255	1.28	4.725	5
IDH2	CSY4	0.701349	1.115	4.7	5
SDH7a	PDC2-1	0.69935	0.77	4.675	5
SDH6	SDH2-3	0.698822	3.31	4.65	5
PDC1a-2	LPD1	0.698489	6.235	6.16667	5
SCoALb	SCoALb	0.69167	0	1.3	3
PDC1b	LPD2	0.68809	3.71	4.5	5
SDH2-3	MDH2	0.686246	0.09	4.5	5
ACO3	ACO2	0.682394	6.84	4.4	5
SDH7a	ME1	0.678303	1.67	4.38	5
IDH1	ACO3	0.673823	115.255	3.525	5
ODC2-1	ODC1-1	0.673776	269.03	2.45	5
SDH7b	PDC2-1	0.672414	1.56	4.3	5
SCoALa-1	ME1	0.670651	5.255	4.25	5
SCoALa-1	PDC1a-1	0.670177	0.745	4.275	5
PDC1b	IDH2	0.668512	1.055	4.25	5
SDH8	PDC2-1	0.667341	2.335	4.225	5
SDH7b	PDC1a-1	0.667117	1.895	4.225	5
SDH3-1	LPD2	0.666868	1.405	4.225	5
PDC1a-2	ACO3	0.665109	1.53	4.2	5
SDH5	ODC2-1	0.660848	3.9	4.125	5
SDH2-3	SDH2-2	0.658994	0.26	4.125	5
PDC1a-1	ACO3	0.652723	2.26	4.025	5
SDH2-2	PDC2-1	0.652071	0.98	4.025	5
SDH7a	SDH5	0.65049	1.455	4	5
SDH6	SDH3-1	0.649749	0	4	5
SDH5	SDH2-3	0.647713	3.16	3.95	5
IDH6	ACO3	0.644946	1.305	3.925	5
PDC1a-2	IDH5	0.6422	3.07	3.875	5
SDH7b	MDH2	0.640636	0	3.875	5
SDH4	IDH2	0.640483	1.13	5.15333	5
SDH2-2	IDH5	0.639178	0.82	3.85	5
ME1	IDH5	0.637002	3.6	3.8	5
SDH8	SDH6	0.633346	0	3.775	5
MDH1	CSY4	0.633138	3.17	3.75	5
IDH5	ICDH	0.63245	1.82	3.75	5
SDH7b	SDH5	0.632435	1.79	3.75	5
ME1	CSY4	0.630151	0.885	3.725	5
PDC1a-2	ODC2-2	0.629121	2.44	4.93333	5
SCoALa-2	PDC1a-1	0.628148	0.53	3.7	5
SDH7a	SDH2-3	0.628011	0.26	3.7	5
SDH8	IDH1	0.626058	0.005	3.675	5
SDH6	SDH4	0.625217	1.575	3.6525	5
SDH4	SCoALb	0.624465	0.455	3.65	5
ODC2-2	IDH5	0.623131	1.415	3.625	5
SDH2-1	ME2	0.622986	1.13	3.625	5
SDH2-2	SCoALb	0.621375	1.545	3.6	5
SDH3-1	IDH5	0.621291	1.38	3.6	5
ODC2-2	ACO3	0.621044	0.895	4.8	5
SDH5	IDH1	0.621013	0.835	3.6	5
IDH2	ACO3	0.620993	0.795	3.6	5
SDH7b	SDH2-3	0.620876	0.565	3.6	5
LPD2	CSY4	0.620794	0.405	3.6	5
PDC1b	PDC1a-1	0.620683	46.705	3.275	5
PDC1a-2	MDH2	0.619667	1.77	3.575	5
SDH8	ME2	0.619532	1.505	3.575	5
SDH1-1	PDC1b	0.61931	1.07	3.575	5
SDH2-3	PDC2-1	0.619178	0.81	3.575	5
ICDH	FUM1	0.617514	4.7	3.525	5
ODC1-1	MDH2	0.615438	0.625	3.525	5
SDH7b	CSY4	0.615146	0.05	3.525	5
SDH6	SDH6	0.613298	0	3.5	5
SDH1-1	CSY4	0.612012	1.055	3.475	5
SDH2-1	SDH1-1	0.610476	15.93	3.35	5
ODC1-1	ACO3	0.61035	1.37	3.45	5
SDH2-1	LPD2	0.610075	0.83	3.45	5
SDH8	SDH1-1	0.609279	2.845	3.425	5
SCoALb	LPD2	0.608823	1.95	3.425	5
MDH2	CSY4	0.607998	0.33	3.425	5
SDH2-1	IDH2	0.60776	2.325	5.25	8
SDH4	CSY4	0.607344	0.12	3.4175	5
MDH1	ICDH	0.606714	4.965	3.375	5
SDH8	PDC2-2	0.606636	2.47	3.4	5
ACO3	ACO3	0.606576	0	5.25	8
PDC1b	ODC1-1	0.604707	1.025	3.375	5
SDH2-2	IDH2	0.604383	0.39	3.82	5
SDH7a	SDH3-1	0.604185	0	3.375	5
PDC1b	ME2	0.604178	3.565	3.35	5
ODC2-1	ME1	0.603804	4.62	3.3375	5
ME2	MDH2	0.602973	1.2	3.35	5
SDH4	SDH2-1	0.602483	1.31	3.3425	5
LPD1	IDH5	0.600598	0.115	3.325	5
SDH7b	IDH1	0.60055	0.02	3.325	5
SDH2-1	CSY4	0.600298	121.19	2.475	5
MDH2	LPD1	0.59942	1.38	3.3	5
SDH4	IDH5	0.597848	0.44	3.285	5
ME2	LPD2	0.595648	4.71	3.225	5
PDC2-1	ODC2-1	0.594656	6.34	3.2	5
PDC1b	ODC2-2	0.593738	0.96	3.225	5
SDH3-1	SCoALb	0.593366	0.23	3.225	5
PDC1b	CSY4	0.592163	1.445	3.2	5
PDC1a-2	PDC1a-2	0.591427	0	3.2	5
SDH7b	SDH3-1	0.591427	0	3.2	5
SDH2-1	PDC2-1	0.590208	1.185	3.175	5
SDH8	IDH2	0.590173	0	5.025	8
MDH1	IDH1	0.590138	8.205	3.125	5
SDH6	IDH5	0.5899	0.58	3.175	5
PDC2-1	MDH2	0.589803	0.39	3.175	5
SDH7a	IDH1	0.589612	0.015	3.175	5
ME1	ICDH	0.58951	1.605	4.21667	5
PDC1a-1	MDH2	0.589361	1.985	5	8
LPD2	IDH1	0.588888	5.75	3.125	5
PDC2-1	CSY4	0.58699	2.025	3.125	5
LPD1	IDH1	0.586731	1.515	3.125	5
SDH7a	PDC1b	0.586288	0.645	3.125	5
PDC2-1	IDH1	0.586206	0.485	3.125	5
SDH7a	SCoALb	0.585239	2.165	3.1	5
SDH1-1	IDH5	0.584554	0.82	3.1	5
SDH3-1	ODC1-1	0.583712	2.745	3.075	5
LPD1	IDH6	0.582418	0.205	3.75333	5
PDC1a-2	CSY4	0.581982	6.505	3.025	5
SDH8	SDH2-1	0.580906	0.815	3.05	5
SCoALa-2	ACO2	0.578918	0.49	3.025	5
SDH8	SCoALa-1	0.578895	0.445	3.025	5
SDH5	PDC1a-1	0.577656	1.59	3	5
ODC2-2	MDH2	0.5774	4.665	2.975	5
SCoALb	ICDH	0.577241	0.775	3	5
SDH2-2	ME1	0.577122	1.8	2.9975	5
SCoALb	PDC1b	0.577111	0.52	3	5
SCoALa-1	PDC1a-2	0.575711	1.35	2.975	5
PDC1a-2	LPD2	0.575586	1.105	3.9	5
SDH2-1	ACO3	0.575436	0.81	2.975	5
ODC2-1	IDH1	0.575029	0.01	2.975	5
SDH8	SDH5	0.574181	1.925	2.95	5
SCoALb	MDH2	0.573962	1.495	2.95	5
SDH1-1	FUM1	0.573884	1.34	2.95	5
SCoALb	PDC2-1	0.573588	0.76	2.95	5
IDH2	ICDH	0.573019	6.8	2.9	5
SDH3-1	SDH2-2	0.572835	5.72	2.925	5
SDH7a	ODC2-1	0.571679	0.59	2.925	5
SDH7b	IDH5	0.571412	0.065	2.925	5
ODC1-2	CSY4	0.571318	3.46	2.9	5
PDC1b	IDH6	0.570065	1	2.9	5
SDH2-2	PDC1b	0.568651	10.76	2.85	5
PDC2-2	IDH1	0.568398	1.305	2.875	5
SDH7b	PDC1b	0.568248	1.01	2.875	5
IDH1	ICDH	0.568013	0.55	2.875	5
SDH2-2	ACO2	0.567746	0.025	2.91333	5
ICDH	CSY4	0.567077	2.29	2.85	5
SDH7b	LPD2	0.566805	1.755	2.85	5
PDC1a-2	IDH1	0.566705	1.56	2.85	5
SDH2-2	MDH2	0.566591	1.335	2.85	5
LPD2	IDH6	0.566283	0.73	3.42667	5
SDH3-1	CSY4	0.566	0.175	2.85	5
PDC2-2	MDH2	0.565946	10.805	2.775	5
SCoALa-1	ODC2-1	0.565341	2.46	2.825	5
SDH4	PDC1a-1	0.565273	1.21	4.675	8
SDH3-1	SDH1-1	0.564692	1.185	2.825	5
SDH8	SCoALa-2	0.564264	0.345	2.825	5
SCoALa-2	MDH2	0.564241	0.3	2.825	5
PDC2-2	CSY4	0.563027	1.495	2.8	5
IDH6	CSY4	0.562923	1.29	2.8	5
ODC2-2	IDH1	0.56158	5.81	2.75	5
PDC1a-2	ACO2	0.561141	1.37	2.775	5
SDH1-1	ODC2-2	0.560907	0.91	2.775	5
SDH8	SDH2-3	0.56071	0.525	2.775	5
SDH2-3	ME1	0.559759	0.81	7.6725	10
SDH1-1	MDH1	0.559293	1.32	2.75	5
SDH3-1	FUM1	0.559272	1.28	2.96	5
PDC1a-2	ME2	0.559143	4.605	2.725	5
SDH3-1	PDC2-1	0.558878	0.505	2.75	5
LPD1	CSY4	0.558768	0.29	2.75	5
MDH1	IDH2	0.558075	6.085	2.7	5
SCoALa-2	ODC2-1	0.558063	9.64	2.675	5
SDH6	PDC1a-1	0.557633	1.64	2.725	5
PDC1a-2	IDH2	0.557628	1.63	2.725	5
SDH7a	ACO3	0.557422	1.225	2.725	5
SDH3-1	SDH3-1	0.557366	0	4.575	8
SDH6	SCoALb	0.557317	1.02	2.725	5
SDH5	FUM1	0.557182	0.755	3.63333	5
SDH2-2	SDH2-1	0.55699	3.955	2.7	5
SDH7a	LPD1	0.556856	0.115	2.725	5
PDC2-2	ODC2-2	0.556262	6.105	2.675	5
ODC2-1	MDH2	0.555571	1.17	2.7	5
SDH4	ICDH	0.555553	1.135	3.37667	5
SDH3-1	SCoALa-2	0.555426	0.885	2.7	5
SCoALb	ODC2-2	0.555378	0.79	2.7	5
SDH2-3	IDH2	0.555138	0.32	3.6	5
SDH4	IDH1	0.55498	0.01	2.7	5
SDH3-1	ODC2-1	0.554975	0	2.7	5
SDH3-1	ACO3	0.55381	1.29	2.675	5
SDH6	PDC1b	0.5537	1.075	2.675	5
SDH2-3	SCoALb	0.553583	0.845	2.675	5
SDH6	SCoALa-1	0.553351	0.39	2.675	5
SCoALa-2	PDC1b	0.553321	0.33	2.675	5
LPD1	ICDH	0.553255	0.2	2.82	5
ODC1-1	LPD2	0.553184	3.64	2.65	5
SDH8	PDC1a-1	0.55295	9.22	4.45	8
SDH2-2	ME2	0.551857	1.035	2.65	5
SCoALa-2	PDC1a-2	0.551671	0.67	2.65	5
MDH2	IDH1	0.551335	0.01	2.65	5
SDH6	SDH1-1	0.550995	2.92	2.625	5
SCoALa-2	PDC2-1	0.550009	0.985	2.625	5
SCoALa-2	IDH6	0.549953	0.875	2.625	5
SDH5	IDH5	0.549785	0.545	2.625	5
SCoALb	PDC1a-1	0.54963	0.24	2.625	5
CSY4	CSY4	0.549508	0	2.625	5
ODC2-2	IDH2	0.549473	2.395	4.45	8
MDH1	ACO3	0.548998	74.145	2.1	5
SDH7a	CSY4	0.548006	0.63	2.6	5
SCoALa-2	LPD2	0.547854	3.91	2.575	5
SDH7b	IDH6	0.547733	0.095	2.6	5
SDH3-1	ODC1-2	0.547459	3.135	2.575	5
SDH4	IDH6	0.546705	1.655	2.575	5
PDC2-2	PDC2-1	0.546376	18.9	2.45	5
SDH5	SDH2-1	0.546316	0.89	2.575	5
SCoALa-1	PDC2-2	0.546079	0.425	2.575	5
SDH6	IDH1	0.545868	0.01	2.575	5
SDH1-1	SDH1-1	0.545862	0	2.575	5
SCoALb	ACO3	0.545311	2.495	2.55	5
PDC2-2	ME2	0.544468	0.84	2.55	5
ODC1-1	IDH6	0.544441	4.365	2.525	5
SDH8	IDH5	0.544361	0.63	2.55	5
SCoALa-1	IDH1	0.544048	0.015	2.55	5
PDC1a-2	ODC2-1	0.543903	3.31	2.525	5
ODC2-1	ACO2	0.542806	1.155	2.525	5
SDH7b	ME1	0.5428	1.86	2.52	5
SDH3-1	PDC1a-1	0.542452	0.46	2.525	5
SDH6	CSY4	0.542363	0.285	2.525	5
SDH1-1	ODC2-1	0.542361	3.86	2.5	5
SDH1-1	SCoALa-2	0.541373	1.92	2.5	5
SDH2-1	SCoALa-2	0.539711	2.235	2.475	5
ODC1-2	IDH5	0.539576	0.855	4.325	8
SDH7a	FUM1	0.53957	1.96	2.475	5
SDH3-1	PDC2-2	0.539408	1.64	2.475	5
PDC2-2	IDH2	0.539076	0.99	2.475	5
PDC2-1	FUM1	0.538621	3.675	2.45	5
SDH8	SDH4	0.53842	1.49	2.4625	5
SDH1-1	LPD2	0.537923	9.46	2.4	5
ODC1-1	ICDH	0.537771	2.005	2.45	5
ODC1-2	ODC1-1	0.537506	87.365	1.85	5
IDH6	IDH2	0.537335	1.15	2.45	5
SCoALa-1	IDH2	0.537303	4.665	2.425	5
ODC1-2	LPD2	0.537241	0.965	2.45	5
SCoALa-1	LPD2	0.537223	11.665	2.375	5
SCoALb	ODC1-1	0.537213	0.91	2.45	5
SDH5	SCoALa-1	0.537175	0.835	2.45	5
SDH7a	SDH4	0.537051	2.38	2.4375	5
PDC1a-2	PDC1a-1	0.536877	17.025	4.175	8
PDC2-2	PDC1a-2	0.536408	31.535	2.225	5
SDH5	SDH1-1	0.535975	16.37	2.325	5
SDH6	ACO2	0.53565	1.42	2.425	5
SDH6	FUM1	0.535143	1.14	3.22667	5
PDC1a-2	IDH6	0.533977	8.87	2.35	5
SDH2-1	IDH1	0.533117	0.025	2.4	5
SCoALa-2	ACO3	0.532812	3.005	2.375	5
PDC2-1	IDH6	0.532711	2.805	2.375	5
SDH3-1	SDH2-3	0.532321	0.925	4.225	8
MDH1	FUM1	0.532303	2.005	2.375	5
SDH5	SCoALb	0.532082	1.57	2.375	5
ME1	FUM1	0.531936	1.285	2.375	5
SDH2-2	SDH1-1	0.531678	18.67	2.25	5
IDH2	IDH2	0.531282	0	2.375	5
SDH6	SDH2-1	0.531138	3.295	2.35	5
PDC2-2	ODC1-1	0.530646	2.33	2.35	5
IDH5	ACO3	0.529936	0.935	2.35	5
SDH2-2	IDH6	0.529854	0.775	2.35	5
SDH7a	ACO2	0.529503	3.665	2.325	5
PDC1b	PDC1a-2	0.529465	31.1	3.975	8
LPD2	LPD2	0.529459	0	2.35	5
SDH7b	LPD1	0.528979	2.635	2.325	5
SDH2-3	SCoALa-1	0.5287	0.305	7.25	10
SCoALa-1	IDH6	0.528475	1.645	2.325	5
ME2	CSY4	0.527699	2.585	4.15	8
SDH7b	ICDH	0.52721	2.74	2.3	5
SDH4	SDH1-1	0.526897	2.125	2.3	5
MDH1	LPD2	0.526843	2.02	2.46	5
SDH7b	SCoALa-2	0.526576	1.495	2.3	5
PDC2-1	ICDH	0.526489	1.325	2.3	5
SDH7a	IDH5	0.526308	0.97	2.3	5
SDH6	MDH1	0.526026	9.72	2.98	5
PDC2-1	PDC1a-2	0.525445	10.01	2.225	5
SDH2-1	FUM1	0.524509	4.595	2.25	5
ODC2-1	CSY4	0.524065	7.3	2.225	5
SDH7a	SDH2-1	0.523397	5.99	2.225	5
SDH2-2	PDC1a-2	0.522428	2.97	5.43333	8
ODC1-1	CSY4	0.522002	3.25	2.225	5
SCoALa-2	CSY4	0.521765	2.785	2.225	5
SDH7b	SCoALb	0.521197	1.67	2.225	5
SDH5	PDC2-1	0.521001	1.285	2.225	5
SDH4	MDH1	0.520841	4.55	2.2	5
SCoALa-2	ICDH	0.520703	0.7	2.225	5
ODC2-1	MDH1	0.520279	3.445	2.2	5
SDH5	ACO3	0.520052	3	2.2	5
PDC2-1	IDH5	0.519278	1.48	2.2	5
SDH7b	SDH2-1	0.518524	0	2.2	5
SDH5	ODC1-1	0.517538	5.22	2.15	5
SDH5	SCoALa-2	0.517399	1.37	2.175	5
SDH1-1	PDC2-2	0.517257	1.09	2.175	5
SDH7b	SDH7b	0.516701	0	2.175	5
SDH3-1	SCoALa-1	0.515111	0.455	2.15	5
SDH1-1	SCoALa-1	0.515012	3.84	2.125	5
SDH6	PDC2-2	0.514594	3.02	2.125	5
SDH4	ME1	0.512729	1.505	2.11	5
SCoALa-2	ODC2-2	0.511942	1.39	2.1	5
SDH2-1	ACO2	0.511896	0.185	3.95	8
SDH7b	ME2	0.511784	1.08	2.1	5
IDH5	ACO2	0.51173	0.975	2.1	5
ODC1-2	IDH6	0.511481	0.485	2.1	5
SCoALa-2	PDC2-2	0.511333	0.195	2.1	5
SDH4	SDH2-2	0.511236	2.24	2.09	5
SDH1-1	ODC1-1	0.51042	1.98	2.075	5
SCoALa-2	ODC1-1	0.510167	1.485	2.075	5
ODC1-1	IDH2	0.510152	1.455	2.075	5
ODC1-2	IDH2	0.509862	0.885	2.075	5
SDH1-1	PDC2-1	0.509729	0.625	2.075	5
SCoALa-2	SCoALa-2	0.509411	0	2.075	5
SDH1-1	ME2	0.50919	3.145	2.05	5
SDH7b	SDH4	0.508202	3.71	2.0325	5
SDH4	SDH4	0.508135	0	2.0575	5
LPD2	IDH5	0.507884	0.58	2.05	5
SCoALa-1	ODC1-1	0.507869	0.55	2.05	5
SDH4	ODC1-2	0.50767	0.16	2.05	5
PDC2-1	PDC2-1	0.507589	0	2.05	5
SDH4	LPD1	0.507076	16.885	1.925	5
PDC2-1	ODC1-1	0.506734	1.9	2.025	5
SDH7b	SDH1-1	0.506626	8.845	1.975	5
MDH1	IDH6	0.506563	1.565	2.025	5
SDH7a	SDH1-1	0.506461	1.365	2.025	5
SDH4	LPD2	0.505866	6.28	1.9825	5
PDC2-2	PDC2-2	0.505766	0	2.025	5
SDH3-1	PDC1a-2	0.505647	3.345	2.33333	5
SDH7b	PDC1a-2	0.505512	3.08	2	5
SDH7a	PDC1a-2	0.505247	2.56	2.66667	5
SDH5	ME2	0.505242	2.55	2.28667	5
SDH7a	SCoALa-2	0.504672	1.43	2	5
SDH2-2	ODC1-2	0.504206	0.515	2	5
SCoALb	ME2	0.501081	0.42	3.8	8
SCoALb	ME1	0.500792	7.01	3.75	8
MDH2	ACO2	0.500306	0.015	1.95	5
SDH6	PDC2-1	0.499293	1.605	1.925	5
IDH1	IDH1	0.498476	0	1.925	5
SDH6	SCoALa-2	0.497674	2.005	1.9	5
SDH3-1	ME2	0.497183	1.04	2.38667	5
SDH5	IDH2	0.497129	0.935	2.18	5
IDH5	IDH1	0.496765	0.22	1.9	5
SDH2-1	SCoALb	0.495327	0.975	1.875	5
ODC2-1	LPD2	0.49507	0.47	1.875	5
SDH7b	ACO3	0.49488	2.56	4.93333	8
ODC1-2	ICDH	0.493904	1.76	1.85	5
SDH2-3	ICDH	0.493482	0.93	2.46667	5
SDH7b	SDH2-2	0.49325	0.95	1.85	5
SDH2-1	IDH5	0.49268	2.935	1.825	5
ODC2-2	LPD2	0.492653	6.46	1.8	5
IDH6	ACO2	0.49193	0.345	3.675	8
SDH7a	SCoALa-1	0.490751	2.725	1.8	5
SDH5	ODC2-2	0.490402	8.08	3.6	8
SDH1-1	SCoALb	0.48988	1.015	1.8	5
SDH7b	IDH2	0.489745	0.035	2.40667	5
SDH6	ODC1-1	0.48973	0.72	1.8	5
SDH6	IDH6	0.489409	0.09	2.22667	5
SDH5	ICDH	0.489171	1.055	2.38667	5
PDC2-1	ODC2-2	0.488458	0.685	3.625	8
SDH7a	SDH6	0.488109	0	3.625	8
ME2	IDH6	0.486451	1.44	1.75	5
SDH7b	SDH6	0.486286	0	3.6	8
SDH1-1	ODC1-2	0.486079	0.71	1.75	5
SDH5	SDH3-1	0.48494	0.935	3.575	8
SDH5	IDH6	0.483528	0.71	2.28667	5
SDH3-1	ICDH	0.48328	2.37	2.2	5
SDH6	PDC1a-2	0.483147	2.11	2.26667	5
SDH6	IDH2	0.482337	0.52	2.12	5
ODC1-2	ODC1-2	0.482073	0	1.7	5
PDC2-1	LPD2	0.481824	1.975	3.525	8
ME2	ICDH	0.480688	22.33	1.525	5
SCoALa-2	IDH5	0.480535	0.56	1.675	5
PDC1b	PDC1b	0.48025	0	1.675	5
SDH2-1	SDH2-1	0.48025	0	1.675	5
SDH6	ACO3	0.4802	3.48	2	5
SDH6	SDH2-2	0.479191	3	1.65	5
ODC2-2	CSY4	0.478634	10.025	3.425	8
ME1	MDH2	0.47666	2.57	3.51	8
SDH2-3	ODC1-2	0.475861	0.335	6.525	10
IDH5	IDH5	0.47296	0	1.575	5
SDH2-3	SCoALa-2	0.47243	0.755	6.475	10
SDH5	PDC1a-2	0.469692	4.32	2	5
PDC1b	ICDH	0.468468	0.8	3.35	8
ME2	IDH5	0.467443	5.945	3.3	8
ME2	ME2	0.465669	0	1.475	5
SDH2-2	CSY4	0.46479	0.735	3.3	8
ODC1-2	IDH1	0.460867	0.19	3.25	8
SDH2-1	ME1	0.460236	2.53	3.225	8
SDH2-1	IDH6	0.45963	2.68	3.225	8
ME2	IDH1	0.457392	0.525	3.2	8
SCoALa-2	IDH1	0.455476	0.34	3.175	8
SCoALa-1	MDH1	0.455454	3.875	3.15	8
SDH2-1	PDC2-2	0.455355	7.26	3.125	8
IDH6	IDH6	0.454734	0	1.325	5
ME2	MDH1	0.453519	14.39	3.05	8
SDH1-1	IDH6	0.451937	0.55	3.125	8
SDH7b	MDH1	0.450083	25.535	3.27333	8
PDC2-2	MDH1	0.446898	1.39	3.05	8
SCoALa-1	ODC2-2	0.446737	1.075	3.05	8
PDC1a-2	MDH1	0.446599	7.96	3	8
SDH5	SDH2-2	0.442906	0.71	3	8
SDH5	MDH1	0.439325	4.415	2.925	8
IDH6	IDH1	0.43896	0.12	2.95	8
ODC2-2	ME2	0.437953	1.72	2.94	8
SDH2-1	SCoALa-1	0.43598	1.425	2.9	8
SDH1-1	ACO2	0.433849	0.82	2.875	8
SDH3-1	IDH1	0.433434	0.005	2.875	8
SDH4	ACO2	0.430306	1.02	2.825	8
SDH7a	SDH2-2	0.430293	1.99	2.825	8
SCoALa-1	PDC1b	0.429855	0.135	2.825	8
ODC1-1	MDH1	0.429227	2.48	2.8	8
SDH1-1	ACO3	0.428588	1.225	2.8	8
PDC2-2	LPD2	0.427292	2.26	2.775	8
SDH2-1	ICDH	0.427229	2.135	2.775	8
SDH2-1	ODC2-2	0.425923	3.15	2.75	8
SDH4	SCoALa-1	0.424622	0.595	2.75	8
PDC1b	MDH2	0.424034	3.02	2.725	8
PDC2-2	ODC2-1	0.42381	2.58	2.725	8
SDH7a	MDH1	0.42183	2.27	2.7	8
ODC2-2	MDH1	0.421565	1.75	2.7	8
SDH8	LPD2	0.421152	0.94	2.7	8
SCoALa-2	MDH1	0.420687	3.605	2.675	8
PDC2-2	ODC1-2	0.418386	2.665	2.65	8
SCoALb	FUM1	0.41609	1.735	2.625	8
SDH4	SCoALa-2	0.415336	0.255	2.625	8
SDH2-2	ICDH	0.414331	3.72	3.14	8
PDC2-2	IDH5	0.413804	0.825	2.6	8
PDC1a-1	ACO2	0.412439	4.635	5.625	10
SDH4	MDH2	0.411813	0.495	2.575	8
ODC2-1	ME2	0.411633	3.72	2.55	8
SCoALa-1	ME2	0.408578	1.3	2.525	8
SCoALa-1	MDH2	0.40699	1.76	2.5	8
PDC1b	ACO2	0.404656	0.09	5.55	10
SCoALa-2	ME2	0.404505	0.46	2.475	8
ODC2-2	ICDH	0.403092	1.265	2.45	8
SDH1-1	IDH2	0.402967	1.02	2.45	8
SCoALb	CSY4	0.401313	1.35	2.425	8
SDH2-2	SCoALa-2	0.40114	1.23	2.425	8
SDH2-3	SDH2-1	0.400847	0.435	2.425	8
PDC1b	ODC1-2	0.400834	0.41	2.425	8
ODC2-2	ACO2	0.400656	0.06	2.425	8
SDH8	CSY4	0.398933	0.255	2.4	8
PDC1a-1	MDH1	0.397773	0.89	5.45	10
SCoALb	MDH1	0.395209	0.1	2.35	8
PDC1a-1	FUM1	0.391935	3.74	5.35	10
SDH2-2	ODC1-1	0.391124	2.815	2.275	8
SCoALa-1	ICDH	0.389952	0.515	2.275	8
SDH2-2	MDH1	0.389511	6.805	2.225	8
PDC1a-1	IDH2	0.386838	0.89	5.3	10
SDH4	ODC2-1	0.386409	0	2.23	8
ODC1-1	ME2	0.385366	2.245	2.2	8
PDC1a-2	ODC1-1	0.385335	2.185	2.2	8
PDC2-2	IDH6	0.384785	1.105	2.2	8
SDH2-1	ODC1-1	0.384068	3.275	2.175	8
SDH7b	PDC2-2	0.383047	4.85	2.15	8
ME2	ACO3	0.380686	3.125	5.2	10
SDH7a	ODC1-1	0.380491	3.41	2.125	8
PDC2-2	ICDH	0.379783	2.02	2.125	8
PDC2-1	ODC1-2	0.377393	0.905	2.1	8
SDH4	ODC2-2	0.376426	5.09	2.0575	8
SDH2-1	LPD1	0.376072	1.89	2.075	8
PDC1a-1	ME2	0.374248	1.22	5.125	10
ME1	LPD2	0.374167	0.655	2.0575	8
SDH6	ODC2-2	0.374002	2.81	2.05	8
SDH4	ODC1-1	0.373193	3.395	2.025	8
SDH7a	PDC2-2	0.370462	1.61	2	8
PDC1b	IDH5	0.370042	0.785	2	8
MDH1	ACO2	0.366445	0.88	1.95	8
SCoALa-1	ODC1-2	0.366371	0.735	1.95	8
ODC1-2	ME2	0.363765	2.775	1.9	8
SDH2-2	ODC2-2	0.363599	2.45	1.9	8
SDH7b	ODC1-1	0.362978	1.23	1.9	8
SDH7b	ODC2-2	0.361191	1.3	1.875	8
SDH7a	ICDH	0.357091	3.985	2.4	8
SDH6	ME2	0.356411	2.65	2.22667	8
ICDH	ACO3	0.354159	1.14	4.85	10
SDH5	CSY4	0.353675	0.38	4.85	10
SDH7a	IDH6	0.348148	0.74	2.2	8
SDH3-1	MDH2	0.348111	0	4.775	10
SDH2-3	SDH2-3	0.344466	0	4.725	10
SCoALa-1	IDH5	0.342678	0.735	1.625	8
SDH7b	SCoALa-1	0.34061	0.255	1.6	8
PDC2-2	ME1	0.337986	5.17	4.6	10
SDH2-2	LPD1	0.336884	0.19	1.55	8
SDH2-2	LPD2	0.335431	0.82	1.525	8
SDH2-2	ODC2-1	0.335195	4.63	1.5	8
PDC1a-1	IDH6	0.334083	1.085	4.575	10
SDH2-2	SDH2-2	0.33319	0	1.5	8
PDC1a-1	ODC2-1	0.331777	3.715	4.525	10
ODC1-2	MDH2	0.327992	3.44	4.475	10
SDH4	PDC1b	0.315651	0.68	4.325	10
SDH6	ME1	0.311473	1.065	4.265	10
PDC1a-1	CSY4	0.311222	2.72	4.25	10
SCoALb	ODC2-1	0.308521	0.995	4.225	10
ODC2-2	ODC2-2	0.305852	0	1.125	8
SDH7a	MDH2	0.302819	0.535	4.15	10
SDH2-3	IDH5	0.300889	0.325	4.125	10
SDH3-1	ME1	0.296799	0.525	4.0675	10
SDH8	ACO3	0.294279	1.66	4.66667	10
LPD2	ACO2	0.292243	1.24	4	10
SDH8	PDC1a-2	0.288698	5.015	5.06667	10
ME1	ACO3	0.286821	1.33	5.19333	10
SDH8	ACO2	0.286342	0.39	3.925	10
LPD1	FUM1	0.281499	5.195	3.825	10
SDH2-3	LPD1	0.281407	5.015	3.825	10
PDC1b	LPD1	0.281358	12.075	3.775	10
SDH2-3	ODC2-1	0.281353	1.33	3.85	10
ME1	ACO2	0.276497	1.1	5.04667	10
LPD1	ACO3	0.275269	0.12	4.5	10
SDH2-2	PDC1a-1	0.27195	0.76	3.725	10
PDC1a-1	ODC2-2	0.270779	2.04	3.7	10
SDH2-2	ACO3	0.270183	0.87	4.93333	10
SDH5	LPD2	0.269755	17.92	3.575	10
SDH5	ME1	0.264743	1.64	3.62	10
SDH2-3	ODC2-2	0.264563	1.14	3.625	10
PDC2-1	ACO3	0.259426	1.22	3.55	10
PDC1b	ODC2-1	0.259284	4.52	3.525	10
SDH8	IDH6	0.258807	0.005	3.55	10
SDH2-3	PDC2-2	0.257675	1.36	3.525	10
SDH8	ICDH	0.257372	0.765	3.525	10
SDH2-3	PDC1a-1	0.255898	1.45	3.5	10
SDH1-1	PDC1a-1	0.255702	1.065	3.5	10
LPD1	ACO2	0.25356	4.015	3.45	10
SCoALa-1	LPD1	0.251611	0.19	3.45	10
PDC2-1	MDH1	0.251072	2.71	3.425	10
SDH2-1	PDC1a-2	0.24928	2.77	3.4	10
SDH8	ODC1-1	0.24733	23.99	3.225	10
SDH8	ODC1-2	0.246431	0.755	3.375	10
SDH8	FUM1	0.246251	0.4	3.375	10
SDH7a	PDC1a-1	0.245406	2.32	3.35	10
SDH8	SCoALb	0.244861	1.25	3.35	10
SDH4	PDC1a-2	0.244259	7.94	4.39333	10
SDH8	PDC1b	0.244248	3.625	3.325	10
SDH8	MDH2	0.244224	0	3.35	10
SDH6	LPD1	0.242427	0.05	3.325	10
SDH2-2	IDH1	0.242409	0.015	3.325	10
SDH5	SDH4	0.242029	3.205	3.2975	10
SDH2-1	PDC1a-1	0.241386	1.585	3.3	10
SCoALa-2	ME1	0.240165	2.765	3.275	10
SDH8	MDH1	0.239867	12.915	3.2	10
SCoALb	LPD1	0.238869	0.22	3.275	10
SCoALb	PDC1a-2	0.238856	0.195	3.275	10
SDH7a	SDH7a	0.235111	0	3.225	10
PDC1a-1	ODC1-2	0.23378	0.965	3.2	10
SDH6	ODC1-2	0.233465	0.345	3.2	10
SDH5	LPD1	0.233186	60.63	2.775	10
SDH4	ACO3	0.233131	1.48	4.25	10
SDH5	SDH5	0.231466	0	3.175	10
ME1	MDH1	0.230487	23.125	3	10
ODC1-2	FUM1	0.230302	8.45	3.1	10
SDH4	SDH3-1	0.227409	1.695	3.1075	10
SDH2-1	ODC2-1	0.225452	13.24	3	10
SDH8	ME1	0.22469	1.01	3.075	10
SCoALa-2	FUM1	0.224541	4.295	3.05	10
ODC1-2	MDH1	0.224353	14.66	2.975	10
MDH1	LPD1	0.22435	3.92	3.05	10
MDH2	LPD2	0.224278	0.2	3.075	10
ODC1-2	LPD1	0.222387	0.065	3.05	10
SDH2-3	IDH1	0.221539	1.98	3.025	10
ODC1-1	ACO2	0.220956	0.835	3.025	10
SDH4	ME2	0.220384	5.08	3.98333	10
ODC1-1	FUM1	0.220234	2.995	3	10
ME1	IDH1	0.21892	0.415	3	10
PDC1a-2	FUM1	0.217641	8.64	2.925	10
PDC1b	FUM1	0.217571	1.345	2.975	10
SCoALa-1	FUM1	0.217245	0.705	2.975	10
SCoALa-1	CSY4	0.217235	0.685	2.975	10
PDC2-1	ACO2	0.216988	0.2	2.975	10
SDH8	SDH7a	0.216886	0	2.975	10
PDC2-2	FUM1	0.216334	2.495	2.95	10
PDC2-2	ACO2	0.215985	1.81	2.95	10
SDH3-1	LPD1	0.215669	1.19	2.95	10
SDH3-1	ACO2	0.215568	15.305	2.85	10
SDH2-2	SCoALa-1	0.213816	1.13	2.925	10
LPD2	FUM1	0.213617	0.74	2.925	10
ODC2-2	FUM1	0.212663	2.445	2.9	10
PDC1b	ACO3	0.211966	4.655	2.875	10
ME1	IDH2	0.211749	1.365	3.86	10
ODC1-1	IDH1	0.211253	3.255	2.875	10
SDH5	ACO2	0.210497	1.77	3.12	10
PDC1a-1	IDH5	0.210242	1.27	2.875	10
ME2	ACO2	0.210005	0.805	2.875	10
ME2	LPD1	0.209904	0.605	3.32667	10
ODC2-1	ACO3	0.209825	4.03	2.85	10
SDH2-1	MDH2	0.209292	17.295	2.75	10
SCoALa-2	LPD1	0.207928	0.305	2.85	10
SDH1-1	MDH2	0.207885	0.22	2.85	10
PDC1a-1	PDC1a-1	0.207773	0	2.85	10
SDH5	ODC1-2	0.207298	2.645	2.825	10
FUM1	ACO3	0.207252	2.555	2.825	10
MDH2	ACO3	0.20623	0.55	2.825	10
SDH2-3	CSY4	0.206164	0.42	2.825	10
PDC1b	IDH1	0.20606	0.215	2.825	10
SDH2-3	ACO2	0.205159	2.025	2.8	10
SDH7b	ACO2	0.20464	1.005	2.8	10
SDH2-3	FUM1	0.20417	1.515	3.72	10
SDH8	SDH3-1	0.204128	0	2.8	10
FUM1	CSY4	0.203573	2.49	2.775	10
PDC1a-1	IDH1	0.202517	0.415	2.775	10
ACO2	ACO2	0.202305	0	2.775	10
SDH6	LPD2	0.199816	2.27	2.725	10
SCoALa-1	ACO3	0.199437	1.525	2.725	10
SDH7b	ODC2-1	0.19866	0	2.725	10
SDH3-1	MDH1	0.197905	5.675	2.675	10
ICDH	ACO2	0.197265	0.84	2.7	10
SDH2-3	MDH1	0.197071	7.615	2.65	10
MDH2	IDH5	0.19699	0.3	2.7	10
ODC1-2	ACO2	0.193917	19.315	2.525	10
ODC1-1	LPD1	0.193409	0.425	2.65	10
IDH6	FUM1	0.193285	3.76	2.625	10
ODC2-1	FUM1	0.19241	9.2	2.575	10
ME2	FUM1	0.19051	1.89	2.6	10
SDH4	PDC2-2	0.188422	1.37	2.575	10
SDH1-1	IDH1	0.187579	10.45	2.5	10
ODC1-2	ME1	0.18704	2.235	2.55	10
PDC2-2	ACO3	0.186437	1.05	2.55	10
SDH2-3	PDC1b	0.186292	0.765	2.55	10
SDH2-2	PDC2-2	0.184826	2.93	2.525	10
ME1	IDH6	0.184134	3.685	2.5	10
SCoALb	ODC1-2	0.180832	0.78	2.475	10
PDC2-1	IDH2	0.17958	1.9	2.45	10
ODC2-1	IDH5	0.179534	1.81	2.45	10
IDH1	FUM1	0.178617	0.01	2.45	10
SDH8	ODC2-2	0.177989	2.355	2.425	10
SDH4	FUM1	0.177003	0.42	2.425	10
FUM1	ACO2	0.173539	0.775	2.375	10
SDH3-1	IDH2	0.173312	0.33	2.62667	10
PDC1a-2	ICDH	0.173193	3.675	2.35	10
SDH2-2	FUM1	0.171884	1.105	2.35	10
IDH5	CSY4	0.171841	1.02	2.35	10
SDH1-1	LPD1	0.171446	0.245	2.35	10
SDH8	SDH7b	0.171321	0	2.35	10
ODC2-2	ME1	0.171244	1.28	2.34	10
SDH7b	FUM1	0.17066	2.28	2.78667	10
ODC1-1	IDH5	0.168405	1.43	2.3	10
SCoALb	ACO2	0.168007	0.65	2.3	10
SDH8	ODC2-1	0.167676	0	2.3	10
ODC1-2	ACO3	0.166936	2.125	2.275	10
SDH7a	LPD2	0.166862	1.98	2.275	10
PDC1b	MDH1	0.166371	1.015	2.275	10
ODC1-1	ODC1-1	0.165854	0	2.275	10
SDH1-1	ME1	0.164365	0.655	2.25	10
SDH1-1	PDC1a-2	0.162942	1.44	2.225	10
SDH2-3	ACO3	0.161254	1.705	2.33333	10
SCoALb	IDH5	0.160712	0.64	2.2	10
SDH2-1	MDH1	0.158704	14.59	2.075	10
IDH2	FUM1	0.158468	3.39	2.15	10
SDH5	PDC2-2	0.157043	7.75	2.1	10
SCoALa-1	PDC2-1	0.153511	0.815	2.1	10
SDH1-1	ICDH	0.153488	0.77	2.1	10
SDH8	LPD1	0.153266	0.335	2.1	10
PDC1a-1	ODC1-1	0.152042	1.51	2.075	10
PDC1a-2	ODC1-2	0.151755	0.945	2.075	10
MDH1	MDH1	0.149451	0	2.05	10
IDH5	FUM1	0.148624	1.955	2.025	10
FUM1	FUM1	0.147628	0	2.025	10
ME1	ME1	0.143618	0	1.97	10
SDH2-1	PDC1b	0.139241	1.425	1.9	10
SDH2-1	ODC1-2	0.136373	2.95	1.85	10
SDH7b	ODC1-2	0.131879	1.285	1.8	10
SDH2-3	IDH6	0.131294	0.135	2.39333	10
SCoALb	IDH1	0.129614	0.415	1.775	10
ODC2-1	LPD1	0.129583	0.355	1.775	10
SDH2-3	PDC1a-2	0.128069	0.96	2.33333	10
SCoALa-2	ODC1-2	0.127041	2.52	1.725	10
SDH7a	ME2	0.124719	1.54	2	10
SDH7a	IDH2	0.124408	0.93	2.09333	10
SDH7a	ODC1-2	0.124314	0.745	1.7	10
SDH2-3	ME2	0.123753	1.075	2.25333	10
SDH6	ICDH	0.11815	2.955	1.97333	10
MDH1	IDH5	0.117192	2.15	1.6	10
ICDH	ICDH	0.0947736	0	1.3	10
SDH8	SDH8	0	0	2.775	10
