# Supplementary material for: Protein-protein interactions and metabolite channelling in the plant tricarboxylic acid cycle
Source: Nat Commun. 2017 May 16;8:15212. doi: 10.1038/ncomms15212 (PMC5440813; doi:10.1038/ncomms15212)
Supplement: Supplementary Data 2 — Raw signal intensity of peptides detected in AP-MS analysis [file ncomms15212-s3.xlsx]

## Sheet: Exp1_raw
Supplementary Data 2: Raw signal intensity of peptides detected in AP-MS analysis									Sample_ID	Exp1-Cont-GFP_1	Exp1-G2-PDC1b_1	Exp1-G18-PDC2-1_1	Exp1-G17-PDC1a-2_1	Exp1-G1-PDC1a-1_1	Exp1-G32-LPD1_1	Exp1-G3-CSY4_1	Exp1-G16-ACO3_1	Exp1-G11-IDH2_1	Exp1-G5-IDH5_1	Exp1-G12-IDH6_1	Exp1-G14-ICDH_1	Exp1-G24-ODC1-2_1	Exp1-G23-ODC1-1_1	Exp1-G34-ODC2-1_1	Exp1-G35-ODC2-2_1	Exp1-G20-SCoALa-1_1	Exp1-G21-SCoALa-2_1	Exp1-G22-SDH1-1_1	Exp1-G36-SDS2-2_1	Exp1-G17-SDH2-1_1	Exp1-G29-SDH7a_1	Exp1-G8-FUM1_1	Exp1-G9-MDH1_1	Exp1-G10-MDH2_1	Exp1-G38-ME1_1
									Experiment	1	1	1	1	1	1	1	1	1	1	1	1	1	1	1	1	1	1	1	1	1	1	1	1	1	1
									Replicate	1	1	1	1	1	1	1	1	1	1	1	1	1	1	1	1	1	1	1	1	1	1	1	1	1	1
									Construct	GFP	PDC1b	PDC2-1	PDC1a-2	PDC1a-1	LPD1	CSY4	ACO3	IDH2	IDH5	IDH6	ICDH	ODC1-2	ODC1-1	ODC2-1	ODC2-2	SCoALa-1	SCoALa-2	SDH1-1	SDS2-2	SDH2-1	SDH7a	FUM1	MDH1	MDH2	ME1
									Run_No	Cont	G2	G18	G17	G1	G32	G3	G16	G11	G5	G12	G14	G24	G23	G34	G35	G20	G21	G22	G36	G17	G29	G8	G9	G10	G38
									Sample_Name	mGFP-GFP	G2PDC1b	G18PDC2-1	G17PDC1a-2	G1 PDC1a-1	G32 LPD1	G3 cys4	G16 Aco3	G11IDH2	G5 IDH5	G12 IDH6	G14 ICDH	G24ODc1-2	G23ODC1-1	G34 ODC2-1	G35 ODC2-2	G20 Scla1	G21Scla2	G22 SDH1-1	G36 SDH2-2	G17 SDH2-1	G29 SDH7a	G8 Fum1	G9mMDH1	G10 mMdh2	G38 ME1
									Injection	2	2	2	2	2	2	2	2	2	2	2	2	2	2	2	2	2	2	2	2	2	2	2	2	2	2
Prot_ID	Accession	Peptide count	Peptides used for quantitation	Confidence score	Anova (p)	Max fold change	Highest mean condition	Lowest mean condition	Description	S_CTRL1	S_1	S_2	S_3	S_4	S_5	S_6	S_7	S_8	S_9	S_10	S_11	S_12	S_13	S_14	S_15	S_16	S_17	S_18	S_19	S_20	S_21	S_22	S_23	S_24	S_25
ANAC092-GST-1	ANAC092-GST	1	1	69.51		48.8881	Samples	Control	| | ANAC092-GST	5.16314e+06	6.59637e+07	1418758993	1.34792e+07	6.02352e+06	4.74403e+06	7.17412e+06	1.35269e+08	5.7997e+06	2.68935e+06	8.24098e+08	5.1973e+06	6.39371e+06	1.05152e+07	1.40101e+08	9.11397e+07	3.03911e+08	7.05082e+06	7.07776e+06	4.12296e+07	3.37104e+06	2.06006e+06	3.2141e+06	2.02482e+06	4.07715e+06	3.80375e+06
AT1G01470.1-1	AT1G01470.1	2	2	128.75		2.25463	Control	Samples	| Symbols: LEA14, LSR3 | Late embryogenesis abundant protein | chr1:172295-172826 REVERSE LENGTH=151	8.19539e+06	154825	2.50383e+06	111265	416983	452034	1.42988e+07	3.08233e+06	1.85964e+06	567623	9.52085e+06	2.05838e+06	2.06039e+06	526610	3.60776e+06	382186	2.02673e+06	1.45002e+06	497656	542274	593803	299174	2.10091e+06	5.11049e+06	405794	5.73329e+06
AT1G02130.1-1	AT1G02130.1	1	0	38.63			---	---	| Symbols: ATRAB1B, ARA5, ARA-5, ATRABD2A, RABD2A, RA-5 | RAS 5 | chr1:400350-401788 REVERSE LENGTH=203	0	0	0	0	0	0	0	0	0	0	0	0	0	0	0	0	0	0	0	0	0	0	0	0	0	0
AT1G02500.1-1	AT1G02500.1	7	0	400.39			---	---	| Symbols: SAM1, SAM-1, MAT1, AtSAM1 | S-adenosylmethionine synthetase 1 | chr1:519037-520218 FORWARD LENGTH=393	0	0	0	0	0	0	0	0	0	0	0	0	0	0	0	0	0	0	0	0	0	0	0	0	0	0
AT1G02690.1-1	AT1G02690.1	1	1	59.88		2.9606	Control	Samples	| Symbols: IMPA-6 | importin alpha isoform 6 | chr1:584397-587036 FORWARD LENGTH=538	107902	0	0	2814.39	3.80147	0	781639	538.943	0	0	0	0	0	0	0	0	0	0	0	0	0	0	0	0	0	0
AT1G03475.1-1	AT1G03475.1	2	2	57.15		1.55421	Samples	Control	| Symbols: LIN2, HEMF1, ATCPO-I | Coproporphyrinogen III oxidase | chr1:869302-871175 REVERSE LENGTH=386	320825	0	0	0	55080.7	673041	64821.7	17152.4	799250	6814.07	1.04844e+06	169780	174567	0	234363	0	851595	28194.5	836138	48272.9	0	34203.3	949706	247626	108543	1.00814e+06
AT1G04080.1-1	AT1G04080.1	2	2	62.26		6.6746	Samples	Control	| Symbols: PRP39 | Tetratricopeptide repeat (TPR)-like superfamily protein | chr1:1051803-1056550 FORWARD LENGTH=768	218718	816499	248135	853556	912279	348964	763127	367991	2.31828e+06	277009	1.5907e+06	1.4954e+06	2.11029e+06	352035	589581	374719	1.50684e+06	920061	243739	440600	404732	535785	1.23951e+06	765529	440442	779424
AT1G04270.1-1	AT1G04270.1	2	0	117.19			---	---	| Symbols: RPS15 | cytosolic ribosomal protein S15 | chr1:1141852-1142960 REVERSE LENGTH=152	0	0	0	0	0	0	0	0	0	0	0	0	0	0	0	0	0	0	0	0	0	0	0	0	0	0
AT1G04290.1-1	AT1G04290.1	2	2	66.09		3.58972	Samples	Control	| Symbols: | Thioesterase superfamily protein | chr1:1147721-1148352 REVERSE LENGTH=155	36351	23365	9142.76	60554.7	284.873	0	1.14836e+06	97192	30908.1	7812.96	474194	63213.8	115383	0.511047	363.854	0	97510.1	6459.59	0	37105.4	94.0654	0	108726	114458	40.0691	50338.5
AT1G04410.1-1	AT1G04410.1	5	3	487.19		3.1269	Samples	Control	| Symbols: | Lactate/malate dehydrogenase family protein | chr1:1189418-1191267 REVERSE LENGTH=332	5.42242e+06	6.37281e+07	3.8018e+06	4.3681e+06	5.98326e+06	7.37455e+06	6.73335e+06	6.52014e+06	2.46316e+07	2.59442e+06	9.57171e+06	3.59041e+06	4.81595e+06	5.29762e+06	6.37935e+06	1.14348e+07	9.7697e+06	4.01564e+06	5.10573e+06	4.98042e+06	1.14779e+07	3.76466e+06	5.08317e+06	9.16646e+06	5.72534e+06	1.51268e+07
AT1G04810.1-1	AT1G04810.1	7	3	316.42		1.62055	Samples	Control	| Symbols: | 26S proteasome regulatory complex, non-ATPase subcomplex, Rpn2/Psmd1 subunit | chr1:1350304-1355261 FORWARD LENGTH=1001	1.42732e+06	546836	485130	67451.2	203351	674134	3.52629e+06	907958	611741	643362	7.59679e+06	2.6953e+06	2.47871e+06	340994	1.30217e+06	412790	1.91164e+06	1.68873e+06	150330	964709	693810	47676	2.80919e+06	3.53838e+06	579824	3.34063e+06
AT1G04820.1-1	AT1G04820.1	12	1	983.43		5.04265	Samples	Control	| Symbols: TUA4, TOR2 | tubulin alpha-4 chain | chr1:1356421-1358266 REVERSE LENGTH=450	43997.2	8040.13	9201.23	22059.5	0	0	0	10730.1	13276.2	25556.4	1.81229e+06	307.148	269.27	0	0	2201.63	179494	942.591	0	114370	42258	0	627991	1.08098e+06	49855.9	51900.4
AT1G05350.1-1	AT1G05350.1	1	1	61.93		16.2666	Control	Samples	| Symbols: | NAD(P)-binding Rossmann-fold superfamily protein | chr1:1560891-1564005 REVERSE LENGTH=431	2.5404e+06	0	0	0	70943.5	499551	1.24965e+06	16973.9	0	0	0	0	0	5825.44	14027.5	0	1516.86	0	0	87713.8	299687	6950.88	122725	12618.4	8695.82	61020.3
AT1G06020.1-1	AT1G06020.1	3	0	129.6			---	---	| Symbols: | pfkB-like carbohydrate kinase family protein | chr1:1824548-1826101 FORWARD LENGTH=345	0	0	0	0	0	0	0	0	0	0	0	0	0	0	0	0	0	0	0	0	0	0	0	0	0	0
AT1G06030.1-1	AT1G06030.1	2	0	98.93			---	---	| Symbols: | pfkB-like carbohydrate kinase family protein | chr1:1826880-1828130 FORWARD LENGTH=329	0	0	0	0	0	0	0	0	0	0	0	0	0	0	0	0	0	0	0	0	0	0	0	0	0	0
AT1G06410.1-1	AT1G06410.1	3	2	99.24		9.06719	Samples	Control	| Symbols: ATTPS7, TPS7, ATTPSA | trehalose-phosphatase/synthase 7 | chr1:1955413-1958153 FORWARD LENGTH=851	164574	714168	102646	414064	380525	88802.6	442350	1.19921e+06	289716	951417	2.86642e+06	1.24087e+06	1.46522e+06	102339	1.23009e+06	288339	1.8611e+06	1.26676e+06	204481	632111	799467	162773	1.24622e+06	2.65176e+06	761106	524015
AT1G06560.1-1	AT1G06560.1	1	1	39.71		1164.97	Control	Samples	| Symbols: | NOL1/NOP2/sun family protein | chr1:2007660-2011824 FORWARD LENGTH=599	509754	0	0	0	0	0	0	0	0	0	8504.06	0	0	0	0	0	0	0	0	0	0	0	0	0	0	1204.48
AT1G07070.1-1	AT1G07070.1	1	1	58.06		1.01657	Control	Samples	| Symbols: | Ribosomal protein L35Ae family protein | chr1:2168652-2169703 FORWARD LENGTH=112	780301	1.38337e+06	6365.7	384400	31008.3	453632	32327.9	550490	1288.44	628343	404314	2924.11	700995	163549	19481.5	733028	26926.2	46124.2	536776	49226.8	296305	316644	934033	324496	401467	1.86408e+06
AT1G07770.1-1	AT1G07770.1	1	1	71.25		4.68955	Control	Samples	| Symbols: RPS15A | ribosomal protein S15A | chr1:2408413-2409065 REVERSE LENGTH=130	2.13288e+06	564897	444741	7170.9	26057.6	19118.3	364874	33687.8	9614.34	18741.5	263699	25482.9	172176	1.0428e+06	71824.1	9542.73	152652	61577.7	77336.6	65245	72935.6	70580.2	77980.7	18156.9	31994.7	3.56025e+06
AT1G07780.1-1	AT1G07780.1	1	1	43.28		61.0338	Samples	Control	| Symbols: PAI1, TRP6 | phosphoribosylanthranilate isomerase 1 | chr1:2410352-2411833 REVERSE LENGTH=275	5010.88	224100	0	0	15150	0	2.62533e+06	157555	375438	81685.1	1.87705e+06	15256.4	23747.6	68944.6	3266.98	0	364952	1938.89	4722.91	11097	7677.83	6900.66	26043.4	17438	30890.9	5467.21
AT1G07790.1-1	AT1G07790.1	2	1	97.52		144.679	Control	Samples	| Symbols: HTB1 | Histone superfamily protein | chr1:2413049-2413495 FORWARD LENGTH=148	1.05635e+06	0	0	0	0	0	89894.2	4831.31	0	0	22696	11025.3	2236.65	0	0	0	0	7054.4	754.342	0	3787.52	0	0	378.116	0	0
AT1G07890.1-1	AT1G07890.1	10	7	767		2.23051	Control	Samples	| Symbols: APX1, MEE6, CS1, ATAPX1, ATAPX01 | ascorbate peroxidase 1 | chr1:2438005-2439435 FORWARD LENGTH=250	1.68378e+08	6.60451e+07	2.45484e+07	6.84137e+06	3.51682e+07	4.79142e+06	8.59854e+07	6.15165e+07	4.99905e+07	1.0427e+07	9.42031e+07	3.84804e+07	3.27195e+07	5.31743e+07	3.74616e+07	3.59511e+07	5.32978e+07	3.06087e+07	9.34999e+06	3.68201e+07	4.71945e+07	6.72943e+06	3.52696e+07	1.1489e+08	1.49182e+07	1.56591e+08
AT1G07920.1-1	AT1G07920.1	14	0	922.69			---	---	| Symbols: | GTP binding Elongation factor Tu family protein | chr1:2455559-2457001 FORWARD LENGTH=449	0	0	0	0	0	0	0	0	0	0	0	0	0	0	0	0	0	0	0	0	0	0	0	0	0	0
AT1G07930.2-1	AT1G07930.2	10	0	754.81			---	---	| Symbols: | GTP binding Elongation factor Tu family protein | chr1:2459014-2460458 FORWARD LENGTH=372	0	0	0	0	0	0	0	0	0	0	0	0	0	0	0	0	0	0	0	0	0	0	0	0	0	0
AT1G09100.1-1	AT1G09100.1	7	0	350.31			---	---	| Symbols: RPT5B | 26S proteasome AAA-ATPase subunit RPT5B | chr1:2936675-2939258 REVERSE LENGTH=423	0	0	0	0	0	0	0	0	0	0	0	0	0	0	0	0	0	0	0	0	0	0	0	0	0	0
AT1G09180.1-1	AT1G09180.1	1	1	37.72		2.06255	Samples	Control	| Symbols: ATSAR1, ATSARA1A, SARA1A | secretion-associated RAS super family 1 | chr1:2965147-2965941 FORWARD LENGTH=193	935889	662306	13750	50980.2	272021	11888.1	7.59249e+06	1.97797e+06	573437	654889	5.42624e+06	888145	1.96332e+06	338376	918915	395.806	845804	787033	310628	599367	605679	69536.8	1.88497e+06	3.25354e+06	565587	2.47989e+06
AT1G09620.1-1	AT1G09620.1	8	8	335.42		8.46982	Control	Samples	| Symbols: | ATP binding;leucine-tRNA ligases;aminoacyl-tRNA ligases;nucleotide binding;ATP binding;aminoacyl-tRNA ligases | chr1:3113077-3116455 REVERSE LENGTH=1091	1.53064e+07	821206	59746.7	841104	467758	546892	1.38874e+06	1.58636e+06	1.03982e+06	41653.7	2.10203e+06	1.07574e+06	1.43886e+06	440956	444623	553028	863105	1.05467e+06	113183	330130	597191	583362	1.46653e+06	1.39168e+06	2.19037e+06	6.06277e+06
AT1G09630.1-1	AT1G09630.1	1	1	38.33		2.87911	Control	Samples	| Symbols: ATRAB11C, ATRABA2A, ATRAB-A2A, RAB-A2A, RAB11c | RAB GTPase 11C | chr1:3118350-3119571 REVERSE LENGTH=217	2.97211e+06	371707	161470	1934.07	45660.1	5.65964e+06	172959	105276	733130	67665.3	556770	644.417	644339	14754.3	84110.3	0	1.15576e+06	291021	221473	394297	166163	35030.9	625152	354917	209539	2.33526e+06
AT1G09640.1-1	AT1G09640.1	9	2	601.3		5.91349	Samples	Control	| Symbols: | Translation elongation factor EF1B, gamma chain | chr1:3120162-3122152 FORWARD LENGTH=414	14767.2	28003.9	2346.25	10070.5	310265	0	2526.54	0	0	7690.71	1586.15	0	6779.43	0	0	2519.04	10208.7	0	7093.39	1824.86	0	0	0	0	0	1.36013e+06
AT1G09640.2-1	AT1G09640.2	5	0	424.51			---	---	| Symbols: | Translation elongation factor EF1B, gamma chain | chr1:3120162-3122152 FORWARD LENGTH=265	0	0	0	0	0	0	0	0	0	0	0	0	0	0	0	0	0	0	0	0	0	0	0	0	0	0
AT1G09780.1-1	AT1G09780.1	5	1	313.51		11.9189	Samples	Control	| Symbols: | Phosphoglycerate mutase, 2,3-bisphosphoglycerate-independent | chr1:3165550-3167812 REVERSE LENGTH=557	47614.3	544508	0	0	856308	86200.3	17934.7	69161.7	1.31992e+06	0	0	200265	328628	32000.8	64784.6	498518	35349.7	262952	0	15116.8	1.21343e+06	83824.1	50609.1	15627.4	0	3.62586e+06
AT1G10630.1-1	AT1G10630.1	4	4	178.51		1.00058	Samples	Control	| Symbols: ATARFA1F, ARFA1F | ADP-ribosylation factor A1F | chr1:3513189-3514230 REVERSE LENGTH=181	8.86599e+06	2.09462e+06	2.73973e+06	2.10884e+06	2.4317e+06	1.28125e+07	1.3121e+07	6.76965e+06	3.59848e+06	2.07333e+06	1.9773e+07	6.21479e+06	5.75714e+06	1.48463e+06	4.09022e+06	2.84946e+06	4.55763e+06	3.66885e+06	1.28199e+06	2.12998e+06	2.12496e+06	482291	7.79731e+06	1.13949e+07	2.05283e+06	1.0386e+07
AT1G11910.1-1	AT1G11910.1	1	1	60.9		114.565	Control	Samples	| Symbols: APA1, ATAPA1 | aspartic proteinase A1 | chr1:4017119-4019874 REVERSE LENGTH=506	339205	0	0	45.9112	0	0	32111.1	0	11782.1	0	0	0	11539.9	0	0	0	0	0	0	0	0	0	0	0	0	0
AT1G12000.1-1	AT1G12000.1	3	2	215.55		2.61714	Control	Samples	| Symbols: | Phosphofructokinase family protein | chr1:4050159-4053727 REVERSE LENGTH=566	1.729e+06	626993	14401.8	8930.79	99279.1	0	489231	123737	956921	165840	574196	243849	239977	0	114235	22986.2	417612	360125	125855	202795	103780	2164.6	363892	327475	0	7.42249e+06
AT1G12775.1-1	AT1G12775.1	1	0	62.59			---	---	| Symbols: | Pentatricopeptide repeat (PPR) superfamily protein | chr1:4353906-4355840 FORWARD LENGTH=644	0	0	0	0	0	0	0	0	0	0	0	0	0	0	0	0	0	0	0	0	0	0	0	0	0	0
AT1G13320.1-1	AT1G13320.1	4	2	146.15		2.76836	Samples	Control	| Symbols: PP2AA3 | protein phosphatase 2A subunit A3 | chr1:4563692-4567348 REVERSE LENGTH=587	1.01042e+06	1.04521e+06	835464	333782	754009	500693	3.84942e+06	1.97573e+06	1.85339e+06	757774	4.92844e+06	3.03291e+06	2.58567e+06	355342	1.48007e+06	1.17323e+06	2.9051e+06	2.22092e+06	361907	956289	806282	268038	3.0765e+06	2.25296e+06	156155	6.35859e+06
AT1G13440.1-1	AT1G13440.1	20	0	1684.49			---	---	| Symbols: GAPC-2, GAPC2 | glyceraldehyde-3-phosphate dehydrogenase C2 | chr1:4608465-4610494 REVERSE LENGTH=338	0	0	0	0	0	0	0	0	0	0	0	0	0	0	0	0	0	0	0	0	0	0	0	0	0	0
AT1G13440.2-1	AT1G13440.2	17	0	1381.68			---	---	| Symbols: GAPC-2, GAPC2 | glyceraldehyde-3-phosphate dehydrogenase C2 | chr1:4608465-4610494 REVERSE LENGTH=310	0	0	0	0	0	0	0	0	0	0	0	0	0	0	0	0	0	0	0	0	0	0	0	0	0	0
AT1G14320.1-1	AT1G14320.1	4	0	211.7			---	---	| Symbols: SAC52, RPL10, RPL10A | Ribosomal protein L16p/L10e family protein | chr1:4888270-4889408 FORWARD LENGTH=220	0	0	0	0	0	0	0	0	0	0	0	0	0	0	0	0	0	0	0	0	0	0	0	0	0	0
AT1G14320.2-1	AT1G14320.2	2	0	107.33			---	---	| Symbols: SAC52, RPL10A | Ribosomal protein L16p/L10e family protein | chr1:4888270-4889408 FORWARD LENGTH=163	0	0	0	0	0	0	0	0	0	0	0	0	0	0	0	0	0	0	0	0	0	0	0	0	0	0
AT1G14810.1-1	AT1G14810.1	7	7	422.36		1.22649	Samples	Control	| Symbols: | semialdehyde dehydrogenase family protein | chr1:5102684-5104633 REVERSE LENGTH=375	1.09578e+07	3.46114e+06	2.55676e+06	3.31223e+06	5.3783e+06	6.67568e+06	2.33344e+07	5.22925e+06	2.77423e+06	1.52352e+06	1.93593e+07	7.42754e+06	1.1266e+07	2.99324e+06	5.13037e+06	2.97679e+06	9.27204e+06	8.46344e+06	2.30531e+06	4.22288e+06	7.86755e+06	1.09017e+07	1.29928e+07	1.84435e+07	6.94155e+06	7.46956e+06
AT1G15480.1-1	AT1G15480.1	1	1	48.13		5.47546	Control	Samples	| Symbols: | Tetratricopeptide repeat (TPR)-like superfamily protein | chr1:5318307-5320422 FORWARD LENGTH=594	908556	83427.8	28922.9	93737.6	0	3260.08	2.03138e+06	3439.6	9642.64	0	8852.09	0	5863.42	6535.67	57214.2	0	97612.2	131312	8148.92	13145.8	0	106868	36016.6	27326.5	110840	27193.8
AT1G16030.1-1	AT1G16030.1	5	0	503.96			---	---	| Symbols: Hsp70b | heat shock protein 70B | chr1:5502386-5504326 REVERSE LENGTH=646	0	0	0	0	0	0	0	0	0	0	0	0	0	0	0	0	0	0	0	0	0	0	0	0	0	0
AT1G16300.1-1	AT1G16300.1	4	0	232.59			---	---	| Symbols: GAPCP-2 | glyceraldehyde-3-phosphate dehydrogenase of plastid 2 | chr1:5574433-5577406 FORWARD LENGTH=420	0	0	0	0	0	0	0	0	0	0	0	0	0	0	0	0	0	0	0	0	0	0	0	0	0	0
AT1G16890.1-1	AT1G16890.1	3	0	101.08			---	---	| Symbols: UBC36, UBC13B | ubiquitin-conjugating enzyme 36 | chr1:5776550-5777903 REVERSE LENGTH=120	0	0	0	0	0	0	0	0	0	0	0	0	0	0	0	0	0	0	0	0	0	0	0	0	0	0
AT1G16890.2-1	AT1G16890.2	4	1	187.48		1.21016	Control	Samples	| Symbols: UBC36, UBC13B | ubiquitin-conjugating enzyme 36 | chr1:5776550-5778327 REVERSE LENGTH=153	253021	0	0	0	0	0	877164	106264	191447	0	1.56989e+06	51775.7	75146.4	0	0	32697	153981	73784.2	53302.6	19550.7	24219.7	335.045	96324.7	284689	107618	228826
AT1G17890.1-1	AT1G17890.1	1	1	60.66		4.08614	Control	Samples	| Symbols: GER2 | NAD(P)-binding Rossmann-fold superfamily protein | chr1:6154478-6155596 REVERSE LENGTH=328	2.66314e+06	65260.9	89065.6	0	5310.5	71175.2	1.72835e+06	75549.2	416836	49545.1	2.09314e+06	322924	611349	372754	183774	250435	393775	247575	133378	185660	93924.4	317257	542493	1.03593e+06	214579	1.15995e+06
AT1G18080.1-1	AT1G18080.1	1	1	63.33		6.25781	Control	Samples	| Symbols: ATARCA, RACK1A_AT, RACK1A | Transducin/WD40 repeat-like superfamily protein | chr1:6222325-6223901 FORWARD LENGTH=327	1.71998e+06	1.56111e+06	160946	78137.2	0	0	0	0	0	0	0	0	674.721	23442.5	0	46305.7	0	20265.6	0	118182	493765	107314	19416.6	104885	45193.2	1.75715e+06
AT1G18540.1-1	AT1G18540.1	3	0	211.04			---	---	| Symbols: | Ribosomal protein L6 family protein | chr1:6377448-6378548 REVERSE LENGTH=233	0	0	0	0	0	0	0	0	0	0	0	0	0	0	0	0	0	0	0	0	0	0	0	0	0	0
AT1G19920.1-1	AT1G19920.1	6	5	234.76		1.25242	Control	Samples	| Symbols: APS2, ASA1 | Pseudouridine synthase/archaeosine transglycosylase-like family protein | chr1:6914835-6916657 REVERSE LENGTH=476	5.10927e+06	1.0083e+06	842157	502765	2.77915e+06	1.3138e+06	2.94668e+06	2.30854e+06	3.62635e+06	862868	8.28798e+06	5.15402e+06	6.19643e+06	829789	1.44859e+06	532316	5.63106e+06	5.08357e+06	361130	1.59291e+06	1.90538e+06	299814	4.26255e+06	1.81289e+06	834867	2.01884e+06
AT1G20010.1-1	AT1G20010.1	7	0	490.39			---	---	| Symbols: TUB5 | tubulin beta-5 chain | chr1:6938033-6940481 REVERSE LENGTH=449	0	0	0	0	0	0	0	0	0	0	0	0	0	0	0	0	0	0	0	0	0	0	0	0	0	0
AT1G20200.1-1	AT1G20200.1	9	7	386.35		3.77881	Samples	Control	| Symbols: EMB2719, HAP15 | PAM domain (PCI/PINT associated module) protein | chr1:7001409-7004154 REVERSE LENGTH=488	3.63027e+06	1.67031e+06	5.08228e+06	595608	3.44309e+06	2.05091e+06	2.02328e+07	5.68469e+06	6.78183e+06	5.19647e+06	2.93009e+07	1.21625e+07	1.29717e+07	7.46939e+06	7.14554e+06	5.73083e+06	6.89316e+06	2.90806e+07	721216	3.39083e+06	8.56474e+06	355716	9.15333e+06	1.10063e+07	3.04977e+06	1.24317e+07
AT1G20260.1-1	AT1G20260.1	4	1	167.14		139.564	Samples	Control	| Symbols: | ATPase, V1 complex, subunit B protein | chr1:7016971-7020290 FORWARD LENGTH=487	5492.52	6372.07	0	11406.9	519770	0	95418.9	9816.76	2.10863e+06	86554.1	182988	870281	1.2906e+06	21264.3	124325	0	988424	216274	179526	185940	117310	37364.5	722440	570292	2.18935e+06	94594.2
AT1G20950.1-1	AT1G20950.1	4	3	132.62		3.14843	Control	Samples	| Symbols: | Phosphofructokinase family protein | chr1:7297467-7301336 REVERSE LENGTH=614	3.66912e+06	115828	1.09094e+06	110442	377291	99469.3	25860.2	137779	717891	90959.9	2.1502e+06	823310	340918	2.12229e+06	257669	49695.3	1.11579e+06	704302	108947	317157	331045	199066	799530	1.40777e+06	293882	2.99526e+06
AT1G20960.1-1	AT1G20960.1	1	1	39.98		1.09312	Control	Samples	| Symbols: emb1507 | U5 small nuclear ribonucleoprotein helicase, putative | chr1:7302591-7309914 REVERSE LENGTH=2171	45514.1	99270.6	0	0	12647.7	0	413635	23531.6	0	7549.95	65792.3	0	0	31035.2	0	29628.2	132.864	0	0	0	0	0	0	0	12413.4	67134.2
AT1G22300.1-1	AT1G22300.1	3	1	172.88		1.23464	Samples	Control	| Symbols: GRF10, 14-3-3EPSILON, GF14 EPSILON | general regulatory factor 10 | chr1:7879146-7881103 REVERSE LENGTH=254	390944	9903.77	247559	74776.7	118566	0	35590.4	7323.79	441921	715604	152978	179145	599650	97884.9	34628.2	39575.3	129478	113030	108714	27208	111333	10340.4	302011	178895	81267.2	4.2794e+06
AT1G22440.1-1	AT1G22440.1	2	2	106.58		1.80162	Control	Samples	| Symbols: | Zinc-binding alcohol dehydrogenase family protein | chr1:7922560-7924759 FORWARD LENGTH=386	2.59778e+06	6.02361e+06	50598.6	69643.4	262649	2.51261e+06	344520	271264	1.12932e+06	105713	2.39411e+06	928402	747497	44013	329008	38472.3	1.48609e+06	723576	78171	306625	259968	27303.3	592730	828165	181755	4.06841e+06
AT1G22660.1-1	AT1G22660.1	4	4	109.09		3.30752	Samples	Control	| Symbols: | Polynucleotide adenylyltransferase family protein | chr1:8017410-8021538 FORWARD LENGTH=605	428445	671777	161557	50741.4	482876	3.3396e+06	341642	614187	1.58047e+06	267084	2.66042e+06	1.41485e+06	1.40776e+06	105793	559168	35678.9	1.61951e+06	961528	219270	350597	280205	31399.8	1.06385e+06	875910	441024	1.60407e+06
AT1G22780.1-1	AT1G22780.1	2	2	83.38		1.84332	Control	Samples	| Symbols: PFL, RPS18A, PFL1 | Ribosomal protein S13/S18 family | chr1:8067990-8069163 FORWARD LENGTH=152	5.2306e+06	2.78088e+06	2.08651e+06	161270	1.26396e+06	108727	1.67983e+06	2.50166e+06	1.65715e+06	2.12949e+06	2.01432e+06	1.77009e+06	2.41755e+06	486481	1.98636e+06	1.37557e+06	3.62239e+06	1.84416e+06	907408	762894	682581	67920.4	2.10702e+06	1.303e+06	777903	4.21021e+06
AT1G22840.1-1	AT1G22840.1	1	1	52.76		1.57275	Control	Samples	| Symbols: CYTC-1, ATCYTC-A | CYTOCHROME C-1 | chr1:8079384-8080286 FORWARD LENGTH=114	1.84099e+07	6.1009e+06	3.22227e+06	2.6331e+06	6.89933e+06	1.09949e+07	1.16006e+07	4.11642e+06	5.20665e+06	1.53339e+06	9.28505e+06	4.15445e+06	2.01436e+07	3.49614e+06	3.91047e+06	4.73407e+06	5.28558e+06	2.08889e+07	1.64561e+06	4.66148e+06	1.0302e+07	1.05139e+06	4.6486e+06	1.50136e+07	2.80494e+06	3.03442e+06
AT1G22920.1-1	AT1G22920.1	2	1	74.97		399.645	Control	Samples	| Symbols: CSN5A, JAB1, AJH1 | COP9 signalosome 5A | chr1:8109882-8111895 REVERSE LENGTH=357	752582	31681.6	0	0	0	0	525.434	0	0	0	0	0	0	0	0	0	0	0	0	0	0	0	0	0	0	0
AT1G23190.1-1	AT1G23190.1	18	9	1208.18		6.57709	Control	Samples	| Symbols: PGM3 | Phosphoglucomutase/phosphomannomutase family protein | chr1:8219946-8224186 FORWARD LENGTH=583	1.33878e+08	1.95815e+07	7.11068e+06	8.96027e+06	8.49259e+06	6.62224e+06	1.07331e+07	4.56099e+06	3.3199e+07	2.75716e+06	2.21235e+07	9.7326e+06	1.16437e+07	6.89246e+06	9.73274e+06	1.05666e+07	1.30788e+07	9.80461e+06	2.80146e+06	3.55089e+06	6.0342e+06	2.37922e+06	1.04908e+07	6.40705e+06	4.32892e+06	8.90836e+07
AT1G23410.1-1	AT1G23410.1	5	2	390.13		86.0913	Control	Samples	| Symbols: | Ribosomal protein S27a / Ubiquitin family protein | chr1:8314940-8315410 FORWARD LENGTH=156	2.84362e+08	2.0385e+06	3.89553e+06	667525	60898.1	4.97977e+06	4.40218e+06	1.4193e+06	1.9658e+06	3.37855e+06	2.71237e+06	1.79819e+06	1.81347e+06	46711.8	530658	396461	2.30439e+06	1.64921e+06	541837	974934	505184	29037.9	2.31055e+06	1.18133e+06	539678	6.86508e+06
AT1G24180.1-1	AT1G24180.1	26	18	1733.45		13.6921	Samples	Control	| Symbols: IAR4 | Thiamin diphosphate-binding fold (THDP-binding) superfamily protein | chr1:8560777-8563382 REVERSE LENGTH=393	9.81022e+07	6417449552	2.57073e+08	1.8438e+07	1647932770	4.99999e+07	1.6723e+08	2.75758e+08	1.01719e+08	1.87282e+08	3.98057e+08	1.24929e+08	1.7428e+08	6.96891e+07	457855492	6.45601e+08	1.38291e+08	1.37172e+08	2.06906e+07	3494513043	2368184014	5.17566e+07	2.12676e+08	601434730	2.21318e+08	6.60982e+07
AT1G24280.1-1	AT1G24280.1	2	0	115.66			---	---	| Symbols: G6PD3 | glucose-6-phosphate dehydrogenase 3 | chr1:8609495-8612383 FORWARD LENGTH=599	0	0	0	0	0	0	0	0	0	0	0	0	0	0	0	0	0	0	0	0	0	0	0	0	0	0
AT1G24360.1-1	AT1G24360.1	3	3	112.89		9.41775	Control	Samples	| Symbols: | NAD(P)-binding Rossmann-fold superfamily protein | chr1:8640820-8643283 FORWARD LENGTH=319	1.11417e+07	54111.6	72548.9	72057	175374	91829.7	5.26402e+06	102164	557467	89650.5	629083	187531	1.01637e+06	28793.8	777041	1.70615e+06	433488	295873	55359.1	499740	373191	46587	1.2058e+06	2.71763e+06	283282	3.48812e+06
AT1G24510.1-1	AT1G24510.1	5	5	250.44		1.4498	Samples	Control	| Symbols: | TCP-1/cpn60 chaperonin family protein | chr1:8685504-8688101 REVERSE LENGTH=535	1.17418e+07	421985	966931	1.38e+06	122178	674728	6.95053e+06	3.31391e+06	740780	774744	5.58276e+06	2.62934e+06	2.30205e+06	316507	1.71713e+08	751551	3.07312e+06	2.01189e+06	180534	1.20842e+06	901674	45570.2	3.13127e+06	4.17308e+06	677260	2.89537e+06
AT1G24610.1-1	AT1G24610.1	1	1	47.25		4.20971	Samples	Control	| Symbols: | Rubisco methyltransferase family protein | chr1:8720906-8722711 REVERSE LENGTH=476	69850.4	51826.1	3815.42	0	80388.8	2360.07	2.3468e+06	28037.7	36080.9	242249	67742.7	656081	0	0	174086	26174	37812.6	199765	14134.3	0	1926.73	2570.51	89823.5	60083.7	255153	726988
AT1G24807.1-1	AT1G24807.1	1	0	53.2			---	---	| Symbols: | Glutamine amidotransferase type 1 family protein | chr1:8771766-8773535 REVERSE LENGTH=235	0	0	0	0	0	0	0	0	0	0	0	0	0	0	0	0	0	0	0	0	0	0	0	0	0	0
AT1G25490.1-1	AT1G25490.1	7	5	293.55		4.34885	Samples	Control	| Symbols: RCN1, REGA, ATB BETA BETA, EER1 | ARM repeat superfamily protein | chr1:8951700-8954899 FORWARD LENGTH=588	3.44117e+06	3.68426e+06	1.97761e+06	863299	4.44625e+06	2.19308e+06	1.50094e+07	4.17108e+06	5.48734e+06	1.65359e+06	1.41109e+07	9.38111e+06	7.81923e+06	5.32262e+07	4.06493e+06	449547	6.99991e+06	4.77659e+06	415273	2.5158e+06	2.96691e+06	385524	2.60754e+07	6.45836e+06	2.74282e+06	1.70219e+07
AT1G26480.1-1	AT1G26480.1	1	0	94.21			---	---	| Symbols: GRF12, GF14 IOTA | general regulatory factor 12 | chr1:9156573-9157845 REVERSE LENGTH=268	0	0	0	0	0	0	0	0	0	0	0	0	0	0	0	0	0	0	0	0	0	0	0	0	0	0
AT1G26630.1-1	AT1G26630.1	2	1	126.4		11.8312	Samples	Control	| Symbols: FBR12, ATELF5A-2, ELF5A-2 | Eukaryotic translation initiation factor 5A-1 (eIF-5A 1) protein | chr1:9205968-9207098 FORWARD LENGTH=159	51531.2	149176	7.87071	171548	0	347180	28224.8	881248	438039	149738	2.4039e+06	196809	525284	0	340595	97296.3	264715	468667	10575.3	265961	100045	11488.8	678322	1.6504e+06	241981	85284.3
AT1G26630.2-1	AT1G26630.2	1	0	62.38			---	---	| Symbols: FBR12, ATELF5A-2, ELF5A-2 | Eukaryotic translation initiation factor 5A-1 (eIF-5A 1) protein | chr1:9205968-9207013 FORWARD LENGTH=138	0	0	0	0	0	0	0	0	0	0	0	0	0	0	0	0	0	0	0	0	0	0	0	0	0	0
AT1G26910.1-1	AT1G26910.1	4	1	222.3		50.2131	Control	Samples	| Symbols: RPL10B | Ribosomal protein L16p/L10e family protein | chr1:9321709-9322813 FORWARD LENGTH=221	1.62759e+06	0	17139.5	0	0	0	0	0	0	0	0	0	0	0	0	0	0	0	108489	0	0	0	0	0	0	400387
AT1G27450.1-1	AT1G27450.1	7	6	414.72		1.46018	Samples	Control	| Symbols: APT1, ATAPT1 | adenine phosphoribosyl transferase 1 | chr1:9532042-9533807 FORWARD LENGTH=243	1.69477e+07	1.24923e+07	1.53541e+06	1.00863e+07	1.00595e+07	1.01521e+07	4.61844e+07	1.55342e+07	1.54149e+07	6.49589e+06	4.19643e+07	1.56478e+07	2.71949e+07	6.4996e+06	1.10012e+07	2.06576e+06	2.33885e+07	1.59843e+07	2.89986e+06	1.02179e+07	1.39025e+07	3.1936e+06	2.10074e+07	1.72349e+07	5.79024e+06	3.56713e+07
AT1G27970.1-1	AT1G27970.1	1	1	50.3		19.1053	Samples	Control	| Symbols: NTF2B | nuclear transport factor 2B | chr1:9746921-9747787 FORWARD LENGTH=126	5781.7	990724	0	28161.8	12187.9	4239.01	12925.8	41566.2	48200.2	80381.9	53164.8	37497.7	6182.62	101.2	14689.7	0	32577.5	7336.89	14468.8	3745.71	25744	7710.98	951.156	6541.51	37366.8	323858
AT1G29150.1-1	AT1G29150.1	6	6	209.49		2.39137	Samples	Control	| Symbols: ATS9, RPN6 | non-ATPase subunit 9 | chr1:10181240-10182499 FORWARD LENGTH=419	3.24209e+06	1.89614e+06	733732	215817	1.43543e+06	5.10415e+06	7.00536e+06	5.95487e+06	5.32317e+06	1.80128e+06	1.65805e+07	9.09512e+06	7.3614e+06	177821	4.37452e+06	535085	8.03467e+06	6.23449e+06	1.16414e+06	2.50115e+06	2.53379e+06	756595	8.93397e+06	6.74975e+06	2.63971e+06	1.74399e+07
AT1G29900.1-1	AT1G29900.1	1	1	43.44		19.6391	Control	Samples	| Symbols: CARB | carbamoyl phosphate synthetase B | chr1:10468164-10471976 FORWARD LENGTH=1187	596070	39662.4	0	0	0	2782.56	32977.7	0	55306.8	0	412551	28220.2	0	0	131.858	0	18957.7	0	0	38.5822	6.96918	0	1866.64	13225	0	81.5268
AT1G29965.1-1	AT1G29965.1	1	0	37.75			---	---	| Symbols: | Ribosomal protein L18ae/LX family protein | chr1:10498458-10499373 REVERSE LENGTH=178	0	0	0	0	0	0	0	0	0	0	0	0	0	0	0	0	0	0	0	0	0	0	0	0	0	0
AT1G30230.1-1	AT1G30230.1	4	2	250.09		2.44967	Samples	Control	| Symbols: | Glutathione S-transferase, C-terminal-like;Translation elongation factor EF1B/ribosomal protein S6 | chr1:10639286-10640515 FORWARD LENGTH=231	790760	1.29924e+06	23168.5	164805	2.07631e+06	1.00391e+06	393259	482473	5.35061e+06	478778	482956	981550	1.11032e+06	322803	264572	54929.6	1.78568e+06	3.05269e+06	545091	546126	707022	394138	937153	222596	426553	6.85425e+06
AT1G30470.1-1	AT1G30470.1	1	1	56.97		14.4312	Samples	Control	| Symbols: | SIT4 phosphatase-associated family protein | chr1:10779423-10786415 FORWARD LENGTH=811	6470.07	0	7537.66	2819.69	33068.8	48995.7	220245	120900	22468.7	0	245587	108111	124145	0	8490.64	0	172525	141039	27232.7	28764.3	0	0	83962.7	85547.2	0	87969.1
AT1G30580.1-1	AT1G30580.1	4	4	176.63		4.84919	Control	Samples	| Symbols: | GTP binding | chr1:10831953-10835454 REVERSE LENGTH=394	1.6027e+07	5.08057e+06	1.36008e+06	290906	1.03383e+06	1.5879e+06	3.24876e+06	1.50122e+06	1.49163e+06	325388	2.12391e+06	914630	939058	701366	1.6848e+06	2.01854e+06	2.16106e+06	2.59205e+06	1.39613e+06	1.70173e+06	2.14407e+06	703904	1.41687e+06	2.15856e+06	628367	1.09196e+07
AT1G30630.1-1	AT1G30630.1	5	5	189.36		1.1608	Control	Samples	| Symbols: | Coatomer epsilon subunit | chr1:10858546-10860173 REVERSE LENGTH=292	9.66978e+06	4.26136e+06	887905	600617	2.48881e+06	578360	4.86479e+06	4.30413e+06	4.5077e+06	4.82688e+06	1.40773e+07	6.97976e+06	1.10748e+07	1.47897e+06	3.84086e+06	597422	1.21447e+07	1.19506e+07	398634	4.16643e+06	4.57009e+06	1.11071e+06	7.32826e+06	5.46949e+06	1.80374e+06	1.72831e+07
AT1G32440.1-1	AT1G32440.1	1	0	56.95			---	---	| Symbols: PKp3 | plastidial pyruvate kinase 3 | chr1:11712205-11714963 FORWARD LENGTH=571	0	0	0	0	0	0	0	0	0	0	0	0	0	0	0	0	0	0	0	0	0	0	0	0	0	0
AT1G32480.1-1	AT1G32480.1	1	0	45.56			---	---	| Symbols: IDH-IV | isocitrate dehydrogenase IV | chr1:11741083-11741727 FORWARD LENGTH=214	0	0	0	0	0	0	0	0	0	0	0	0	0	0	0	0	0	0	0	0	0	0	0	0	0	0
AT1G33030.1-1	AT1G33030.1	1	1	47.92		41.8701	Control	Samples	| Symbols: | O-methyltransferase family protein | chr1:11964885-11966212 REVERSE LENGTH=352	997896	0	21776.4	13194.6	0	0	3596	34458.5	0	70754.8	99440.3	3976.79	0	0	6282.24	0	0	0	3902.49	0	0	0	11348.2	37274.7	0	6909.15
AT1G33120.1-1	AT1G33120.1	6	4	311.3		1.37566	Samples	Control	| Symbols: | Ribosomal protein L6 family | chr1:12010986-12012223 FORWARD LENGTH=194	5.29707e+06	1.34371e+07	1.58136e+06	1.48898e+06	3.85349e+06	6.63067e+06	3.77467e+06	4.67859e+06	4.69764e+06	2.54051e+06	3.82763e+06	3.06284e+06	3680950	1.12766e+06	1.77122e+06	2.08959e+06	6.18494e+06	5.78962e+06	2.31494e+06	6.28003e+06	4.40084e+06	1.41767e+06	4.04756e+06	1.98075e+06	1.91163e+06	1.00174e+07
AT1G34760.1-1	AT1G34760.1	2	0	146.19			---	---	| Symbols: GRF11, GF14 OMICRON, RHS5 | general regulatory factor 11 | chr1:12744062-12745603 REVERSE LENGTH=255	0	0	0	0	0	0	0	0	0	0	0	0	0	0	0	0	0	0	0	0	0	0	0	0	0	0
AT1G35160.1-1	AT1G35160.1	4	0	200.95			---	---	| Symbols: GRF4, 14-3-3PHI, GF14 PHI | GF14 protein phi chain | chr1:12867264-12868514 FORWARD LENGTH=267	0	0	0	0	0	0	0	0	0	0	0	0	0	0	0	0	0	0	0	0	0	0	0	0	0	0
AT1G35720.1-1	AT1G35720.1	15	15	863.47		3.32408	Samples	Control	| Symbols: ANNAT1, OXY5, ATOXY5 | annexin 1 | chr1:13225304-13226939 FORWARD LENGTH=317	1.58127e+07	2.45651e+07	5.52217e+07	7.07221e+06	2.05444e+07	8.44323e+06	4.11242e+07	2.08229e+07	115681440	8.42311e+06	3.53152e+07	4.6772e+07	2.77899e+07	2.10248e+07	1.7757e+07	3.27159e+07	2.99493e+07	1.94223e+07	5.03598e+06	1.31281e+07	1.23948e+07	3.88241e+06	2.2328e+07	1.81976e+07	7.76472e+06	1.81876e+08
AT1G37130.1-1	AT1G37130.1	2	2	60.81		2.49397	Control	Samples	| Symbols: NIA2, B29, NIA2-1, CHL3, NR, NR2, ATNR2 | nitrate reductase 2 | chr1:14158617-14161652 FORWARD LENGTH=917	844983	221482	52989.1	1312.56	83377.9	19410	754817	206092	110860	81662.6	425134	147518	199051	157408	192413	22500	260915	93196.9	7058.83	133628	141822	12328.9	1.10378e+06	815300	85526.7	2978.01
AT1G43170.1-1	AT1G43170.1	8	1	322.94		1.79252	Control	Samples	| Symbols: ARP1, emb2207, RPL3A, RP1 | ribosomal protein 1 | chr1:16266992-16268631 FORWARD LENGTH=389	3.96912e+06	5.04236e+06	16495.4	1.46187e+06	896369	73628.9	2.76472e+06	1.95558e+06	1.24182e+06	1.41279e+06	730011	798256	1.34337e+06	253559	729947	14044.6	1.68364e+06	1.76876e+06	605700	1.05799e+06	504387	535753	1.25963e+06	547552	678801	5.32213e+06
AT1G43170.4-1	AT1G43170.4	5	0	183.62			---	---	| Symbols: ARP1, RPL3A, RP1 | ribosomal protein 1 | chr1:16267519-16268631 FORWARD LENGTH=306	0	0	0	0	0	0	0	0	0	0	0	0	0	0	0	0	0	0	0	0	0	0	0	0	0	0
AT1G43670.1-1	AT1G43670.1	1	1	54.92		2.57786	Samples	Control	| Symbols: | Inositol monophosphatase family protein | chr1:16468184-16470347 FORWARD LENGTH=341	55244.2	0	10326.9	0	0	106085	24.7257	0	354761	0	7422.56	0	12300.6	0	60720.7	0	179607	33112	73751.6	25454.2	0	0	8292.91	0	8172.94	1.90659e+06
AT1G43800.1-1	AT1G43800.1	6	6	290.84		2.29621	Samples	Control	| Symbols: | Plant stearoyl-acyl-carrier-protein desaturase family protein | chr1:16577662-16579549 FORWARD LENGTH=391	2.77998e+06	1.8362e+06	4.00174e+06	851930	499778	1.47036e+06	8.87584e+06	7.07261e+06	1.58572e+06	1.353e+06	1.99416e+07	5.19146e+06	3.93901e+06	2.32953e+06	4.04964e+06	484977	3.45028e+06	4.04144e+06	334865	725986	1.83609e+06	295835	2.81545e+06	1.41012e+07	1.29105e+06	8.99201e+06
AT1G45000.1-1	AT1G45000.1	9	1	456.27		1662.13	Samples	Control	| Symbols: | AAA-type ATPase family protein | chr1:17009220-17011607 FORWARD LENGTH=399	40.3575	43914.9	0	460.532	1861.19	72390	921059	0	6730.45	6689.18	165965	2280.04	1472.87	0	22735.5	0	0	0	1513.31	0	0	0	0	387.819	6405.34	86902
AT1G45000.2-1	AT1G45000.2	8	0	424			---	---	| Symbols: | AAA-type ATPase family protein | chr1:17009220-17011607 FORWARD LENGTH=335	0	0	0	0	0	0	0	0	0	0	0	0	0	0	0	0	0	0	0	0	0	0	0	0	0	0
AT1G45332.1-1	AT1G45332.1	3	0	142.68			---	---	| Symbols: | Translation elongation factor EFG/EF2 protein | chr1:17172507-17176683 REVERSE LENGTH=754	0	0	0	0	0	0	0	0	0	0	0	0	0	0	0	0	0	0	0	0	0	0	0	0	0	0
AT1G47420.1-1	AT1G47420.1	8	8	964.35		9.2206	Samples	Control	| Symbols: SDH5 | succinate dehydrogenase 5 | chr1:17395774-17397176 REVERSE LENGTH=257	5.32903e+07	2.95395e+07	7.54918e+06	4.31198e+06	3.20136e+07	2.21985e+07	1.81858e+07	6.90552e+06	1.52513e+07	8.16849e+06	1.84685e+07	6.53834e+06	9.47643e+06	1.18456e+07	1.34389e+07	1.73753e+08	6.53693e+06	2.12299e+07	3.73831e+07	5.32104e+06	5547825555	2.06069e+07	1.00215e+07	1.03925e+07	1.56324e+07	1.80682e+07
AT1G48030.1-1	AT1G48030.1	9	2	489.05		6.3792	Control	Samples	| Symbols: mtLPD1 | mitochondrial lipoamide dehydrogenase 1 | chr1:17717432-17719141 REVERSE LENGTH=507	1.50137e+06	73603.2	17400.1	34930.2	477895	20941.2	795543	41186.2	214172	76053.1	338896	160257	10749	0	0	7836.51	124481	61189.2	7958.86	171871	276681	17318.2	187041	338910	13188.6	252466
AT1G48630.1-1	AT1G48630.1	1	1	45.5		1.24208	Control	Samples	| Symbols: RACK1B_AT | receptor for activated C kinase 1B | chr1:17981977-17983268 REVERSE LENGTH=326	696781	249523	13553.3	142852	127545	12953.7	175364	100346	494175	14449.7	519409	347102	472459	14722.6	15881.6	0	981556	871962	231582	680147	103873	29102.8	829137	1.75892e+06	109666	420917
AT1G48920.1-1	AT1G48920.1	6	5	263.99		7.57214	Control	Samples	| Symbols: ATNUC-L1, PARL1, NUC-L1 | nucleolin like 1 | chr1:18098186-18101422 FORWARD LENGTH=557	2.04277e+07	1.69153e+06	938461	1.80451e+06	670113	516775	1.16296e+06	2.10333e+06	2.26756e+06	470267	2.53261e+06	1.17462e+06	1.62108e+06	857135	1.52303e+06	241067	3.20472e+06	2.45896e+06	291818	1.19599e+06	594800	1.49614e+06	1.20277e+06	1.58385e+06	776569	6.47018e+06
AT1G49240.1-1	AT1G49240.1	7	0	486.7			---	---	| Symbols: ACT8 | actin 8 | chr1:18216539-18217947 FORWARD LENGTH=377	0	0	0	0	0	0	0	0	0	0	0	0	0	0	0	0	0	0	0	0	0	0	0	0	0	0
AT1G49630.1-1	AT1G49630.1	1	0	48.14			---	---	| Symbols: ATPREP2, PREP2 | presequence protease 2 | chr1:18368405-18375336 REVERSE LENGTH=1080	0	0	0	0	0	0	0	0	0	0	0	0	0	0	0	0	0	0	0	0	0	0	0	0	0	0
AT1G50200.1-1	AT1G50200.1	3	3	123.34		2.58488	Control	Samples	| Symbols: ALATS, ACD | Alanyl-tRNA synthetase | chr1:18591429-18598311 REVERSE LENGTH=1003	5.94837e+06	779910	6.63263e+06	102613	1.25534e+06	462474	1.37795e+06	535108	224739	274392	1.90689e+06	303843	865569	23994.2	454085	6.23464e+06	549216	604217	724067	150122	1.41926e+06	83148.9	745295	713098	109041	2.62167e+06
AT1G50670.1-1	AT1G50670.1	2	2	106.74		7.94895	Control	Samples	| Symbols: | OTU-like cysteine protease family protein | chr1:18775086-18776552 REVERSE LENGTH=208	8.10585e+06	832211	62017	149831	161181	54167.7	3.24027e+06	334850	1.86707e+06	32186.4	1.24749e+06	495476	969184	33834.2	320884	56481.5	695743	389923	63859.7	119950	373892	27673.8	713221	818817	149306	5.47892e+06
AT1G51390.1-1	AT1G51390.1	1	1	47.98		1.98791	Samples	Control	| Symbols: NFU5, ATNFU1 | NFU domain protein 5 | chr1:19050427-19051753 FORWARD LENGTH=275	548069	1.04455e+06	822598	432966	641999	404706	447039	263662	260332	67606.5	1.17212e+06	647159	415471	1.86936e+06	1.08961e+06	257927	574822	496241	37428.3	480366	228439	94132.4	491892	830992	226826	1.08738e+06
AT1G51690.1-1	AT1G51690.1	1	1	38.31		1.37346	Control	Samples	| Symbols: ATB ALPHA, B ALPHA | protein phosphatase 2A 55 kDa regulatory subunit B alpha isoform | chr1:19166218-19169974 FORWARD LENGTH=513	720477	13296.5	0	260312	165064	0	598654	1.03441e+06	102384	0	427660	211318	66555.6	10.8201	2.67074e+06	0	23596.4	28143.3	27128.8	0	139086	0	429435	835294	0	280910
AT1G51710.1-1	AT1G51710.1	13	1	642.63		5.77324	Samples	Control	| Symbols: UBP6, ATUBP6 | ubiquitin-specific protease 6 | chr1:19175805-19179894 REVERSE LENGTH=482	76438.8	21318	0	173405	46081.8	77854.5	83261.4	67914.5	17476.7	28507.6	1.82115e+06	3213.44	870868	68157.8	158632	34899.2	53396.4	438196	423469	38329.7	1071.37	133377	677867	997277	59479	582222
AT1G51710.2-1	AT1G51710.2	12	0	606.96			---	---	| Symbols: UBP6 | ubiquitin-specific protease 6 | chr1:19175805-19179399 REVERSE LENGTH=443	0	0	0	0	0	0	0	0	0	0	0	0	0	0	0	0	0	0	0	0	0	0	0	0	0	0
AT1G52300.1-1	AT1G52300.1	1	1	43.87		3.79963	Control	Samples	| Symbols: | Zinc-binding ribosomal protein family protein | chr1:19475213-19476152 REVERSE LENGTH=95	805594	0	0	0	0	1.4221	17819.5	1555.51	19335.7	210947	61248.7	1867.61	59233.4	206.945	24604.1	5533.19	485868	126081	231775	307.486	81312.8	8358.24	253376	153631	161360	1.63486e+06
AT1G52360.1-1	AT1G52360.1	3	1	160.27		138.644	Control	Samples	| Symbols: | Coatomer, beta' subunit | chr1:19499282-19505397 FORWARD LENGTH=926	1.63887e+06	0	0	0	0	39847.1	17412.2	11195.4	0	7830.31	0	82.1118	0	0	0	14503.1	0	42467.6	0	6822.93	54.5113	0.744742	5578.32	3413.75	0.00229773	17013.4
AT1G52730.1-1	AT1G52730.1	2	2	54.59		5.2705	Control	Samples	| Symbols: | Transducin/WD40 repeat-like superfamily protein | chr1:19642866-19644978 FORWARD LENGTH=343	699499	542.278	635.52	0	60187.7	0	482059	201057	0	0	0	212565	44211.9	0	65349.7	0	301672	76615.3	0	142838	26420.4	57.9804	196801	323609	3766.75	27931.5
AT1G52760.1-1	AT1G52760.1	4	4	142.8		1.094	Control	Samples	| Symbols: LysoPL2 | lysophospholipase 2 | chr1:19651378-19652576 FORWARD LENGTH=332	6.49283e+06	1.04899e+06	2.39031e+06	125444	2.41263e+06	4.3372e+06	4.27682e+06	3.02177e+06	2.73861e+06	1.12814e+06	1.56441e+07	4.74316e+06	5.39589e+06	1.94254e+06	4.24733e+06	3.31894e+06	5.17997e+06	3.35941e+06	257521	2.68178e+06	2.70003e+06	171059	7.30101e+06	4.14878e+06	1.49257e+06	6.03781e+06
AT1G53240.1-1	AT1G53240.1	26	13	2191.17		224.857	Samples	Control	| Symbols: mMDH1 | Lactate/malate dehydrogenase family protein | chr1:19854966-19856802 REVERSE LENGTH=341	2.32372e+07	3.61e+07	38358802170	1.49947e+08	2.02223e+07	1.66326e+07	3.46704e+07	2.10255e+07	3.55262e+07	1.65436e+07	4.80633e+07	2.49217e+07	1.13745e+08	8.53015e+08	28800672	10558283681	4.26987e+07	3.11168e+07	3.48736e+07	2.15191e+07	297571870	1.33915e+07	3.40005e+07	3.96753e+07	2.31913e+07	3.243e+07
AT1G53280.1-1	AT1G53280.1	6	6	333.32		2.09692	Control	Samples	| Symbols: | Class I glutamine amidotransferase-like superfamily protein | chr1:19864942-19867341 REVERSE LENGTH=438	2.09129e+07	2.06191e+06	1.63149e+06	479323	4.68518e+06	1.65159e+06	2.74173e+07	6.27502e+06	6.17901e+06	1.43377e+06	2.27618e+07	6.07122e+06	5.96617e+06	3.88065e+06	4.69337e+06	2.86168e+06	1.14292e+07	5.76933e+06	995024	4.39977e+06	5.70394e+06	912821	6.85607e+06	1.2368e+07	2.93564e+06	1.02568e+07
AT1G53310.1-1	AT1G53310.1	3	1	115.66		Inf	Samples	Control	| Symbols: ATPPC1, PEPC1, ATPEPC1, PPC1 | phosphoenolpyruvate carboxylase 1 | chr1:19884261-19888070 REVERSE LENGTH=967	0	279265	0	0	0	0	0	0	0	0	0	0	0	0	0	0	0	0	0	0	0	0	0	0	0	0
AT1G53500.1-1	AT1G53500.1	2	0	171.43			---	---	| Symbols: MUM4, RHM2, ATRHM2, ATMUM4 | NAD-dependent epimerase/dehydratase family protein | chr1:19967157-19969239 REVERSE LENGTH=667	0	0	0	0	0	0	0	0	0	0	0	0	0	0	0	0	0	0	0	0	0	0	0	0	0	0
AT1G53750.1-1	AT1G53750.1	6	6	230.62		1.1918	Control	Samples	| Symbols: RPT1A | regulatory particle triple-A 1A | chr1:20065921-20068324 REVERSE LENGTH=426	1.48595e+07	5.16025e+06	1.01133e+06	322156	2.26361e+06	7.25153e+06	1.58012e+07	7.46508e+06	7.53011e+06	3.46751e+06	2.35938e+07	1.32237e+07	1.22631e+07	2.44969e+06	7.10985e+06	762670	1.16626e+07	9.15498e+06	2.0939e+06	4.7355e+06	3.85582e+06	1.77318e+06	1.31258e+07	1.21793e+07	5.38286e+06	2.24018e+07
AT1G54220.1-1	AT1G54220.1	22	17	1864.46		10.9545	Samples	Control	| Symbols: | Dihydrolipoamide acetyltransferase, long form protein | chr1:20246460-20250208 REVERSE LENGTH=539	5.4844e+07	1.24601e+08	1.06991e+08	1.26021e+07	5768301118	3.45786e+07	8.84194e+07	5.46944e+07	2.2913e+07	2.02053e+07	7.53876e+07	4.40155e+07	4.46777e+07	3.46694e+07	9.93936e+07	4.9224e+07	4.80777e+07	147660562	5.53244e+07	2.14359e+08	218353095	3.10576e+07	1.98078e+07	7.71812e+07	2.75604e+07	2.54593e+07
AT1G54270.1-1	AT1G54270.1	13	1	858.87		1.47965	Control	Samples	| Symbols: EIF4A-2 | eif4a-2 | chr1:20260495-20262018 FORWARD LENGTH=412	880159	294299	18325.4	0	108305	142995	1.46807e+06	685042	269267	3143.51	487385	173597	86388.2	1.36558e+06	200305	7535.88	49302.4	336597	100705	54369.8	964611	17446.8	426510	589530	70187.6	353682
AT1G54340.1-1	AT1G54340.1	5	0	248.55			---	---	| Symbols: ICDH | isocitrate dehydrogenase | chr1:20283520-20286506 FORWARD LENGTH=416	0	0	0	0	0	0	0	0	0	0	0	0	0	0	0	0	0	0	0	0	0	0	0	0	0	0
AT1G54920.1-1	AT1G54920.1	1	1	46.69		1.74456	Control	Samples	| Symbols: | unknown protein; FUNCTIONS IN: molecular_function unknown; INVOLVED IN: biological_process unknown; LOCATED IN: membrane; EXPRESSED IN: 23 plant structures; EXPRESSED DURING: 15 growth stages; Has 30201 Blast hits to 17322 proteins in	298671	91212.7	8962.84	569.896	9808.28	1.17732e+06	106401	5801.76	5366.14	22579.9	88399.2	27716.5	36282.1	228330	26800.2	5212.57	18388.5	11670.2	3718.97	26326.1	13580.4	7561.85	28136.7	22475.3	11884.7	49226
AT1G55490.1-1	AT1G55490.1	18	1	1026.33		1897.34	Samples	Control	| Symbols: CPN60B, LEN1 | chaperonin 60 beta | chr1:20715717-20718673 REVERSE LENGTH=600	57.2606	0	0	7716.18	2176.18	0	142480	45838.7	0	0	177078	145379	0	0	0	0	175860	0	0	0	0	0	824884	85335.9	0	394739
AT1G55860.1-1	AT1G55860.1	2	2	69.32		1.21175	Samples	Control	| Symbols: UPL1 | ubiquitin-protein ligase 1 | chr1:20879900-20895393 REVERSE LENGTH=3930	616403	278536	0	65429.3	190770	427474	1.58048e+06	800527	559246	147020	1.77228e+06	875232	792066	111928	369431	16997.6	480059	341715	42852.5	326384	43555.6	47545.5	1.07376e+06	596074	343782	578960
AT1G55890.1-1	AT1G55890.1	6	6	242.84		2.4337	Control	Samples	| Symbols: | Tetratricopeptide repeat (TPR)-like superfamily protein | chr1:20901364-20902560 FORWARD LENGTH=398	8.4671e+06	3.04377e+06	1.20353e+06	300790	406565	569144	1.42917e+07	788288	505801	741046	5.54821e+06	3.12272e+06	3.03563e+06	1.00912e+06	1.22661e+06	623193	3.32589e+06	1.94765e+06	254619	530082	883765	315742	1.59365e+06	7.65278e+06	780197	4.78739e+06
AT1G56050.1-1	AT1G56050.1	2	2	60.69		3.71562	Control	Samples	| Symbols: | GTP-binding protein-related | chr1:20963793-20966181 FORWARD LENGTH=421	1.99262e+06	1.26839e+06	73127.2	64356.9	88126.5	661217	1.93416e+06	195357	877999	42614	597761	191725	258834	5003.08	25992.8	4479.84	357558	206212	152764	257043	75209.7	27482.1	283442	237977	25764.9	876989
AT1G56070.1-1	AT1G56070.1	23	14	1406.19		1.83251	Control	Samples	| Symbols: LOS1 | Ribosomal protein S5/Elongation factor G/III/V family protein | chr1:20968245-20971077 REVERSE LENGTH=843	1.14231e+08	4.93142e+07	1.64827e+07	9.48686e+06	1.56317e+07	4.27695e+07	9.96042e+07	2.54501e+07	7.94344e+07	2.17671e+07	9.52655e+07	4.66511e+07	2.99779e+07	1.56432e+07	2.71668e+07	2.10217e+07	4.84456e+07	32002941	9.47206e+06	2.5805e+07	2.79086e+07	6.11031e+06	3.92525e+07	8.51808e+07	2.02115e+07	4.00867e+07
AT1G56190.1-1	AT1G56190.1	9	1	447.63		120.864	Control	Samples	| Symbols: | Phosphoglycerate kinase family protein | chr1:21028403-21030454 FORWARD LENGTH=478	861599	0	0	3303.66	0	0	2870.24	136.268	26015.7	0	0	132.429	22619.6	0	0	0	559.209	32402.7	1815.96	0	0	0	0	16.277	0	30433.2
AT1G56410.1-1	AT1G56410.1	11	0	830.97			---	---	| Symbols: ERD2, HSP70T-1 | heat shock protein 70 (Hsp 70) family protein | chr1:21117147-21119241 FORWARD LENGTH=617	0	0	0	0	0	0	0	0	0	0	0	0	0	0	0	0	0	0	0	0	0	0	0	0	0	0
AT1G57720.1-1	AT1G57720.1	8	4	479.37		1.26329	Samples	Control	| Symbols: | Translation elongation factor EF1B, gamma chain | chr1:21377873-21380114 FORWARD LENGTH=413	7.19952e+06	7.62281e+06	1.47637e+06	993791	5.9642e+06	7.2322e+06	5.5047e+06	1.6018e+06	1.79082e+07	2.46398e+06	5.50844e+06	2.85374e+06	3.7797e+06	1.05878e+06	3.19534e+06	1.01043e+07	5.74555e+06	7.09497e+06	1.1132e+06	1.06318e+06	3.13081e+06	1.26503e+06	3.22484e+06	2.47644e+06	1.15968e+06	4.01765e+07
AT1G58380.1-1	AT1G58380.1	3	1	142.66		1.11715	Samples	Control	| Symbols: XW6 | Ribosomal protein S5 family protein | chr1:21689115-21690085 FORWARD LENGTH=284	1.66621e+06	16635.6	1.15721e+06	358862	293180	29555.4	1.15309e+06	52732	1.10881e+06	412563	550299	931792	279737	7.53791e+06	330415	185163	1.4368e+06	279313	260591	515575	24696.8	640008	101839	64997.6	463630	4.122e+06
AT1G59900.1-1	AT1G59900.1	18	10	1284.74		18.5195	Samples	Control	| Symbols: AT-E1 ALPHA, E1 ALPHA | pyruvate dehydrogenase complex E1 alpha subunit | chr1:22051368-22053660 FORWARD LENGTH=389	2.65698e+07	2879504144	3.23985e+07	5.85844e+06	7.12527e+08	8.02998e+06	2.53712e+07	3.0085e+07	1.1177e+07	1.11836e+07	3.51422e+07	1.23838e+07	1.91428e+07	1.58881e+07	1.14094e+07	2.21284e+08	2.89397e+07	1.30931e+07	5.7932e+06	1565101113	9.81719e+08	1.25571e+07	1.47345e+07	2.27105e+07	7.20338e+06	3.58537e+07
AT1G61580.1-1	AT1G61580.1	2	0	110.74			---	---	| Symbols: RPL3B, ARP2 | R-protein L3 B | chr1:22720833-22722402 REVERSE LENGTH=390	0	0	0	0	0	0	0	0	0	0	0	0	0	0	0	0	0	0	0	0	0	0	0	0	0	0
AT1G62020.1-1	AT1G62020.1	5	0	232.24			---	---	| Symbols: | Coatomer, alpha subunit | chr1:22919814-22923728 FORWARD LENGTH=1216	0	0	0	0	0	0	0	0	0	0	0	0	0	0	0	0	0	0	0	0	0	0	0	0	0	0
AT1G62380.1-1	AT1G62380.1	2	2	125.42		2.68881	Control	Samples	| Symbols: ACO2, ATACO2 | ACC oxidase 2 | chr1:23082340-23084068 FORWARD LENGTH=320	1.54354e+06	66109.4	39230.7	1.1413e+06	195802	82759.4	127938	70269.9	676685	0	14479	87296.8	473307	3573.74	0	46768.1	161856	88613.7	18808.9	21171.9	15787.7	0	14505.4	135685	0	6.71888e+06
AT1G62800.1-1	AT1G62800.1	4	0	122.57			---	---	| Symbols: ASP4 | aspartate aminotransferase 4 | chr1:23253934-23257416 REVERSE LENGTH=403	0	0	0	0	0	0	0	0	0	0	0	0	0	0	0	0	0	0	0	0	0	0	0	0	0	0
AT1G63940.1-1	AT1G63940.1	6	3	278.68		2.16817	Samples	Control	| Symbols: MDAR6 | monodehydroascorbate reductase 6 | chr1:23730206-23733534 FORWARD LENGTH=486	1.69211e+06	2.11947e+06	104514	80929.7	650730	90680	1.28017e+06	124811	5.53995e+06	1.80087e+07	1.31382e+06	698312	923947	40547.9	2.92219e+06	25058.5	544579	991577	130637	48468.5	330788	2773.27	414609	258143	38608.8	1.00777e+07
AT1G63940.3-1	AT1G63940.3	3	0	175.04			---	---	| Symbols: MDAR6 | monodehydroascorbate reductase 6 | chr1:23730206-23732917 FORWARD LENGTH=416	0	0	0	0	0	0	0	0	0	0	0	0	0	0	0	0	0	0	0	0	0	0	0	0	0	0
AT1G64190.1-1	AT1G64190.1	9	1	392.59		1.23184	Control	Samples	| Symbols: | 6-phosphogluconate dehydrogenase family protein | chr1:23825549-23827012 REVERSE LENGTH=487	698927	208417	3491.8	0	18332.2	497.974	866173	183030	1.15292e+06	0	891747	763668	622040	13053.4	39329	17317.7	425717	662657	46159.2	105280	149142	213.048	326418	322246	122096	3.60103e+06
AT1G64520.1-1	AT1G64520.1	2	2	142.61		2.72494	Control	Samples	| Symbols: RPN12a | regulatory particle non-ATPase 12A | chr1:23956459-23958120 FORWARD LENGTH=267	5.66565e+06	1.79868e+06	553367	28732.9	799032	66523.7	2.78165e+06	670111	229564	456947	6.29235e+06	2.03884e+06	1.44978e+06	200164	2.30492e+06	435782	1.365e+06	1.50712e+06	160740	680697	1.0014e+06	293851	2.00363e+06	2.05089e+06	597471	4.12213e+06
AT1G64740.1-1	AT1G64740.1	4	0	251.44			---	---	| Symbols: TUA1 | alpha-1 tubulin | chr1:24050114-24052296 FORWARD LENGTH=450	0	0	0	0	0	0	0	0	0	0	0	0	0	0	0	0	0	0	0	0	0	0	0	0	0	0
AT1G65220.1-1	AT1G65220.1	2	1	62.41		2.45902	Control	Samples	| Symbols: | ARM repeat superfamily protein | chr1:24226204-24228799 FORWARD LENGTH=411	1.18886e+06	11274.1	70039.1	16275.4	317358	57085.9	5.95472e+06	0	1.35206e+06	7164.38	281959	73066.1	273491	0	0	1826.35	185461	173493	0	44.9872	27931.8	7746.13	121743	28529.6	0	271201
AT1G65930.1-1	AT1G65930.1	13	7	665.53		2.24471	Control	Samples	| Symbols: cICDH | cytosolic NADP+-dependent isocitrate dehydrogenase | chr1:24539088-24541861 FORWARD LENGTH=410	1.98938e+07	1.70951e+07	2.00387e+06	1.77109e+06	3.44116e+06	6.12528e+06	6.14963e+06	3.27303e+06	1.37998e+07	7.26923e+06	8.20245e+06	3.46893e+06	3.0341e+06	885789	3.03439e+06	845049	5.06401e+06	4.8038e+06	1.40027e+06	1.78259e+06	2.71551e+06	562928	6.13841e+06	2.80773e+06	1.99096e+06	2.91641e+07
AT1G65980.1-1	AT1G65980.1	1	1	43.03		1.36242	Control	Samples	| Symbols: TPX1 | thioredoxin-dependent peroxidase 1 | chr1:24559524-24560753 REVERSE LENGTH=162	1.38809e+06	348149	152483	2802.38	287765	11922.7	1.58705e+06	436612	590403	214240	3.09879e+06	856888	824117	385552	942628	171391	1.11224e+06	114195	2120.29	252837	396172	41319.7	514211	3.77686e+06	240108	92310.2
AT1G70730.1-1	AT1G70730.1	12	3	764.89		22.7325	Control	Samples	| Symbols: PGM2 | Phosphoglucomutase/phosphomannomutase family protein | chr1:26669020-26672726 REVERSE LENGTH=585	2.12474e+07	1.52876e+06	35265.6	67028.9	234241	188279	1.69705e+06	332904	1.1291e+06	103950	1.51067e+06	647653	555588	81763.8	256004	37950	844504	341928	341870	346087	310725	66427.9	698205	721482	209497	3.63086e+06
AT1G71230.1-1	AT1G71230.1	1	0	38.76			---	---	| Symbols: CSN5B, CSN5, AJH2 | COP9-signalosome 5B | chr1:26852560-26854255 FORWARD LENGTH=358	0	0	0	0	0	0	0	0	0	0	0	0	0	0	0	0	0	0	0	0	0	0	0	0	0	0
AT1G71840.1-1	AT1G71840.1	1	1	68.09		3.76938	Control	Samples	| Symbols: | transducin family protein / WD-40 repeat family protein | chr1:27022424-27024380 FORWARD LENGTH=407	633625	0	0	0	0	51475.1	54387	12763.6	75670.9	0	0	26784.5	58464.5	746641	0	160157	586.217	0	0	0	607396	0	15268.4	11558.6	0	10272.1
AT1G71860.1-1	AT1G71860.1	1	1	43.03		1.1988	Samples	Control	| Symbols: PTP1, ATPTP1 | protein tyrosine phosphatase 1 | chr1:27026866-27028675 FORWARD LENGTH=340	2.71817e+06	3.92233e+06	851916	353696	1.22763e+06	1.21115e+06	1.80646e+06	387616	1.80562e+06	1.21485e+07	1.54278e+06	942028	1.60351e+06	919019	577813	688118	1.11282e+06	1.74219e+06	415189	723475	747216	70954	1.22156e+06	1.24704e+06	433009	2.48829e+06
AT1G72370.1-1	AT1G72370.1	4	2	196.74		1.1665	Samples	Control	| Symbols: P40, AP40, RP40, RPSAA | 40s ribosomal protein SA | chr1:27243148-27244842 REVERSE LENGTH=298	1.48523e+07	1.16365e+07	1.63657e+06	5.4367e+06	1.11142e+07	5.7668e+06	2.95994e+07	1.00055e+07	1.03564e+07	5.41156e+06	2.9129e+07	8.72859e+06	1.64326e+07	3.05524e+06	6.19307e+06	1.39269e+06	1.0262e+07	1.49966e+07	1.3816e+07	5.2005e+06	7.03683e+06	2.86652e+06	1.16903e+07	1.20758e+07	4.39735e+06	1.28622e+07
AT1G72550.1-1	AT1G72550.1	1	1	48.55		31.3474	Control	Samples	| Symbols: | tRNA synthetase beta subunit family protein | chr1:27319947-27323908 REVERSE LENGTH=598	1.29489e+06	262.161	0	94.4059	0	313464	20497.3	35408.1	0	0	2038.53	248.186	314.779	0	9300.36	0	39.6271	106786	873.322	395.097	3913.6	0	229.889	668.782	0	32986.8
AT1G72680.1-1	AT1G72680.1	7	6	326.27		2.60513	Control	Samples	| Symbols: ATCAD1, CAD1 | cinnamyl-alcohol dehydrogenase | chr1:27359346-27360876 REVERSE LENGTH=355	2.94903e+07	8.56504e+06	937196	1.0989e+06	5.36164e+06	7.53711e+06	1.10064e+07	2.22701e+06	1.09408e+07	1.32576e+06	8.84555e+06	7.96163e+06	8.00906e+06	1.36008e+06	4.52478e+06	4.44131e+06	7.33168e+06	8.35172e+06	822876	3.08204e+06	1.037e+07	612010	7.97055e+06	4.08409e+06	5.77166e+06	5.18304e+07
AT1G72730.1-1	AT1G72730.1	9	0	619.25			---	---	| Symbols: | DEA(D/H)-box RNA helicase family protein | chr1:27378040-27379593 REVERSE LENGTH=414	0	0	0	0	0	0	0	0	0	0	0	0	0	0	0	0	0	0	0	0	0	0	0	0	0	0
AT1G74050.1-1	AT1G74050.1	4	1	269.02		10.4921	Samples	Control	| Symbols: | Ribosomal protein L6 family protein | chr1:27847256-27848680 REVERSE LENGTH=233	150596	3.29264e+06	781348	67354.6	2.48349e+06	1.05242e+06	809025	14077.8	1.47919e+06	0	957997	621508	513592	117572	678967	633470	1.07329e+06	1.37751e+06	336962	567325	1.7492e+06	433463	1.07543e+06	422840	655372	883950
AT1G74910.1-1	AT1G74910.1	2	2	76		2.79159	Control	Samples	| Symbols: | ADP-glucose pyrophosphorylase family protein | chr1:28135770-28138456 REVERSE LENGTH=415	2669015	660363	121577	54561.9	242714	4580.64	1.91939e+06	404616	1.37131e+06	234304	1.98275e+06	1.00035e+06	763475	698060	294415	18430.7	1.5353e+06	355627	55752.2	260490	221202	0	615676	422125	79168.8	2.75407e+06
AT1G74960.1-1	AT1G74960.1	1	1	59.06		2.4949	Samples	Control	| Symbols: FAB1, KAS2, ATKAS2 | fatty acid biosynthesis 1 | chr1:28152564-28155948 REVERSE LENGTH=541	127678	0	333977	54366.6	8421.1	24894.5	45781.3	69975.6	6686.08	132595	2.1774e+06	29841.7	131812	187389	125757	0	135466	163859	60441.4	19238.4	21105.2	20329.5	220871	624463	42105.7	590909
AT1G75270.1-1	AT1G75270.1	2	2	74.05		1.94271	Control	Samples	| Symbols: DHAR2 | dehydroascorbate reductase 2 | chr1:28250255-28251237 REVERSE LENGTH=213	3.18743e+06	2.21133e+06	146707	3.72658e+06	167173	23513.3	1.39034e+06	732686	917064	91002.9	2.06211e+06	377147	379864	857365	686177	443339	766793	565847	50562.2	108170	291330	89869.6	1.43705e+06	2.68724e+06	170429	2.38259e+06
AT1G75780.1-1	AT1G75780.1	6	0	441.01			---	---	| Symbols: TUB1 | tubulin beta-1 chain | chr1:28451378-28453602 REVERSE LENGTH=447	0	0	0	0	0	0	0	0	0	0	0	0	0	0	0	0	0	0	0	0	0	0	0	0	0	0
AT1G75990.1-1	AT1G75990.1	3	1	128.43		8.44493	Samples	Control	| Symbols: | PAM domain (PCI/PINT associated module) protein | chr1:28524623-28526718 REVERSE LENGTH=487	46645.1	0	32290.1	0	115545	40434.2	97852.3	65816	15225.9	61758.3	1.98692e+06	741187	747932	721.771	188004	50710.7	352269	252451	0	120212	87122.3	17150.1	424233	593697	157905	611970
AT1G76550.1-1	AT1G76550.1	6	5	294.02		6.66551	Control	Samples	| Symbols: | Phosphofructokinase family protein | chr1:28722900-28726929 REVERSE LENGTH=617	1.0688e+07	194299	71988.9	281141	670491	3.7918e+06	7.19915e+06	1.12985e+06	1.21469e+06	163047	576348	912441	636451	519595	310384	374850	1.05878e+06	423644	38092.7	234708	842283	91951	380370	649518	340583	2.68162e+06
AT1G76810.1-1	AT1G76810.1	1	1	41.71		6.95687	Samples	Control	| Symbols: | eukaryotic translation initiation factor 2 (eIF-2) family protein | chr1:28831366-28836310 REVERSE LENGTH=1294	15997.3	111679	13574	43757.5	126437	0	633862	16025.9	148021	75523.6	54101.2	15923.6	40779	17186.8	46280.6	0	91592.4	25395.8	13049.7	22594.2	8963.7	0	0	64898.9	128440	0
AT1G77120.1-1	AT1G77120.1	6	6	244.51		3.09728	Control	Samples	| Symbols: ADH1, ADH, ATADH, ATADH1 | alcohol dehydrogenase 1 | chr1:28975509-28977216 FORWARD LENGTH=379	3.85442e+07	1.70579e+07	2.00442e+06	1.08476e+06	3.42034e+06	4.47001e+06	7.73656e+06	5.70959e+06	4.35337e+06	2.48309e+06	4.26916e+07	3.00846e+07	4.89713e+06	1.50091e+06	5.30136e+06	3.2541e+06	8.79821e+06	4.1472e+06	1.22257e+06	2.05569e+06	7.65008e+06	1.54417e+06	6.47639e+06	8.55178e+06	2.00741e+06	2.25257e+07
AT1G77670.1-1	AT1G77670.1	1	1	48.3		7.89333	Control	Samples	| Symbols: | Pyridoxal phosphate (PLP)-dependent transferases superfamily protein | chr1:29189043-29190901 REVERSE LENGTH=440	3.09904e+06	459161	0	16556.1	114645	14445	32608.7	631923	244070	7901.52	386586	141745	248825	335222	40621.1	0	142154	865293	64119.5	70439.3	218382	111279	0	62045.4	225711	1.67225e+06
AT1G78300.1-1	AT1G78300.1	5	1	255.77		3.63569	Control	Samples	| Symbols: GRF2, 14-3-3OMEGA, GF14 OMEGA | general regulatory factor 2 | chr1:29461883-29463052 FORWARD LENGTH=259	1.94766e+06	32760.4	344.946	76753.8	472385	38514.8	590697	261580	98194.2	64768.8	274989	528007	438639	0	192332	70266.2	667624	550438	103238	521176	345057	59027.2	347217	387667	163294	2.46921e+06
AT1G78380.1-1	AT1G78380.1	4	3	149.76		1.37033	Control	Samples	| Symbols: ATGSTU19, GST8, GSTU19 | glutathione S-transferase TAU 19 | chr1:29486659-29487819 REVERSE LENGTH=219	2.93476e+07	2.28132e+07	1.31461e+07	2.02299e+06	1.36501e+07	4.14819e+06	4.01974e+07	1.10163e+07	2.92273e+07	1.47286e+06	1.27899e+07	6.24964e+06	1.91039e+07	3.9975e+06	5.41198e+06	1.61788e+07	1.51196e+07	1.34772e+07	2.6899e+06	6.22195e+06	9.716e+06	2.6964e+06	1.48253e+07	4.89012e+06	4.74939e+06	5.85203e+07
AT1G78570.1-1	AT1G78570.1	4	1	253.53		32.5025	Control	Samples	| Symbols: RHM1, ROL1, ATRHM1 | rhamnose biosynthesis 1 | chr1:29550110-29552207 FORWARD LENGTH=669	634759	0	93529.1	0	0	0	204291	0	0	0	0	0	0	0	0	0	0	0	0	0	0	0	0	0	0	0
AT1G78870.1-1	AT1G78870.1	2	0	72.93			---	---	| Symbols: UBC35, UBC13A | ubiquitin-conjugating enzyme 35 | chr1:29650589-29652203 FORWARD LENGTH=154	0	0	0	0	0	0	0	0	0	0	0	0	0	0	0	0	0	0	0	0	0	0	0	0	0	0
AT1G78870.3-1	AT1G78870.3	2	0	61.08			---	---	| Symbols: UBC35, UBC13A | ubiquitin-conjugating enzyme 35 | chr1:29650589-29651858 FORWARD LENGTH=112	0	0	0	0	0	0	0	0	0	0	0	0	0	0	0	0	0	0	0	0	0	0	0	0	0	0
AT1G78900.1-1	AT1G78900.1	6	6	239.45		1.28459	Samples	Control	| Symbols: VHA-A | vacuolar ATP synthase subunit A | chr1:29660463-29664575 FORWARD LENGTH=623	4.868e+06	1.28445e+07	362008	782983	3.75895e+06	1.0437e+06	1.1538e+07	3.72961e+06	6.14016e+06	1.72662e+06	8.60833e+06	3.57715e+06	4.35042e+06	2.95474e+06	1.87978e+06	501824	4.57806e+06	3.89581e+06	958770	1.8815e+06	3.2944e+06	616976	3.35699e+06	3.06572e+06	1.15335e+06	1.22282e+07
AT1G79230.1-1	AT1G79230.1	1	1	45.25		5.7037	Control	Samples	| Symbols: ST1, ATMST1, MST1, ATRDH1, STR1 | mercaptopyruvate sulfurtransferase 1 | chr1:29800824-29803679 FORWARD LENGTH=379	3.71432e+06	1.5864e+06	0	138975	126635	26297.9	1.30269e+06	554314	840741	61633.7	752887	185389	218711	122159	110863	642681	131729	47580.3	28054.3	22008.2	237771	0	181233	598912	388348	2.60748e+06
AT1G79530.1-1	AT1G79530.1	8	4	432.53		3.0084	Samples	Control	| Symbols: GAPCP-1 | glyceraldehyde-3-phosphate dehydrogenase of plastid 1 | chr1:29916232-29919088 REVERSE LENGTH=422	2.38663e+06	5.48341e+06	1.00219e+06	162634	2.15459e+06	293335	2.23301e+07	4.9516e+06	5.26618e+06	1.31421e+06	2.21817e+07	6.67589e+06	4.2111e+06	837743	2.7543e+06	3.96849e+06	1.30246e+07	4.56567e+06	496448	2.51924e+06	1.75495e+06	467632	3.77551e+06	6.28566e+06	1.14954e+06	2.26398e+06
AT1G79550.1-1	AT1G79550.1	20	17	1774.08		1.33806	Samples	Control	| Symbols: PGK | phosphoglycerate kinase | chr1:29924347-29926295 REVERSE LENGTH=401	492194654	1.67157e+08	2315015409	7.7738e+07	4.77235e+07	5.56613e+07	1.27844e+08	3.36731e+07	3.8712e+08	3.14122e+07	1.25025e+08	1.85545e+08	1.39253e+08	8.00652e+07	3.53365e+07	2543802816	1.05531e+08	2.11052e+08	4.43234e+07	4.88046e+07	1.90406e+08	3.11785e+07	6.01265e+07	3.02544e+07	6.23074e+07	7.1133e+08
AT1G79920.1-1	AT1G79920.1	6	1	319.16		1.87872	Samples	Control	| Symbols: | Heat shock protein 70 (Hsp 70) family protein | chr1:30058935-30062224 REVERSE LENGTH=831	284942	128960	0	6641.98	58471.7	79369.7	505685	127633	137468	9928.45	56036	451472	693111	0	295336	29424.5	963739	211391	39290.6	115462	109332	28369.6	166660	4.45131e+06	54213.4	152321
AT1G79930.1-1	AT1G79930.1	7	2	417.15		1.49894	Control	Samples	| Symbols: HSP91 | heat shock protein 91 | chr1:30063781-30067067 REVERSE LENGTH=831	1.69882e+06	2.13098e+06	234394	93204.8	335021	373389	812982	366434	304994	53842.4	921359	492197	403135	49030.9	807725	53005	183537	161257	177210	754710	677737	718218	717938	4.87363e+06	446695	308983
AT1G79990.1-1	AT1G79990.1	1	0	73.37			---	---	| Symbols: | structural molecules | chr1:30084522-30091949 FORWARD LENGTH=1135	0	0	0	0	0	0	0	0	0	0	0	0	0	0	0	0	0	0	0	0	0	0	0	0	0	0
AT1G80050.1-1	AT1G80050.1	1	0	49.99			---	---	| Symbols: APT2, ATAPT2, PHT1.1 | adenine phosphoribosyl transferase 2 | chr1:30111708-30113261 REVERSE LENGTH=192	0	0	0	0	0	0	0	0	0	0	0	0	0	0	0	0	0	0	0	0	0	0	0	0	0	0
AT1G80270.1-1	AT1G80270.1	2	1	65.66		3.09581	Samples	Control	| Symbols: PPR596 | PENTATRICOPEPTIDE REPEAT 596 | chr1:30181265-30183331 FORWARD LENGTH=596	500401	3.11553e+06	27361	13819.7	152188	320688	1.04366e+07	631840	879776	505103	4.27472e+06	547257	599978	196216	655431	18835.9	487884	227696	243792	262773	428570	3533.89	984354	1.77006e+06	295957	202810
AT1G80410.1-1	AT1G80410.1	2	2	75.1		2.92713	Control	Samples	| Symbols: EMB2753 | tetratricopeptide repeat (TPR)-containing protein | chr1:30227963-30234832 REVERSE LENGTH=897	849877	21852.5	4594.39	93717.5	151644	0	295031	988540	532622	9050.67	37058.7	117015	263870	525130	7933.51	0	145464	122268	112973	2207.53	0	17081.3	2827.17	31097.9	0	401382
AT1G80460.1-1	AT1G80460.1	1	1	86.76		Inf	Samples	Control	| Symbols: NHO1, GLI1 | Actin-like ATPase superfamily protein | chr1:30246960-30249055 REVERSE LENGTH=522	0	0	0	0	126140	0	0	0	0	0	0	12985.7	0	0	0	0	12608.3	0	0	0	0	0	0	0	0	229481
AT2G01140.1-1	AT2G01140.1	1	1	45.09		3.45193	Control	Samples	| Symbols: | Aldolase superfamily protein | chr2:95006-96491 REVERSE LENGTH=391	2.55991e+06	2.42783e+06	155212	25689	226093	10079.5	2.29896e+06	19720.2	968993	11256.4	647669	143288	31405.7	156100	16316.9	2.24186e+06	102907	183272	45285	14641.5	168741	17097.3	43698.1	204135	68486	1.87791e+06
AT2G01250.1-1	AT2G01250.1	5	1	195.34		1.36076	Control	Samples	| Symbols: | Ribosomal protein L30/L7 family protein | chr2:132943-134264 REVERSE LENGTH=242	3.70214e+06	2.99076e+06	282403	1.03536e+06	1.27434e+06	1.94811e+06	916731	1.39133e+06	1.83117e+06	934862	720121	1.4913e+06	4.36585e+06	1.09245e+06	449008	643187	1.98513e+06	7.83657e+06	656889	713309	616076	346267	1.04103e+06	244698	242395	4.61642e+06
AT2G01250.2-1	AT2G01250.2	4	0	120.06			---	---	| Symbols: | Ribosomal protein L30/L7 family protein | chr2:133038-134264 REVERSE LENGTH=184	0	0	0	0	0	0	0	0	0	0	0	0	0	0	0	0	0	0	0	0	0	0	0	0	0	0
AT2G01350.1-1	AT2G01350.1	6	6	340.94		1.3963	Control	Samples	| Symbols: QPT | quinolinate phoshoribosyltransferase | chr2:165332-167209 REVERSE LENGTH=348	1.96708e+07	8.97417e+06	9.64379e+06	2.50836e+06	2.04127e+06	1.20924e+07	4.95356e+07	6.12135e+06	2.90048e+06	3.32944e+06	3.25162e+07	4.2629e+06	9.45919e+06	1.31937e+06	7.69496e+06	8.38158e+06	3.33437e+06	3.54258e+06	1.35908e+06	3.36046e+06	7.50585e+06	518894	9.26016e+06	1.58817e+07	2.99049e+06	1.13825e+07
AT2G02390.1-1	AT2G02390.1	4	3	128.01		13.0369	Control	Samples	| Symbols: ATGSTZ1, GST18, GSTZ1 | glutathione S-transferase zeta 1 | chr2:629015-630955 FORWARD LENGTH=221	2.74856e+07	3.16125e+06	650641	2.51344e+06	6386.02	34240.9	5.14101e+06	260798	6.88877e+06	3.9232e+06	768903	215736	114706	4633.39	84566.2	0	282218	136626	53336.9	38429.9	76504.4	212.229	935099	205413	26020.5	5.02167e+06
AT2G02560.1-1	AT2G02560.1	23	23	1298.88		4.64818	Samples	Control	| Symbols: CAND1, ATCAND1, ETA2, TIP120, HVE | cullin-associated and neddylation dissociated | chr2:690345-697342 FORWARD LENGTH=1219	114476358	8.92195e+07	2930275157	3.95593e+07	3.4467e+07	4.89759e+07	1.55549e+08	6.72715e+07	1.83832e+07	2.31576e+07	2.40113e+08	6.45124e+07	7.07262e+07	1.20213e+08	4.838e+07	1205163237	9.04083e+07	8.35909e+07	1.01071e+07	6.9164e+07	1.44559e+08	7.2432e+06	5.90344e+07	7.52097e+07	2.58595e+07	5.16136e+07
AT2G03430.1-1	AT2G03430.1	3	3	103.35		2.64349	Control	Samples	| Symbols: | Ankyrin repeat family protein | chr2:1036192-1037536 REVERSE LENGTH=240	3.71518e+06	694309	11.862	47104.2	269450	4036.02	1.52514e+06	1.36453e+06	818308	2.53601e+06	2.68054e+06	333703	383053	169462	1.67572e+06	0	1.57721e+06	359105	157496	130015	157543	60572	181951	729048	113754	6.69857e+06
AT2G04030.1-1	AT2G04030.1	19	16	1120.43		1.5462	Control	Samples	| Symbols: CR88, EMB1956, HSP90.5, Hsp88.1, AtHsp90.5 | Chaperone protein htpG family protein | chr2:1281983-1285909 FORWARD LENGTH=780	5.27885e+07	3.22476e+07	1.82069e+07	6.62573e+06	1.5823e+07	1.69516e+07	3.22729e+07	2.0471e+07	4.04895e+07	5.00512e+06	5.00472e+07	2.22341e+07	2.75546e+07	4.3443e+06	1.24617e+07	5.95581e+06	2.84114e+07	3.09671e+07	5.447e+06	1.08396e+07	1.30648e+07	3.34871e+06	3.11235e+07	2.30842e+07	7.89193e+06	5.67684e+07
AT2G04390.1-1	AT2G04390.1	1	1	57.89		1.5865	Control	Samples	| Symbols: | Ribosomal S17 family protein | chr2:1527911-1528336 FORWARD LENGTH=141	7.5643e+06	3.81042e+06	1.59019e+06	2.69952e+06	1.81968e+06	2.20402e+06	298178	1.67458e+07	2.45116e+06	1.22497e+06	1.89344e+06	1.37038e+06	1.94803e+06	684602	1.72135e+06	1.18947e+06	3.58907e+06	3.03712e+06	1.3654e+06	1.331e+06	1.07825e+06	1.43091e+06	1.87151e+06	1.11559e+06	1.26957e+06	4.54265e+06
AT2G05710.1-1	AT2G05710.1	57	43	4423.1		24.8493	Samples	Control	| Symbols: ACO3 | aconitase 3 | chr2:2141591-2146350 FORWARD LENGTH=990	1.68535e+08	2.00781e+08	3156779809	7.69838e+07	6.1819e+07	1.7245e+08	133623665	8.52548e+07	1.41443e+08	5.49259e+07	1.2401e+08	8.88449e+07	7.55459e+07	32058329084	2.26164e+08	2.38103e+08	8.80648e+07	1.10365e+08	8.26405e+07	5.01848e+07	6.52957e+07	8.71294e+07	8.03118e+07	1.40658e+08	9.73065e+07	1.89693e+08
AT2G05830.1-1	AT2G05830.1	2	2	73.15		1.28912	Samples	Control	| Symbols: | NagB/RpiA/CoA transferase-like superfamily protein | chr2:2229759-2231839 FORWARD LENGTH=374	313687	180907	0	67408.8	87725.4	119302	1.98922e+06	58605.4	320974	279893	1.83855e+06	66551.4	62401	115793	17716.2	0	162358	105964	16303.9	120445	46162.5	807.624	109893	67421.2	13229.7	1.66832e+06
AT2G05990.1-1	AT2G05990.1	3	3	109.3		1.30912	Control	Samples	| Symbols: MOD1, ENR1 | NAD(P)-binding Rossmann-fold superfamily protein | chr2:2322876-2324867 FORWARD LENGTH=390	4.66658e+06	4.04473e+06	930683	216685	462110	677534	2.70161e+06	686104	2.96287e+06	792212	8.02182e+06	2.34468e+06	1.28809e+06	614699	3.57079e+06	984205	4.60569e+06	1.17935e+06	1.45519e+06	1.18517e+06	1.43785e+06	93087.9	2.46234e+06	3.96897e+06	1.40725e+06	8.33597e+06
AT2G06990.1-1	AT2G06990.1	3	3	138.65		7.84581	Samples	Control	| Symbols: HEN2 | RNA helicase, ATP-dependent, SK12/DOB1 protein | chr2:2895135-2900909 FORWARD LENGTH=995	110428	283478	60909.7	14113.9	313090	90174	465652	197947	1.81789e+06	199425	4.26014e+06	91963.5	812179	15424.7	617658	0	226744	126003	17917.2	152769	260013	42945.2	717467	2.9177e+06	410974	302192
AT2G07698.1-1	AT2G07698.1	7	0	300.44			---	---	| Symbols: | ATPase, F1 complex, alpha subunit protein | chr2:3361474-3364028 FORWARD LENGTH=777	0	0	0	0	0	0	0	0	0	0	0	0	0	0	0	0	0	0	0	0	0	0	0	0	0	0
AT2G13560.1-1	AT2G13560.1	28	28	2227.23		15.3834	Samples	Control	| Symbols: NAD-ME1 | NAD-dependent malic enzyme 1 | chr2:5650089-5655103 FORWARD LENGTH=623	2.84399e+07	1.33518e+07	9.14655e+06	9.3641e+06	6.59051e+06	1.97858e+07	1.76267e+07	1.26485e+07	1.04829e+07	1.61476e+07	3.48945e+07	7.7669e+06	1.57984e+08	1.02913e+07	9.31217e+06	1.2041e+07	1.63078e+07	1.73648e+08	1.51934e+07	6.94277e+06	4.78647e+06	6.49883e+06	2.25743e+07	8.97206e+06	4062717107	5.97838e+07
AT2G15620.1-1	AT2G15620.1	12	12	520.34		1.22728	Control	Samples	| Symbols: NIR1, NIR, ATHNIR | nitrite reductase 1 | chr2:6810552-6812666 FORWARD LENGTH=586	1.87074e+07	8.41123e+06	1.33456e+07	1.70548e+06	3.86953e+06	1.9794e+06	1.13725e+07	7.14494e+06	1.02936e+07	2.51399e+06	2.51933e+07	8.66444e+06	9.4539e+06	1.69094e+06	5.9769e+06	1.24112e+07	1.92015e+07	9.13003e+06	2.17022e+06	9.35771e+06	1.33617e+07	1.32322e+06	1.32838e+07	1.1834e+07	5.1587e+06	1.47921e+07
AT2G15690.1-1	AT2G15690.1	2	1	56.77		4.25342	Samples	Control	| Symbols: | Tetratricopeptide repeat (TPR)-like superfamily protein | chr2:6831855-6833594 REVERSE LENGTH=579	64542.1	120902	0	62443	55757.7	18207.9	18964.2	288106	62889.5	11160.9	1.08218e+06	592715	54863.9	6471.28	293543	0	264280	0	42118	19905.3	153838	21981.8	388737	749011	169.555	90134.1
AT2G15860.1-1	AT2G15860.1	4	4	334.03		1.98949	Control	Samples	| Symbols: | unknown protein; FUNCTIONS IN: molecular_function unknown; INVOLVED IN: biological_process unknown; LOCATED IN: cellular_component unknown; EXPRESSED IN: 24 plant structures; EXPRESSED DURING: 13 growth stages; Has 30201 Blast hits to	1.54479e+07	2.79566e+06	2.70193e+06	1.37597e+06	1.60252e+06	3.2785e+06	1.84953e+07	6.49757e+06	3.82809e+06	880208	2.1811e+07	3.86934e+06	7.69348e+06	1.56269e+06	3.46671e+06	1.57412e+06	8.43836e+06	3.41216e+06	687125	2.77177e+06	1.6963e+06	752555	5.53997e+06	5.33516e+06	1.32082e+06	1.67826e+07
AT2G16060.1-1	AT2G16060.1	5	5	206.77		1.55685	Samples	Control	| Symbols: GLB1, AHB1, ARATH GLB1, NSHB1, ATGLB1, HB1 | hemoglobin 1 | chr2:6982782-6983522 REVERSE LENGTH=160	6.49933e+06	1.54644e+06	9.668e+06	2.76961e+06	5.56179e+06	879094	3.51243e+07	6.36842e+06	1.9806e+06	2.07392e+06	1.74437e+07	7.42507e+06	4.71807e+06	4.05077e+06	3.75474e+06	3.13855e+06	6.75635e+06	2.98349e+06	810012	1.66493e+06	2.43466e+06	515991	6.49765e+06	2.30578e+07	1.23697e+06	2.44123e+06
AT2G16570.1-1	AT2G16570.1	7	4	388.52		1.50517	Samples	Control	| Symbols: ATASE, ATASE1, ASE1 | GLN phosphoribosyl pyrophosphate amidotransferase 1 | chr2:7180424-7182124 REVERSE LENGTH=566	7.80808e+06	5.46111e+06	6.08065e+06	1.95944e+06	4.36441e+06	668288	1.4662e+07	4.59237e+06	9.43695e+06	2.72253e+06	2.14935e+07	1.5047e+07	8.86205e+06	2.03361e+06	3.26221e+06	2.65112e+06	1.52319e+07	5.2073e+06	1.2689e+06	5.81267e+06	5.64238e+06	523903	7.15497e+06	8.81459e+06	1.15017e+07	1.26955e+07
AT2G16600.1-1	AT2G16600.1	3	3	155.63		8.0135	Control	Samples	| Symbols: ROC3 | rotamase CYP 3 | chr2:7200862-7201383 FORWARD LENGTH=173	2.86917e+07	5.82564e+06	22889.1	730546	4.5056e+06	346597	1.10902e+06	406135	2.43514e+06	161247	3.95571e+06	677301	614277	433843	732943	959572	1.00872e+06	1.06591e+06	1.85499e+06	499243	2.83973e+06	334720	571011	712108	444086	3.01733e+07
AT2G16780.1-1	AT2G16780.1	3	2	131.94		1.01606	Control	Samples	| Symbols: MSI2, MSI02, NFC02, NFC2 | Transducin family protein / WD-40 repeat family protein | chr2:7281615-7283583 REVERSE LENGTH=415	2.96701e+06	2.89313e+06	81581.8	742520	1.38026e+06	900738	4.20889e+06	1.45175e+06	2.30555e+06	270879	1.85539e+06	2.71716e+06	4.97282e+06	3.41322e+06	615394	15376.7	3.6076e+06	2.09252e+06	280295	816377	2.39259e+06	192923	1.948e+06	1.02058e+06	556562	2.00148e+06
AT2G16950.1-1	AT2G16950.1	5	0	203.38			---	---	| Symbols: TRN1, ATTRN1 | transportin 1 | chr2:7353939-7360637 FORWARD LENGTH=895	0	0	0	0	0	0	0	0	0	0	0	0	0	0	0	0	0	0	0	0	0	0	0	0	0	0
AT2G16950.2-1	AT2G16950.2	6	1	249.11		6.46515	Control	Samples	| Symbols: TRN1, ATTRN1 | transportin 1 | chr2:7353939-7360637 FORWARD LENGTH=891	4.44701e+06	0	81257.4	33596.5	124371	14431.1	36504.2	636055	307799	0	2.88284e+06	848435	627086	256843	261977	664187	1.12666e+06	201004	0	103938	125450	0	558002	888880	122922	1.73534e+06
AT2G17130.1-1	AT2G17130.1	14	8	1084.42		7.71941	Samples	Control	| Symbols: IDH2, IDH-II | isocitrate dehydrogenase subunit 2 | chr2:7461062-7462466 REVERSE LENGTH=367	1.23689e+07	8.09325e+06	4.25918e+06	3.91834e+06	5.01371e+06	4.37063e+06	1708172017	4.54477e+06	4.45884e+06	1.23455e+06	1.28713e+08	5.64836e+06	3.96852e+06	4.43101e+06	6.44057e+06	3.30208e+06	6.63811e+06	7.53281e+06	5.09246e+06	4.97985e+06	6.50119e+06	7.8692e+06	9.07898e+06	1.01935e+07	5.90789e+06	1.66224e+07
AT2G17360.1-1	AT2G17360.1	3	1	113.89		1.18576	Samples	Control	| Symbols: | Ribosomal protein S4 (RPS4A) family protein | chr2:7546598-7548138 FORWARD LENGTH=261	4.36934e+06	888332	1.1324e+06	9.55468e+06	1.68512e+06	2.12179e+06	3.44251e+06	1.34452e+06	3.84091e+06	784365	3.6227e+06	1.45371e+06	1.68914e+06	98464.6	1.16529e+06	1.21023e+06	3.5995e+06	2.90556e+06	5.60499e+06	1.10106e+06	1.00823e+06	3.87717e+06	1.58809e+06	948340	2.84319e+06	1.77868e+06
AT2G17360.2-1	AT2G17360.2	2	0	69.69			---	---	| Symbols: | Ribosomal protein S4 (RPS4A) family protein | chr2:7546598-7548041 FORWARD LENGTH=184	0	0	0	0	0	0	0	0	0	0	0	0	0	0	0	0	0	0	0	0	0	0	0	0	0	0
AT2G17630.1-1	AT2G17630.1	5	0	177.28			---	---	| Symbols: | Pyridoxal phosphate (PLP)-dependent transferases superfamily protein | chr2:7666637-7667905 FORWARD LENGTH=422	0	0	0	0	0	0	0	0	0	0	0	0	0	0	0	0	0	0	0	0	0	0	0	0	0	0
AT2G18020.1-1	AT2G18020.1	3	3	130.33		1.87766	Samples	Control	| Symbols: EMB2296 | Ribosomal protein L2 family | chr2:7837151-7838160 FORWARD LENGTH=258	2.77338e+06	1.77871e+07	89551.1	2.23639e+06	2.74582e+06	7700.73	1.62528e+06	2.76671e+06	3.17703e+06	1.82959e+06	2.13561e+06	1.81289e+06	2.96989e+06	791463	1.56879e+06	548391	6.38476e+06	4.11264e+06	1.883e+06	2.39877e+06	1.56255e+06	2.81809e+06	3.32169e+06	1.25342e+06	2.64494e+06	5.04359e+06
AT2G18110.1-1	AT2G18110.1	5	2	236.13		1.26567	Samples	Control	| Symbols: | Translation elongation factor EF1B/ribosomal protein S6 family protein | chr2:7872636-7873713 FORWARD LENGTH=231	1.20727e+06	2.32832e+06	621005	21581.5	884062	291150	769475	402674	1.38527e+06	76973	421718	701573	1.18673e+06	244753	73039	141547	816744	2.10203e+06	168669	235362	291444	158581	384844	393054	172389	1.35117e+07
AT2G18450.1-1	AT2G18450.1	5	0	605.95			---	---	| Symbols: SDH1-2 | succinate dehydrogenase 1-2 | chr2:7997510-8000801 REVERSE LENGTH=632	0	0	0	0	0	0	0	0	0	0	0	0	0	0	0	0	0	0	0	0	0	0	0	0	0	0
AT2G19940.1-1	AT2G19940.1	4	4	217.51		6.30783	Samples	Control	| Symbols: | oxidoreductases, acting on the aldehyde or oxo group of donors, NAD or NADP as acceptor;copper ion binding | chr2:8613168-8615649 FORWARD LENGTH=401	953230	3.95097e+06	1.21463e+07	192290	3.79143e+06	257722	635109	308615	7.90529e+06	1.95649e+06	1.93577e+06	3.53898e+06	2.49602e+06	699271	301899	1.20359e+07	4.56703e+06	4.97181e+06	336877	917976	1.91552e+06	310391	2.31124e+06	274783	929937	1.50253e+07
AT2G20140.1-1	AT2G20140.1	5	5	280.73		1.68838	Samples	Control	| Symbols: | AAA-type ATPase family protein | chr2:8692736-8694837 FORWARD LENGTH=443	9.42415e+06	986883	1.38452e+06	1.11024e+06	3.10516e+06	8.46486e+07	7.89101e+06	7.65169e+06	2.72921e+06	4.77014e+06	2.47543e+07	6.77153e+06	7.55607e+06	1.18856e+06	3.79796e+06	2.19061e+06	7.08837e+06	5.06815e+06	1.61978e+06	3.3439e+06	2.90537e+06	674621	7.28392e+06	7.77164e+06	2.3523e+06	1.67319e+07
AT2G20420.1-1	AT2G20420.1	28	28	2069.47		23.4813	Samples	Control	| Symbols: | ATP citrate lyase (ACL) family protein | chr2:8805574-8807858 FORWARD LENGTH=421	4.3246e+07	4.99015e+07	1.01338e+07	1.02232e+07	1.49949e+07	3.87503e+07	5.03962e+07	2.59709e+07	4.40274e+07	1.58024e+07	3.30827e+07	2.45278e+07	6809304247	7.28021e+07	2.39314e+07	2.2211e+07	3.13184e+07	8800480252	4.53009e+07	1.73594e+07	1.64769e+07	6.65368e+06	1.86605e+07	1.82622e+07	1.71876e+08	9.32827e+07
AT2G20450.1-1	AT2G20450.1	2	0	72.12			---	---	| Symbols: | Ribosomal protein L14 | chr2:8813923-8815071 FORWARD LENGTH=134	0	0	0	0	0	0	0	0	0	0	0	0	0	0	0	0	0	0	0	0	0	0	0	0	0	0
AT2G20580.1-1	AT2G20580.1	16	9	780.85		1.20303	Control	Samples	| Symbols: RPN1A, ATRPN1A | 26S proteasome regulatory subunit S2 1A | chr2:8859211-8864699 FORWARD LENGTH=891	1.54576e+07	3.4253e+06	1.35709e+06	1.00049e+06	5.96776e+06	3.02097e+07	1.50947e+07	4.88685e+06	1.17e+07	2.03102e+06	2.39061e+07	1.053e+07	9.18157e+06	4.98396e+06	6.05825e+06	1.49211e+06	8.70606e+06	6.54855e+06	1.14665e+06	3.65503e+06	3.39061e+06	736169	7.53401e+06	7.92982e+06	4.26319e+06	1.24991e+07
AT2G21130.1-1	AT2G21130.1	1	0	44.35			---	---	| Symbols: | Cyclophilin-like peptidyl-prolyl cis-trans isomerase family protein | chr2:9055619-9056143 REVERSE LENGTH=174	0	0	0	0	0	0	0	0	0	0	0	0	0	0	0	0	0	0	0	0	0	0	0	0	0	0
AT2G21170.1-1	AT2G21170.1	1	1	50.48		Inf	Samples	Control	| Symbols: TIM, PDTPI | triosephosphate isomerase | chr2:9071047-9073106 REVERSE LENGTH=315	0	2.69065e+06	96985.6	0	0	27024.4	0	9216.51	0	0	68629.4	0	0	0	21463.7	0	0	0	30077.7	3.28637	10058.5	0	0	44281	26269.1	147113
AT2G21250.1-1	AT2G21250.1	2	2	75.41		7.27872	Samples	Control	| Symbols: | NAD(P)-linked oxidoreductase superfamily protein | chr2:9103408-9105116 REVERSE LENGTH=309	483244	2.94248e+06	2.47338e+06	1.78183e+06	2.50762e+06	1.16602e+06	2.37718e+06	1.98623e+06	2.02595e+06	2.82006e+06	1.13421e+06	1.09017e+06	1.0605e+06	1.06969e+06	1.17071e+06	736703	1.38571e+06	1.52065e+06	2.23676e+06	1.61454e+06	1.15467e+06	1.30344e+06	1.19391e+06	1.30197e+06	2.94713e+06	1.34141e+06
AT2G21390.1-1	AT2G21390.1	6	1	268.91		3.21703	Control	Samples	| Symbols: | Coatomer, alpha subunit | chr2:9152428-9156577 FORWARD LENGTH=1218	765430	17669.2	0	0	1725.55	6927.73	1.19939e+06	0	5713.97	770.938	70056.5	9483.34	10698.3	2515.84	5121.82	3091.19	5070.49	633.834	23388.9	36394.5	2.07113e+06	482.768	4051.1	0	1262.96	12631
AT2G21580.1-1	AT2G21580.1	2	1	78.12		2.91444	Samples	Control	| Symbols: | Ribosomal protein S25 family protein | chr2:9236629-9237510 FORWARD LENGTH=108	294426	1.17288e+06	1.39833e+06	0	518690	30996.6	244326	32668.6	1.13312e+06	220026	659114	337007	676450	122121	303953	0	1.07577e+06	788880	374219	156667	152006	31645.3	504993	182053	225118	2.49688e+06
AT2G21660.1-1	AT2G21660.1	1	1	38.97		Inf	Samples	Control	| Symbols: ATGRP7, CCR2, GR-RBP7, GRP7 | cold, circadian rhythm, and rna binding 2 | chr2:9265477-9266316 REVERSE LENGTH=176	0	2276.15	0	4219.24	0	0	1696.13	1.03026e+06	0	10462.3	0	0	0	245.289	1324.85	0	29321	0	3010.6	19258.1	6506.53	0	68017.7	83793.2	67278.9	0
AT2G22250.1-1	AT2G22250.1	5	5	284.2		1.71546	Control	Samples	| Symbols: ATAAT, AAT, MEE17 | aspartate aminotransferase | chr2:9458011-9460028 REVERSE LENGTH=428	6.79515e+06	1.00782e+06	158591	1.12178e+06	1.46925e+06	2.58319e+06	6.40738e+06	1.87908e+06	1.89438e+06	2.3407e+06	9.54385e+06	1.62632e+06	2.85471e+06	1.28592e+06	1.79026e+06	1.29735e+06	3.87893e+06	1.97888e+06	1.23654e+06	1.42569e+06	1.06951e+06	553193	3.15167e+06	3.68771e+06	1.40804e+06	3.13767e+06
AT2G22780.1-1	AT2G22780.1	16	15	1477.1		12.3936	Samples	Control	| Symbols: PMDH1 | peroxisomal NAD-malate dehydrogenase 1 | chr2:9689995-9691923 REVERSE LENGTH=354	1.63282e+07	5.68125e+06	1043665470	7.73385e+06	4.18765e+06	4.10458e+06	1.42714e+07	2.61876e+07	8.42842e+06	9.88049e+06	6.43166e+06	6.64916e+06	8.6947e+06	2.35351e+07	4.09317e+06	8.77002e+08	5.52512e+06	8.47401e+06	4.20522e+06	3.47082e+06	9.1868e+06	4.58183e+06	1.05347e+07	5.26254e+06	3.91257e+06	8.63958e+06
AT2G23370.1-1	AT2G23370.1	4	4	144.15		18.3517	Samples	Control	| Symbols: | unknown protein; BEST Arabidopsis thaliana protein match is: unknown protein (TAIR:AT4G34090.1); Has 73 Blast hits to 73 proteins in 21 species: Archae - 0; Bacteria - 0; Metazoa - 0; Fungi - 0; Plants - 65; Viruses - 0; Other Eukaryot	42664.9	207666	900554	5130.4	311531	1965.94	4.02386e+06	83597.9	629527	248472	1.40708e+06	243233	1.30784e+06	61910.1	147001	120745	263547	320711	415096	80353.9	258160	29116.1	373080	296973	93125.6	698037
AT2G24050.1-1	AT2G24050.1	2	2	64.92		7.49531	Control	Samples	| Symbols: eIFiso4G2 | MIF4G domain-containing protein / MA3 domain-containing protein | chr2:10225500-10228456 REVERSE LENGTH=747	1.01202e+06	272554	0	2026.47	3350.56	0	929742	0	1389.93	58532.8	962086	0	137673	0	9961.97	0	121933	17986.5	0	0	6598.59	2154.7	9911.12	27401.3	51789.9	11853.6
AT2G25140.1-1	AT2G25140.1	2	1	91.19		1.31957	Control	Samples	| Symbols: HSP98.7, CLPB-M, CLPB4 | casein lytic proteinase B4 | chr2:10697877-10701998 REVERSE LENGTH=964	445770	142505	4842.42	13312.1	88699.9	44408.2	479912	211001	686578	39574.6	681236	421256	50491.8	1410.48	76622.7	27916.4	638999	178922	155859	106780	35409.2	44806.2	314111	273546	47007.2	844934
AT2G27710.1-1	AT2G27710.1	2	2	127.06		5.06578	Control	Samples	| Symbols: | 60S acidic ribosomal protein family | chr2:11816929-11817670 FORWARD LENGTH=115	7.17447e+06	2.36244e+06	893560	102902	819881	22014.1	190454	955323	2.18905e+06	296875	1.71513e+06	582356	845960	387074	379216	24722.1	2.40093e+06	2.27171e+06	12735.2	181144	489380	284701	984487	523169	708672	1.89316e+06
AT2G27720.1-1	AT2G27720.1	1	1	47.14		60.7685	Control	Samples	| Symbols: | 60S acidic ribosomal protein family | chr2:11818696-11819370 FORWARD LENGTH=115	563585	32275	0	0	14252.8	0	0	0	9740.7	0	24505.4	0	0	0	0	49085.1	5986.51	0	0	0	0	0	0	0	0	0
AT2G27860.1-1	AT2G27860.1	3	2	163.62		2.19312	Control	Samples	| Symbols: AXS1 | UDP-D-apiose/UDP-D-xylose synthase 1 | chr2:11864684-11866843 REVERSE LENGTH=389	3.52143e+06	48960.7	140260	0	698313	545742	4.04777e+06	598896	1.26084e+06	374396	2.35132e+06	2.07824e+06	2.21513e+06	681820	490250	18150.7	2.17845e+06	1.86713e+06	58258.6	350402	798165	16030.8	844617	1.01565e+06	221249	3.89337e+06
AT2G28000.1-1	AT2G28000.1	15	15	1012.71		1.27305	Samples	Control	| Symbols: CPN60A, CH-CPN60A, SLP | chaperonin-60alpha | chr2:11926603-11929184 FORWARD LENGTH=586	3.56167e+07	2.96377e+07	1.29878e+07	7.15701e+06	1.09664e+07	4.74377e+06	2.63565e+07	1.38833e+07	7.36581e+07	1.60514e+07	4.63355e+07	5.33336e+07	2.72752e+07	2.02497e+07	2.14727e+07	9.68892e+06	4.17484e+07	2.73048e+07	6.0255e+06	1.09666e+07	5.56095e+06	4.14565e+06	1.07476e+08	4.24574e+07	8.17025e+06	6.10497e+07
AT2G29550.1-1	AT2G29550.1	8	1	685.05		2.16305	Control	Samples	| Symbols: TUB7 | tubulin beta-7 chain | chr2:12644258-12645932 REVERSE LENGTH=449	2.13746e+06	0	343279	43749.4	1.27048e+06	2.3052e+06	180940	260495	448484	713692	719817	344739	427145	247826	299994	1.0684e+06	250127	329682	96137.8	214354	147228	122408	910326	1.32989e+06	317431	361553
AT2G30110.1-1	AT2G30110.1	1	0	42.15			---	---	| Symbols: ATUBA1, MOS5, UBA1 | ubiquitin-activating enzyme 1 | chr2:12852632-12857369 REVERSE LENGTH=1080	0	0	0	0	0	0	0	0	0	0	0	0	0	0	0	0	0	0	0	0	0	0	0	0	0	0
AT2G30970.1-1	AT2G30970.1	5	5	189.93		1.59927	Control	Samples	| Symbols: ASP1 | aspartate aminotransferase 1 | chr2:13179012-13181686 FORWARD LENGTH=430	1.42261e+07	2.61486e+06	359699	570167	2.41438e+06	3.40834e+07	9.83803e+06	2.072e+06	1.67146e+06	3.47486e+06	7.00241e+06	3.99703e+06	6.43787e+06	1.03946e+06	2.10745e+06	2.06592e+06	3.90432e+06	2.41348e+06	1.91461e+06	4.47035e+06	2.99961e+06	1.29126e+06	5.04368e+06	3.26672e+06	2.99066e+06	1.4651e+07
AT2G31320.1-1	AT2G31320.1	1	1	48.11		2.3479	Control	Samples	| Symbols: PARP2, ATPARP2 | poly(ADP-ribose) polymerase 2 | chr2:13354046-13359578 REVERSE LENGTH=983	1.41114e+07	6.57678e+06	0	67429.1	441978	56561	5.21624e+07	1.22517e+07	560407	17770	4.288e+07	359003	84299.1	255126	197436	0	327367	280828	19787	85777.8	202137	91024.9	352225	177959	69957.8	426156
AT2G31610.1-1	AT2G31610.1	3	2	131.33		1.84095	Samples	Control	| Symbols: | Ribosomal protein S3 family protein | chr2:13450384-13451669 FORWARD LENGTH=250	386391	553963	29157.7	13095.5	588601	0	23788.7	120665	141538	230882	379703	371984	675940	68860.7	295294	109670	1.47826e+06	1.18936e+06	49542.6	512914	143039	598836	432574	306679	357447	2.09292e+06
AT2G32220.1-1	AT2G32220.1	1	1	38.42		1.75791	Control	Samples	| Symbols: | Ribosomal L27e protein family | chr2:13678945-13679352 FORWARD LENGTH=135	3.07829e+06	2.0735e+06	397670	309843	844760	1.75775e+06	949565	1.07927e+06	1.50737e+06	1.23512e+06	752360	8847.52	912015	24724.8	688171	17674.1	1.91075e+06	9353.4	574158	1.06041e+06	605982	786962	2.95423e+06	530022	793814	2.32201e+06
AT2G32730.1-1	AT2G32730.1	6	2	290.13		5.64201	Samples	Control	| Symbols: | 26S proteasome regulatory complex, non-ATPase subcomplex, Rpn2/Psmd1 subunit | chr2:13880189-13885464 FORWARD LENGTH=1004	618724	2.50407e+06	502040	1.12917e+06	1.25871e+06	355906	2.5974e+06	1.12892e+06	156118	553231	3.37665e+06	1.7267e+06	2.2459e+06	9622.58	2.81941e+06	682661	1.20581e+06	2.36352e+06	1.53329e+06	1.93956e+06	2.4206e+06	2.86792e+06	3.28971e+06	3.26818e+06	3.1377e+06	4.55823e+06
AT2G33040.1-1	AT2G33040.1	4	4	232.1		2.6906	Control	Samples	| Symbols: ATP3 | gamma subunit of Mt ATP synthase | chr2:14018978-14021047 REVERSE LENGTH=325	1.82696e+07	3.93395e+06	962899	150132	2.96801e+06	2.72258e+06	1.83936e+07	5.38063e+06	2.45016e+06	1.27502e+06	1.28541e+07	4.99404e+06	7.90779e+06	2.32676e+06	2.7753e+06	925868	3.77469e+06	5.66953e+06	1.10626e+06	1.84491e+06	4.75111e+06	661531	5.01124e+06	5.81367e+06	2.7211e+06	4.25762e+06
AT2G33150.1-1	AT2G33150.1	3	1	147.28		23.5679	Samples	Control	| Symbols: PKT3, PED1, KAT2 | peroxisomal 3-ketoacyl-CoA thiolase 3 | chr2:14047814-14050983 REVERSE LENGTH=462	7043.51	120394	39061.5	115958	2197.78	19474.7	338.858	0	108327	0	275196	18383.5	19836.7	0	112594	16122.7	63643.9	12633.7	30711	97391.6	112226	21649.8	628956	429921	143329	4696.72
AT2G33210.1-1	AT2G33210.1	34	18	2332.76		1.96309	Samples	Control	| Symbols: HSP60-2 | heat shock protein 60-2 | chr2:14075093-14078568 REVERSE LENGTH=585	6.76559e+07	1.0606e+08	1.81686e+07	9.13914e+06	2.30996e+07	3.76752e+07	6.46534e+07	3.68018e+07	4.91896e+08	3.63978e+07	5.8688e+07	179732978	1.22942e+08	9.94194e+06	1.16451e+07	1.5132e+07	8.62962e+07	1.67036e+08	6.67239e+06	6.80034e+07	1.43099e+07	9.25913e+06	270082798	1.28802e+08	1.60638e+07	2.71125e+07
AT2G33470.1-1	AT2G33470.1	3	2	109.2		7.64799	Control	Samples	| Symbols: GLTP1, ATGLTP1 | glycolipid transfer protein 1 | chr2:14176599-14177950 REVERSE LENGTH=202	2.66914e+06	74678.9	210731	10751.9	28384.7	97645.4	2.01511e+06	133395	52670.2	51961.3	1.24592e+06	28248.2	63938.4	23842.1	37348.6	539182	199428	83171.8	24098.3	7997.54	13265.7	15648	24635.1	426207	73590.6	659014
AT2G34480.1-1	AT2G34480.1	3	1	106.23		6.6144	Control	Samples	| Symbols: | Ribosomal protein L18ae/LX family protein | chr2:14532916-14534161 REVERSE LENGTH=178	1.50706e+06	1.08932e+06	27760.2	0	125.589	26569.2	13979.1	16922.1	124522	3776.9	2809.2	46918.1	88755.7	44.2613	210612	24423.1	22472.8	140049	631.654	3663.36	6938.4	451656	45884.4	71503	102238	799299
AT2G35840.1-1	AT2G35840.1	4	3	110.45		7.53541	Control	Samples	| Symbols: | Sucrose-6F-phosphate phosphohydrolase family protein | chr2:15053952-15055776 FORWARD LENGTH=422	2.44559e+06	108921	1351.22	1092.74	7420.25	41571.5	1.09994e+06	72020.3	96647.1	672298	691876	21452	340407	13549.4	370337	6767.21	304084	52774.4	34112.4	141058	15147.3	5907.24	574138	218432	2747.92	87786
AT2G36160.1-1	AT2G36160.1	1	0	73.75			---	---	| Symbols: | Ribosomal protein S11 family protein | chr2:15169925-15171159 FORWARD LENGTH=150	0	0	0	0	0	0	0	0	0	0	0	0	0	0	0	0	0	0	0	0	0	0	0	0	0	0
AT2G36460.1-1	AT2G36460.1	5	0	220.36			---	---	| Symbols: | Aldolase superfamily protein | chr2:15296929-15298387 REVERSE LENGTH=358	0	0	0	0	0	0	0	0	0	0	0	0	0	0	0	0	0	0	0	0	0	0	0	0	0	0
AT2G36460.2-1	AT2G36460.2	4	0	158.78			---	---	| Symbols: | Aldolase superfamily protein | chr2:15296929-15297732 REVERSE LENGTH=267	0	0	0	0	0	0	0	0	0	0	0	0	0	0	0	0	0	0	0	0	0	0	0	0	0	0
AT2G36530.1-1	AT2G36530.1	7	7	382.87		4.07594	Control	Samples	| Symbols: LOS2, ENO2 | Enolase | chr2:15321081-15323786 REVERSE LENGTH=444	3.60142e+07	1.51145e+07	9.96723e+06	1.17909e+06	2.34523e+06	3.07945e+06	1.13616e+07	4.16948e+06	6.27026e+06	1.35073e+06	5.0933e+06	3.34965e+06	1.82276e+06	3.61245e+06	2.62386e+06	8.22134e+06	6.49835e+06	3.78384e+06	2.24004e+06	1.56889e+06	2.78365e+06	735932	2.80615e+06	6.80893e+06	3.80347e+06	1.69653e+07
AT2G36880.1-1	AT2G36880.1	8	3	368.53		2.23463	Control	Samples	| Symbols: MAT3 | methionine adenosyltransferase 3 | chr2:15479721-15480893 REVERSE LENGTH=390	7.95352e+06	279614	276372	411581	365544	844407	1.17566e+07	3.03054e+06	1.67468e+06	851452	8.2648e+06	899299	4.17193e+06	290648	1.78349e+06	567605	1.85286e+06	843502	76742.3	1.56404e+06	799640	45147.3	4.6424e+06	8.311e+06	1.22845e+06	4.95538e+06
AT2G37020.1-1	AT2G37020.1	1	1	49.06		100.223	Samples	Control	| Symbols: | Translin family protein | chr2:15546514-15548792 FORWARD LENGTH=308	5060.28	120580	166110	31490	18661.1	288354	1.25202e+06	546763	75027.5	30547.1	1.06456e+06	605840	602831	45276.5	360125	0	587625	505898	53106.5	233288	14284.7	5005.07	644190	560113	189097	8788.83
AT2G37190.1-1	AT2G37190.1	3	1	94.19		6.93677	Control	Samples	| Symbols: | Ribosomal protein L11 family protein | chr2:15619559-15620059 REVERSE LENGTH=166	1.9237e+06	22406.7	3922.94	0	420571	8675.85	592970	768055	0	0	39141.3	0	519.512	24845.3	0	227296	29860.4	29502.3	0	0	0	0	44156.9	9429.31	1.2145e+06	105834
AT2G37270.1-1	AT2G37270.1	3	3	156.62		1.56598	Samples	Control	| Symbols: ATRPS5B, RPS5B | ribosomal protein 5B | chr2:15647883-15649042 REVERSE LENGTH=207	976900	4.02876e+06	873996	571517	123447	139710	1.01214e+06	60300.3	279471	1.21895e+06	791066	1.49663e+06	1.62707e+06	120560	69503.9	757899	559025	1.08437e+06	849670	222605	282511	695638	884266	608323	223101	3.10851e+06
AT2G37470.1-1	AT2G37470.1	1	0	60.18			---	---	| Symbols: | Histone superfamily protein | chr2:15736832-15737248 FORWARD LENGTH=138	0	0	0	0	0	0	0	0	0	0	0	0	0	0	0	0	0	0	0	0	0	0	0	0	0	0
AT2G37620.1-1	AT2G37620.1	13	1	712.33		3.0814	Control	Samples	| Symbols: ACT1, AAc1 | actin 1 | chr2:15779761-15781241 FORWARD LENGTH=377	4.91726e+06	861560	78980.6	85423.2	51741.4	458950	3.37629e+06	897612	416474	305283	1.51978e+06	550397	656412	5.87797e+06	531163	94081.1	806543	451038	68345.2	387263	295891	21298.6	910658	1.03737e+06	372377	856019
AT2G38270.1-1	AT2G38270.1	1	1	44.44		3.11681	Samples	Control	| Symbols: CXIP2, ATGRX2 | CAX-interacting protein 2 | chr2:16031347-16033054 REVERSE LENGTH=293	42764	0	0	24251	0	12259.5	5365.69	0	123848	0	439143	79339.5	234563	0	295509	0	130392	31826.3	34570.3	60395.8	39292.7	0	56094.9	453804	14334.5	96685.8
AT2G38700.1-1	AT2G38700.1	1	1	60.58		3.35808	Samples	Control	| Symbols: MVD1, ATMVD1 | mevalonate diphosphate decarboxylase 1 | chr2:16180918-16183785 REVERSE LENGTH=412	60427.2	104585	434869	74300.5	0	0	0	0	185045	0	735899	185854	53129.3	0	20872.6	0	170685	0	28232.7	0	44675.5	0	80629.2	411713	14503.1	758516
AT2G39390.1-1	AT2G39390.1	2	1	55.91		Inf	Samples	Control	| Symbols: | Ribosomal L29 family protein | chr2:16450803-16451762 REVERSE LENGTH=123	0	0	47086.9	0	0	0	0	0	289133	96887.3	55922.9	81990.8	207209	0	0	57071.8	287880	281369	0	36338.5	12676.3	0	0	0	44057.6	495410
AT2G39460.1-1	AT2G39460.1	1	1	46.34		3.87021	Samples	Control	| Symbols: ATRPL23A, RPL23A, RPL23AA | ribosomal protein L23AA | chr2:16475049-16475904 FORWARD LENGTH=154	249072	161714	53602	41939.6	3.00949e+06	465941	114194	187030	1.17873e+06	19245.9	771996	345456	58912.4	123706	416475	1.70895e+06	1.34109e+06	1.37562e+06	0	32716.4	1.19773e+06	483.713	55549.4	118673	1129.16	948650
AT2G39730.1-1	AT2G39730.1	5	5	259.46		1.07778	Samples	Control	| Symbols: RCA | rubisco activase | chr2:16570951-16573345 REVERSE LENGTH=474	6.60611e+06	3.47268e+06	180173	1.4026e+06	1.32276e+06	1.77396e+06	9.90854e+06	2.31648e+06	1.83766e+06	906924	1.73097e+07	2.10362e+06	1.38665e+07	916585	3.38048e+06	373221	7.62837e+06	1.11582e+07	329877	3.36299e+06	5.55407e+06	707792	1.01225e+07	7.10739e+06	3.67211e+06	1.73829e+06
AT2G39770.1-1	AT2G39770.1	2	2	59.82		3.27641	Control	Samples	| Symbols: CYT1, VTC1, SOZ1, EMB101, GMP1 | Glucose-1-phosphate adenylyltransferase family protein | chr2:16589401-16590741 FORWARD LENGTH=361	1.92e+06	61837.7	77534.4	8572.99	387012	8128.31	126804	80923.8	794254	12390.1	2.03624e+06	786399	737002	24498.8	290613	0	795914	488401	70037.5	239337	369309	268.737	983970	749765	195151	121684
AT2G39990.1-1	AT2G39990.1	3	3	153.7		1.40361	Samples	Control	| Symbols: EIF2, AteIF3f, eIF3F | eukaryotic translation initiation factor 2 | chr2:16698332-16699929 REVERSE LENGTH=293	5.15454e+06	2.22577e+06	1.78652e+06	236474	1.95998e+07	4.39404e+06	7.00946e+06	5.14774e+06	1.84196e+06	2.21112e+06	1.31542e+07	3.45288e+06	5.05665e+06	856572	3.04846e+06	679355	4.08927e+06	3.69515e+06	260352	4.7963e+06	5.06445e+06	555082	4.63003e+06	5.87831e+06	1.56082e+06	2.1459e+06
AT2G40010.1-1	AT2G40010.1	1	1	57.93		Inf	Samples	Control	| Symbols: | Ribosomal protein L10 family protein | chr2:16708578-16710448 REVERSE LENGTH=317	0	1.40847e+06	134589	0	0	0	0	0	0	11579.8	0	0	0	36741	1.13155e+06	95462.3	26235	0	0	0	0	0	0	0	0	0
AT2G40660.1-1	AT2G40660.1	1	1	95.87		26.17	Control	Samples	| Symbols: | Nucleic acid-binding, OB-fold-like protein | chr2:16966011-16968866 FORWARD LENGTH=389	1.82582e+06	0	18957.9	0	0	0	0	0	0	0	0	0	0	0	0	0	0	0	504631	0	0	0	0	0	0	39941.5
AT2G41220.1-1	AT2G41220.1	1	1	39.7		13.0248	Control	Samples	| Symbols: GLU2 | glutamate synthase 2 | chr2:17177934-17188388 FORWARD LENGTH=1629	377068	0	0	0	0	13030.9	143590	97.1179	0	0	126102	5696.4	5701.13	0	22708.2	0	21826.2	0	0	17315.6	0	0	22193.5	144664	4167.82	0
AT2G41380.1-1	AT2G41380.1	2	2	66.98		4.19764	Control	Samples	| Symbols: | S-adenosyl-L-methionine-dependent methyltransferases superfamily protein | chr2:17251981-17252886 FORWARD LENGTH=269	617966	818986	3.92798	9966.48	16985.9	10063.8	24373.7	34814.9	180222	0	11893.6	0	24533.9	2516.73	15883.6	27838.4	122730	11725.1	69535.2	28952.7	10427.3	7250.72	68881.7	9852.49	28879.2	1.12398e+06
AT2G42100.1-1	AT2G42100.1	4	0	322.01			---	---	| Symbols: | Actin-like ATPase superfamily protein | chr2:17560211-17561945 FORWARD LENGTH=378	0	0	0	0	0	0	0	0	0	0	0	0	0	0	0	0	0	0	0	0	0	0	0	0	0	0
AT2G42170.1-1	AT2G42170.1	1	0	91.68			---	---	| Symbols: | Actin family protein | chr2:17578683-17580222 FORWARD LENGTH=329	0	0	0	0	0	0	0	0	0	0	0	0	0	0	0	0	0	0	0	0	0	0	0	0	0	0
AT2G42500.1-1	AT2G42500.1	3	0	116.74			---	---	| Symbols: PP2A-3 | protein phosphatase 2A-3 | chr2:17698099-17701226 REVERSE LENGTH=313	0	0	0	0	0	0	0	0	0	0	0	0	0	0	0	0	0	0	0	0	0	0	0	0	0	0
AT2G42500.2-1	AT2G42500.2	2	0	61.78			---	---	| Symbols: PP2A-3 | protein phosphatase 2A-3 | chr2:17698099-17701226 REVERSE LENGTH=266	0	0	0	0	0	0	0	0	0	0	0	0	0	0	0	0	0	0	0	0	0	0	0	0	0	0
AT2G42500.3-1	AT2G42500.3	2	0	85.47			---	---	| Symbols: PP2A-3 | protein phosphatase 2A-3 | chr2:17699029-17701226 REVERSE LENGTH=171	0	0	0	0	0	0	0	0	0	0	0	0	0	0	0	0	0	0	0	0	0	0	0	0	0	0
AT2G42560.1-1	AT2G42560.1	1	1	58.6		14.3325	Samples	Control	| Symbols: | late embryogenesis abundant domain-containing protein / LEA domain-containing protein | chr2:17714813-17716821 REVERSE LENGTH=635	324587	503524	114272	401333	33454.3	424215	432235	4.17129e+07	482530	11411.2	277175	1.52214e+07	38698.3	64501.8	121783	28304.6	79799.3	105558	51972.8	52351.4	19943.7	14356.3	158167	406168	41438.8	925643
AT2G42740.1-1	AT2G42740.1	3	3	112.57		2.37396	Control	Samples	| Symbols: RPL16A | ribosomal protein large subunit 16A | chr2:17791794-17792946 FORWARD LENGTH=182	1.13442e+07	4.886e+06	4.55528e+06	2.30522e+06	1.30016e+06	1.64463e+06	2.36247e+06	2.48675e+06	4.6322e+06	1.69893e+06	2.21451e+06	1.7766e+06	4.25776e+06	116637	696218	1.01922e+06	5.23007e+06	4.79265e+06	2.67052e+06	2.29815e+06	546317	2.02045e+06	2.68572e+06	785705	1.45621e+06	5.91222e+06
AT2G43090.1-1	AT2G43090.1	2	1	81.2		4.01917	Control	Samples	| Symbols: | Aconitase/3-isopropylmalate dehydratase protein | chr2:17918957-17919712 FORWARD LENGTH=251	1.63494e+06	816.284	0	2136.44	515586	0	180068	35593.1	308396	64282	12345.1	678542	498574	43626.9	38233.7	1997.58	647632	470969	75201.8	334990	514696	4404.68	535773	894468	94364	94907.7
AT2G43360.1-1	AT2G43360.1	3	3	210.71		1.87326	Control	Samples	| Symbols: BIO2, BIOB | Radical SAM superfamily protein | chr2:18010918-18013129 REVERSE LENGTH=378	6.84789e+06	5.01168e+06	45790.1	112951	1.7025e+06	582311	4.00921e+06	327119	2.57429e+06	872918	1.26264e+07	3.39274e+06	3.63919e+06	1.7772e+06	2.17564e+06	119935	3.00116e+06	1.55504e+06	249741	1.16235e+06	1.29874e+06	335687	2.96593e+06	4.78224e+06	1.12597e+06	3.81727e+06
AT2G43750.1-1	AT2G43750.1	7	6	434.97		4.70655	Control	Samples	| Symbols: OASB, ACS1, CPACS1, ATCS-B | O-acetylserine (thiol) lyase B | chr2:18129604-18132322 REVERSE LENGTH=392	2.24609e+07	4.43542e+06	1.70372e+06	159025	1.13398e+06	6.64521e+06	1.10138e+07	1.99874e+06	3.78867e+06	268602	9.30647e+06	2.91765e+06	1.33552e+06	230997	1.40391e+06	2.1551e+06	3.37214e+06	2.4324e+06	658690	617106	1.32262e+06	683752	1.87748e+06	4.57519e+06	1.24154e+06	1.18892e+07
AT2G43980.1-1	AT2G43980.1	2	2	58.35		655.012	Samples	Control	| Symbols: AtITPK4, ITPK4 | inositol 1,3,4-trisphosphate 5/6-kinase 4 | chr2:18208437-18211604 REVERSE LENGTH=488	272.252	1.05949e+06	0	15701.9	0	160045	55200.3	4488.5	1.07644e+06	9548.74	281827	0	6454.91	0	0	16380.1	0	48383.7	591.709	0	63766.2	0	90.7133	2538.58	2145.91	45426.5
AT2G44060.1-1	AT2G44060.1	18	18	1255.47		1.30968	Control	Samples	| Symbols: | Late embryogenesis abundant protein, group 2 | chr2:18226922-18227988 FORWARD LENGTH=325	1.27445e+08	4.72941e+07	2.07826e+07	1.01125e+07	3.00466e+07	1.86453e+07	2.81469e+08	8.98826e+07	3.02084e+07	2.13702e+07	2.81125e+08	6.41453e+07	7.73474e+07	1.92711e+07	5.94846e+07	1.95646e+07	8.18948e+07	5.75387e+07	1.0278e+07	2.83053e+07	2.75144e+07	4.94208e+06	7.21486e+07	9.62021e+07	2.24592e+07	1.28658e+08
AT2G44120.1-1	AT2G44120.1	4	1	145.36		2.06939	Control	Samples	| Symbols: | Ribosomal protein L30/L7 family protein | chr2:18249227-18250402 REVERSE LENGTH=242	1.38347e+06	1.53704e+06	5723.07	0	611771	953.943	234309	323398	847357	403605	449418	330969	566286	94730.1	231468	1120.96	943841	806754	11933.3	258926	319285	23649.3	544543	134019	395666	1.30453e+06
AT2G44350.1-1	AT2G44350.1	24	21	2360.68		23.4671	Samples	Control	| Symbols: ATCS, CSY4 | Citrate synthase family protein | chr2:18316673-18320524 FORWARD LENGTH=473	6.25148e+07	1.15216e+08	2.1277e+07	1.82038e+07	7.81838e+07	4.84752e+07	1.16848e+08	17550896565	4.13767e+07	1.72197e+07	5.9345e+07	2.2456e+07	2.19828e+07	5.13181e+07	8.02136e+07	2.57605e+07	3.96358e+07	2.70367e+07	1.00791e+07	6.67575e+07	6.37158e+07	7.73597e+06	3.17552e+07	5.52773e+07	2.07849e+07	5.00227e+07
AT2G45030.1-1	AT2G45030.1	4	1	185.76		2.81505	Control	Samples	| Symbols: | Translation elongation factor EFG/EF2 protein | chr2:18572411-18576756 FORWARD LENGTH=754	4.50136e+06	57621.6	22154.5	42153.3	471947	153801	3.39075e+06	796237	1.46866e+06	647438	1.95959e+06	986441	1.61234e+06	3.10267e+06	304363	168744	860886	712676	1161.26	742044	430416	29625.4	1.40515e+06	754920	189731	3.94814e+06
AT2G45290.1-1	AT2G45290.1	14	10	786.07		1.29875	Control	Samples	| Symbols: | Transketolase | chr2:18672737-18675589 FORWARD LENGTH=741	5.60662e+07	2.65678e+07	7.78481e+06	3.74509e+06	1.7497e+07	5.36371e+06	6.56809e+07	4.77932e+07	3.83376e+07	1.23542e+07	5.72502e+07	3.84429e+07	4.25332e+07	9.36802e+06	1.50399e+07	9.02779e+06	4.0279e+07	2.80486e+07	3.19852e+06	1.49423e+07	2.82706e+07	2.71261e+06	3.73096e+07	2.78699e+07	1.27705e+07	8.67838e+07
AT2G45790.1-1	AT2G45790.1	3	3	155.51		12.019	Control	Samples	| Symbols: ATPMM, PMM | phosphomannomutase | chr2:18855876-18857753 FORWARD LENGTH=246	6.2645e+06	670615	188090	144857	134049	24567.2	48965.8	190875	129639	37762	15499.5	60784.1	35899.7	193088	20041.2	75495.9	70962.5	55738.4	27012.9	8134.19	53155.6	72460.9	30338.7	48550.4	67220.8	7.99666e+06
AT2G46140.1-1	AT2G46140.1	1	1	42.66		7.69489	Control	Samples	| Symbols: | Late embryogenesis abundant protein | chr2:18959163-18960362 FORWARD LENGTH=166	1.14158e+06	0	2707.41	33790.8	17637.5	31677.9	2.12748e+06	0	183255	0	9769.57	53346.3	49290.7	0	0	15831.3	0	0	6720.61	12773.7	28739.2	52632.5	70014.2	9230.89	38806.8	28198.4
AT2G46280.1-1	AT2G46280.1	4	1	120.42		5.7028	Control	Samples	| Symbols: TRIP-1, TIF3I1 | TGF-beta receptor interacting protein 1 | chr2:19003656-19005393 REVERSE LENGTH=328	2.08524e+06	0	0	22876.7	14238	83291.3	1.45334e+06	678453	0	0	1.38654e+06	0	35855.4	242579	0	649937	34788.6	819380	23448.5	0	31097.8	0	40383.8	52371.1	44048.1	452944
AT2G46280.3-1	AT2G46280.3	3	0	86.51			---	---	| Symbols: TRIP-1, TIF3I1 | TGF-beta receptor interacting protein 1 | chr2:19004179-19005393 REVERSE LENGTH=254	0	0	0	0	0	0	0	0	0	0	0	0	0	0	0	0	0	0	0	0	0	0	0	0	0	0
AT2G46520.1-1	AT2G46520.1	11	11	636.05		1.26372	Control	Samples	| Symbols: | cellular apoptosis susceptibility protein, putative / importin-alpha re-exporter, putative | chr2:19096867-19099785 FORWARD LENGTH=972	3.05331e+07	6.55348e+06	7.07107e+06	4.06174e+06	3.44328e+06	1.16562e+07	2.78351e+07	8.34129e+06	1.63905e+07	7.55795e+06	5.01267e+07	2.72537e+07	2.08537e+07	7.86864e+06	1.45528e+07	5.9793e+06	2.57515e+07	1.76859e+07	4.28253e+06	1.16024e+07	8.0382e+06	2.4832e+06	1.92979e+07	1.47176e+07	7.67292e+06	3.84202e+07
AT2G47510.1-1	AT2G47510.1	27	13	2231.89		21.7156	Samples	Control	| Symbols: FUM1 | fumarase 1 | chr2:19498614-19502020 FORWARD LENGTH=492	3.31841e+07	5.28306e+07	4.22239e+07	1.01549e+08	2.36534e+07	2.0257e+07	6.40052e+07	2.68063e+07	4.77311e+07	9.93031e+07	8.88295e+07	3.02311e+07	3.09755e+07	1.89826e+07	7787237555	5.12741e+07	2.7135e+07	6.96336e+07	1.71896e+07	1.52294e+07	2.21747e+07	2.47129e+07	3.68121e+07	3.10518e+07	1.07868e+07	3.03098e+07
AT3G02200.1-1	AT3G02200.1	3	3	123.98		2.0687	Samples	Control	| Symbols: | Proteasome component (PCI) domain protein | chr3:406692-408675 FORWARD LENGTH=364	1.27664e+06	250986	476398	3.20254e+06	394689	544782	3.48324e+06	471868	382670	331998	8.20595e+06	1.37299e+06	1.7401e+06	2.20681e+06	1.54451e+06	1.10122e+06	2.28234e+06	1.44879e+06	379067	562797	409126	575400	2.06995e+06	2.39563e+06	803335	688649
AT3G02360.1-1	AT3G02360.1	5	0	192.65			---	---	| Symbols: | 6-phosphogluconate dehydrogenase family protein | chr3:482498-483958 FORWARD LENGTH=486	0	0	0	0	0	0	0	0	0	0	0	0	0	0	0	0	0	0	0	0	0	0	0	0	0	0
AT3G02520.1-1	AT3G02520.1	4	0	215.23			---	---	| Symbols: GRF7, GF14 NU | general regulatory factor 7 | chr3:526800-527915 REVERSE LENGTH=265	0	0	0	0	0	0	0	0	0	0	0	0	0	0	0	0	0	0	0	0	0	0	0	0	0	0
AT3G02530.1-1	AT3G02530.1	4	1	155.3		33.8682	Control	Samples	| Symbols: | TCP-1/cpn60 chaperonin family protein | chr3:528806-532457 REVERSE LENGTH=535	600055	64605.5	1635.38	0	0	0	7050.74	68458.9	0	0	0	0	0	28441.7	15813.5	3006.36	0	0	0	0	0	0	0	0	0	78722.5
AT3G02560.1-1	AT3G02560.1	1	0	49.61			---	---	| Symbols: | Ribosomal protein S7e family protein | chr3:542341-543168 FORWARD LENGTH=191	0	0	0	0	0	0	0	0	0	0	0	0	0	0	0	0	0	0	0	0	0	0	0	0	0	0
AT3G02760.1-1	AT3G02760.1	3	3	100.45		22.7533	Control	Samples	| Symbols: | Class II aaRS and biotin synthetases superfamily protein | chr3:597588-600650 REVERSE LENGTH=883	4.14402e+06	659559	128605	27111.8	55706.3	35181	183464	70125.6	96553.6	3036.87	107935	62320.8	38852.5	542673	18165.4	45193.5	36859.7	27236.1	32596	8321.94	8151.21	37488.1	2712.41	9230.68	20621.9	54797.1
AT3G03110.1-1	AT3G03110.1	3	0	138.16			---	---	| Symbols: XPO1B, CRM1B | exportin 1B | chr3:708966-716879 FORWARD LENGTH=1076	0	0	0	0	0	0	0	0	0	0	0	0	0	0	0	0	0	0	0	0	0	0	0	0	0	0
AT3G03250.1-1	AT3G03250.1	6	2	237.68		3.1566	Control	Samples	| Symbols: UGP, UGP1, AtUGP1 | UDP-GLUCOSE PYROPHOSPHORYLASE 1 | chr3:749761-754014 REVERSE LENGTH=469	721693	721486	3534.82	46239.3	0	327.9	281250	289672	439486	58127.9	147993	26542.8	0	0	0	0	207164	107675	72832.6	85.369	0	0	36412.9	4214.22	60852.3	1.59552e+06
AT3G03780.1-1	AT3G03780.1	13	1	708.44		8.04796	Control	Samples	| Symbols: ATMS2, MS2 | methionine synthase 2 | chr3:957602-960740 FORWARD LENGTH=765	818419	6146.54	1543.74	4839.92	26868.7	21775.5	102699	7617.23	140367	221913	97556.4	0	230959	0	20980.3	20220.7	62618.3	0	85551.9	6019.67	2844.81	29492.7	142383	49742.6	0	109949
AT3G03960.1-1	AT3G03960.1	10	10	554.26		2.77542	Control	Samples	| Symbols: | TCP-1/cpn60 chaperonin family protein | chr3:1024432-1027604 FORWARD LENGTH=549	3.48649e+07	2.06281e+06	1.00522e+07	468370	1.33666e+06	3.30014e+07	5.34268e+07	6.52229e+06	846969	2.13979e+06	1.54319e+07	6.64452e+06	5.37437e+06	3.62057e+06	3.23782e+06	693104	7.09393e+06	6.1437e+06	330595	2.01788e+06	1.57657e+06	219695	5.02784e+06	7.47033e+06	1.30316e+06	1.80352e+07
AT3G04120.1-1	AT3G04120.1	22	2	1767.23		1.79174	Control	Samples	| Symbols: GAPC, GAPC-1, GAPC1 | glyceraldehyde-3-phosphate dehydrogenase C subunit 1 | chr3:1081077-1083131 FORWARD LENGTH=338	3.90516e+07	335899	474414	4.16811e+06	7.26687e+06	1.10102e+06	4.76292e+07	1.69053e+07	1.6124e+06	1.55366e+06	4.12179e+07	1.99134e+07	2.37849e+07	5.14712e+06	1.23492e+07	6.76538e+06	3.02822e+07	1.79318e+07	5.36885e+06	1.08462e+07	8.55677e+06	2.2398e+06	1.57145e+07	1.83714e+07	7.07338e+06	4.51815e+07
AT3G04770.1-1	AT3G04770.1	2	0	80.63			---	---	| Symbols: RPSAb | 40s ribosomal protein SA B | chr3:1309465-1310846 REVERSE LENGTH=332	0	0	0	0	0	0	0	0	0	0	0	0	0	0	0	0	0	0	0	0	0	0	0	0	0	0
AT3G04840.1-1	AT3G04840.1	2	2	68.21		17.3183	Control	Samples	| Symbols: | Ribosomal protein S3Ae | chr3:1329751-1331418 FORWARD LENGTH=262	7.84474e+06	2.83357e+06	69806.2	72212.9	41596	1.31989e+06	244499	187226	20234	233365	412921	29739.8	18795.9	0	160038	231682	84131.5	3584.74	175753	1488.29	2612.62	3699.65	5995.89	17515.2	37996.8	137458
AT3G04940.1-1	AT3G04940.1	1	0	95.41			---	---	| Symbols: ATCYSD1, CYSD1 | cysteine synthase D1 | chr3:1365681-1367508 FORWARD LENGTH=324	0	0	0	0	0	0	0	0	0	0	0	0	0	0	0	0	0	0	0	0	0	0	0	0	0	0
AT3G05020.1-1	AT3G05020.1	1	1	63.94		33.2701	Control	Samples	| Symbols: ACP1, ACP | acyl carrier protein 1 | chr3:1391863-1392878 REVERSE LENGTH=137	2.32502e+06	41566.8	294.563	0	611.527	11704.9	76305.3	0	603631	0	155623	0	42339.3	0	10.7227	89442.6	26385	2.82617	0	255.35	0	521.195	1923.34	414.88	40707.7	8704.41
AT3G05530.1-1	AT3G05530.1	9	2	458.2		2.07202	Samples	Control	| Symbols: RPT5A, ATS6A.2 | regulatory particle triple-A ATPase 5A | chr3:1603540-1605993 FORWARD LENGTH=424	6.24058e+06	3.288e+06	2.13337e+06	1.80103e+06	2.91243e+06	923980	1.14749e+07	4.92468e+06	3.54106e+07	2.68906e+06	1.9271e+07	7.09632e+06	1.15142e+07	4.46374e+06	6.55903e+06	2.49191e+06	8.35528e+06	9.10788e+06	3.50199e+06	5.35881e+06	5.77457e+06	2.17534e+06	1.00063e+07	9.57531e+06	1.006e+07	7.05767e+06
AT3G05540.1-1	AT3G05540.1	1	0	211.52			---	---	| Symbols: | Methionine sulfoxide reductase (MSS4-like) family protein | chr3:1606487-1608030 REVERSE LENGTH=168	0	0	0	0	0	0	0	0	0	0	0	0	0	0	0	0	0	0	0	0	0	0	0	0	0	0
AT3G05560.1-1	AT3G05560.1	3	1	120.26		35.648	Control	Samples	| Symbols: | Ribosomal L22e protein family | chr3:1614641-1615204 FORWARD LENGTH=124	578634	0	0	0	0	0	0	0	0	364.634	0	2355.67	0	0	0	187009	0	3485.25	0	0	0	0	0	0	0	0
AT3G05780.1-1	AT3G05780.1	2	0	83.58			---	---	| Symbols: LON3 | lon protease 3 | chr3:1714941-1719608 REVERSE LENGTH=924	0	0	0	0	0	0	0	0	0	0	0	0	0	0	0	0	0	0	0	0	0	0	0	0	0	0
AT3G05790.1-1	AT3G05790.1	3	0	101.55			---	---	| Symbols: LON4 | lon protease 4 | chr3:1720154-1725182 REVERSE LENGTH=942	0	0	0	0	0	0	0	0	0	0	0	0	0	0	0	0	0	0	0	0	0	0	0	0	0	0
AT3G06050.1-1	AT3G06050.1	3	3	130.02		1.28674	Samples	Control	| Symbols: PRXIIF, ATPRXIIF | peroxiredoxin IIF | chr3:1826311-1827809 REVERSE LENGTH=201	1.91147e+06	2.05677e+06	356633	143397	274489	184683	1.12366e+06	2.8074e+06	2.23993e+06	30219.8	887907	681551	2.10958e+06	510536	9.66437e+06	226766	506290	216992	691829	453718	257415	5579.65	459085	6.38679e+06	523941	2.20551e+06
AT3G06350.1-1	AT3G06350.1	5	5	230.89		1.15564	Samples	Control	| Symbols: EMB3004, MEE32 | dehydroquinate dehydratase, putative / shikimate dehydrogenase, putative | chr3:1924536-1927701 REVERSE LENGTH=603	2.58307e+06	3.09948e+06	507935	135662	773845	1.09997e+06	2.69336e+06	757902	7.07576e+06	428207	2.76577e+06	2.3438e+06	2.54804e+06	343224	563702	1.95e+06	3.19132e+06	3.2335e+06	224210	628510	1.84027e+06	152968	2.03076e+06	1.56046e+06	419925	7.70032e+06
AT3G06580.1-1	AT3G06580.1	4	4	226.4		1.11503	Control	Samples	| Symbols: GAL1, GALK | Mevalonate/galactokinase family protein | chr3:2049141-2051867 REVERSE LENGTH=496	6.97434e+06	2.73912e+06	2.59557e+07	104987	1.80346e+06	956571	2.33577e+06	949964	8.07983e+06	433908	3.6697e+06	1.95978e+06	2.74827e+06	3.52819e+06	521632	495992	2.93883e+06	2.19455e+06	710000	1.24165e+06	1.45344e+06	1.73063e+06	2.49022e+06	1.80355e+06	1.00917e+06	3.43512e+06
AT3G07770.1-1	AT3G07770.1	17	12	1066.85		1.01186	Control	Samples	| Symbols: Hsp89.1, AtHsp90.6, AtHsp90-6 | HEAT SHOCK PROTEIN 89.1 | chr3:2479611-2483970 FORWARD LENGTH=799	2.70201e+07	1.59375e+07	6.80794e+06	3.46059e+06	9.83863e+06	1.98208e+07	2.2006e+07	1.06866e+07	2.4477e+07	4.93588e+06	6.2479e+07	2.10698e+07	2.27485e+07	3.40042e+06	1.42422e+07	6.23975e+06	2.38098e+07	1.7835e+07	3.50368e+06	9.28667e+06	1.16327e+07	2.45433e+06	3.33712e+07	1.53716e+07	6.39926e+06	4.56536e+07
AT3G08030.1-1	AT3G08030.1	4	4	225.71		2.70567	Control	Samples	| Symbols: | Protein of unknown function, DUF642 | chr3:2564191-2565819 FORWARD LENGTH=365	1.37235e+07	927570	406622	90412.6	432557	2.93491e+06	4.49732e+07	6.27938e+06	720296	918182	6.93709e+06	1.05961e+06	2.39783e+06	2.71214e+06	1.95331e+06	127229	1.21309e+06	795167	299161	283390	641020	58490.7	2.15958e+06	6.78118e+06	993332	1.81054e+06
AT3G08530.1-1	AT3G08530.1	2	2	74.19		4.82249	Control	Samples	| Symbols: | Clathrin, heavy chain | chr3:2587171-2595411 REVERSE LENGTH=1703	493988	0	54396.8	7183.7	21835.2	20574	387.973	8529.82	13322.2	46770.1	16371	144165	502233	29829.5	46555.3	0	11923.5	34882.5	791.845	2595.77	0	0	48902.4	2709.36	1218.04	751896
AT3G08580.1-1	AT3G08580.1	7	3	264.67		2.08774	Control	Samples	| Symbols: AAC1 | ADP/ATP carrier 1 | chr3:2605706-2607030 REVERSE LENGTH=381	1.73831e+06	730772	60282.8	92352.4	11971.3	32674.1	1.95642e+06	1.64795e+06	679210	557197	935567	1.10982e+06	668089	64036.6	209790	58024.3	554359	44996.3	95238.2	612630	0	13027.2	1.08063e+06	1.12811e+06	204339	39717.9
AT3G08590.1-1	AT3G08590.1	7	3	397.33		1.92554	Samples	Control	| Symbols: | Phosphoglycerate mutase, 2,3-bisphosphoglycerate-independent | chr3:2608683-2611237 REVERSE LENGTH=560	182634	328940	80433.4	0	45692.1	0	0	0	605891	2654.22	4184.11	0	279017	126895	0	165290	0	0	83189	625.102	0	16027.4	0	0	0	5.41649e+06
AT3G08943.1-1	AT3G08943.1	4	2	216.69		3.09894	Control	Samples	| Symbols: | ARM repeat superfamily protein | chr3:2719198-2721911 REVERSE LENGTH=871	5.10222e+06	1.73551e+06	361386	89932.3	450267	224383	592928	102831	1.22945e+06	1.14781e+06	3.01222e+06	1.96742e+06	1.95938e+06	258624	445124	134605	2.42856e+06	1.21529e+06	40793.4	660181	154710	40183.9	1.912e+06	1.52363e+06	204551	5.42541e+06
AT3G08947.1-1	AT3G08947.1	3	1	159.83		1.18772	Control	Samples	| Symbols: | ARM repeat superfamily protein | chr3:2724007-2726722 FORWARD LENGTH=873	1.1272e+07	3.70198e+06	2.44858e+06	327917	3.43913e+06	2.77543e+06	3.50518e+06	3.14327e+06	6.35068e+06	1.43369e+06	7.03296e+07	7.14075e+06	6.3961e+06	2.28758e+06	4.13284e+06	819295	8.60117e+06	4.41996e+06	681566	2.5928e+06	2.41528e+06	644868	8.78978e+06	7.13552e+06	1.92837e+06	6.27424e+06
AT3G09440.1-1	AT3G09440.1	18	5	1091.4		4.78168	Samples	Control	| Symbols: | Heat shock protein 70 (Hsp 70) family protein | chr3:2903434-2905632 REVERSE LENGTH=649	2.0314e+06	7.46361e+06	1.92181e+06	1.91343e+06	3.03032e+06	1.41176e+06	7.97059e+06	3.69004e+06	4.2154e+06	2.76679e+06	9.48695e+06	1.08734e+07	6.06309e+06	1.51938e+06	5.97863e+06	3.21262e+06	5.40671e+06	6.17061e+06	854113	2.46077e+06	2.81604e+06	1.20239e+06	2.44711e+07	9.61881e+06	1.94078e+06	2.8153e+07
AT3G09630.1-1	AT3G09630.1	6	1	273.82		1.84161	Control	Samples	| Symbols: | Ribosomal protein L4/L1 family | chr3:2953813-2955444 FORWARD LENGTH=406	4.28856e+06	2.9661e+06	236277	760761	491088	140485	824514	1.25e+06	1.72165e+06	1.04948e+06	1.23977e+06	1.0493e+06	1.06257e+06	260299	1.26288e+06	1.0147e+06	2.38565e+06	1.30951e+06	1.79667e+06	873780	457317	815182	1.55341e+06	778393	702205	8.17517e+06
AT3G09680.1-1	AT3G09680.1	1	1	53.32		2.07365	Control	Samples	| Symbols: | Ribosomal protein S12/S23 family protein | chr3:2969197-2970291 REVERSE LENGTH=142	5.35332e+06	6.50081e+06	1.09781e+06	255519	351375	109486	1.13188e+06	2.04631e+06	3.48778e+06	1.07121e+06	859183	906559	2.26941e+06	614689	817221	774348	1.16308e+06	1.56873e+06	936383	727809	693294	889138	2.28043e+06	839443	819913	5.50468e+06
AT3G09790.1-1	AT3G09790.1	3	0	274.26			---	---	| Symbols: UBQ8 | ubiquitin 8 | chr3:3004111-3006006 REVERSE LENGTH=631	0	0	0	0	0	0	0	0	0	0	0	0	0	0	0	0	0	0	0	0	0	0	0	0	0	0
AT3G09810.1-1	AT3G09810.1	6	3	456.05		2.0159	Samples	Control	| Symbols: IDH-VI | isocitrate dehydrogenase VI | chr3:3008753-3011070 FORWARD LENGTH=374	6.73692e+06	2.07223e+06	303499	220203	1.04071e+06	1.72642e+06	1.43684e+07	3.62168e+06	280666	5.51715e+06	5.03121e+07	1.89316e+06	1.95311e+06	1.09439e+06	1.54487e+06	2.31261e+06	1.81108e+06	2.11529e+06	253337	437426	598370	67325.3	1.84209e+06	1.33425e+08	1.99527e+06	4.90733e+06
AT3G09840.1-1	AT3G09840.1	11	2	478.42		5.88883	Samples	Control	| Symbols: CDC48, ATCDC48, CDC48A | cell division cycle 48 | chr3:3019494-3022832 FORWARD LENGTH=809	123070	115167	45837.2	6143.3	276611	285409	47677.1	115618	1.18286e+06	0	963844	1.907e+06	572272	47601.2	315672	0	1.82447e+06	495042	10465.4	198318	301957	67807.8	1.01956e+06	1.34529e+06	128088	202256
AT3G09940.1-1	AT3G09940.1	1	1	42.45		3.86238	Samples	Control	| Symbols: MDHAR, ATMDAR3, MDAR3, MDAR2 | monodehydroascorbate reductase | chr3:3056501-3059103 REVERSE LENGTH=441	5.96146e+06	516815	165466	585316	1.717e+07	930855	2.67567e+06	683045	834390	1.78723e+08	1.35512e+06	229776	304209	194992	909651	591777	548027	647359	431070	300114	786711	1.70326e+06	2.07145e+06	1.80122e+06	1.17828e+06	1.32741e+06
AT3G10670.1-1	AT3G10670.1	2	2	76.53		3.94	Samples	Control	| Symbols: ATNAP7, NAP7 | non-intrinsic ABC protein 7 | chr3:3335325-3337304 REVERSE LENGTH=338	202910	107571	192304	162.544	225497	8812.29	1.24304e+06	5698.45	622361	12707.8	2.01383e+06	917741	790134	169352	547674	0	971188	595642	1006.42	418849	419047	4668.2	1.20413e+06	1.16587e+06	188721	1.72967e+06
AT3G10920.1-1	AT3G10920.1	8	8	559.43		4.28446	Samples	Control	| Symbols: MSD1, MEE33, ATMSD1 | manganese superoxide dismutase 1 | chr3:3418015-3419581 FORWARD LENGTH=231	5.38111e+06	1.90461e+07	3.42494e+06	2.28109e+06	7.3357e+06	3.37179e+06	2.55549e+07	1.47685e+07	4.94707e+07	4.63722e+06	3.31188e+07	1.52395e+07	2.24566e+07	2.8709e+06	7.35818e+06	1.12645e+07	1.8071e+07	1.39058e+07	1.61002e+06	8.20207e+06	7.12429e+06	1.61041e+06	2.04299e+07	7.27604e+06	4.62061e+06	7.01839e+07
AT3G11270.1-1	AT3G11270.1	1	1	56.93		1.27173	Samples	Control	| Symbols: MEE34 | Mov34/MPN/PAD-1 family protein | chr3:3528989-3531317 FORWARD LENGTH=310	341084	215062	71463.7	52095.4	72358.7	0	108870	164549	710434	0	1.33196e+06	74523.4	0	0	39504.2	0	391262	0	0	104504	0	864.804	1.43851e+06	741607	90553.6	2.44466e+06
AT3G11710.1-1	AT3G11710.1	2	2	67.36		12.2242	Control	Samples	| Symbols: ATKRS-1 | lysyl-tRNA synthetase 1 | chr3:3702359-3705613 REVERSE LENGTH=626	5.59007e+06	600216	108587	23585.1	133129	211473	123129	200703	589514	103947	304426	195198	70619.4	194255	72808.7	24750.9	390883	167307	116343	156557	127768	56007.1	125737	190140	227253	3.08575e+06
AT3G11730.1-1	AT3G11730.1	1	1	43.12		1.91751	Control	Samples	| Symbols: ATFP8, ATRABD1, RABD1 | Ras-related small GTP-binding family protein | chr3:3709490-3711397 REVERSE LENGTH=205	4.47071e+06	866764	391293	480733	825941	19642.9	4.69293e+06	1.09793e+06	1.699e+06	577962	3.96413e+06	1.59159e+06	1.67592e+06	542565	817307	916123	2.00973e+06	1.32566e+06	238223	1.12921e+06	1.68362e+06	100213	1.91062e+06	2.65788e+06	470028	6.17457e+06
AT3G11830.1-1	AT3G11830.1	9	1	349.33		2.08965	Control	Samples	| Symbols: | TCP-1/cpn60 chaperonin family protein | chr3:3732734-3736156 FORWARD LENGTH=557	6.46921e+06	1.07971e+06	550349	599317	851558	74529.3	4.47688e+06	1.80351e+06	2.3289e+06	986160	6.87701e+06	3.16585e+06	2.89719e+06	57740.8	1.60561e+06	472661	3.13347e+06	2.73471e+06	99036.2	1.28444e+06	1.14989e+06	100572	2.76065e+06	2.68173e+06	584629	9.46433e+06
AT3G11830.2-1	AT3G11830.2	8	0	320			---	---	| Symbols: | TCP-1/cpn60 chaperonin family protein | chr3:3732734-3736156 FORWARD LENGTH=555	0	0	0	0	0	0	0	0	0	0	0	0	0	0	0	0	0	0	0	0	0	0	0	0	0	0
AT3G12110.1-1	AT3G12110.1	13	0	855.29			---	---	| Symbols: ACT11 | actin-11 | chr3:3858116-3859609 FORWARD LENGTH=377	0	0	0	0	0	0	0	0	0	0	0	0	0	0	0	0	0	0	0	0	0	0	0	0	0	0
AT3G12290.1-1	AT3G12290.1	1	1	55.14		2.13363	Samples	Control	| Symbols: | Amino acid dehydrogenase family protein | chr3:3919591-3921326 FORWARD LENGTH=299	138482	7.98499	0	0	0	0	0	0	14826	0	2.47687e+06	52219.8	420699	0	0	4124.34	842266	38001.3	0	24846.9	70165.3	0	780423	683699	20008.2	256472
AT3G12580.1-1	AT3G12580.1	14	1	894.56		5.44882	Control	Samples	| Symbols: HSP70, ATHSP70 | heat shock protein 70 | chr3:3991487-3993689 REVERSE LENGTH=650	1.12433e+06	141553	1561.34	1697.31	10.0745	740387	542031	426051	248.252	0	350359	35518.5	25804.3	63533.2	318.775	147.461	56640.3	462.804	16883.6	0	0	10974.2	14233.3	26225.8	43638.3	775887
AT3G12780.1-1	AT3G12780.1	8	2	402.81		4.48557	Control	Samples	| Symbols: PGK1 | phosphoglycerate kinase 1 | chr3:4061127-4063140 REVERSE LENGTH=481	8.09654e+06	1.07208e+06	23791.4	55643	208574	265882	2.22275e+06	647845	951930	495863	4.54619e+06	607243	2.7786e+06	63671.8	278912	13849.8	3.94144e+06	2.12695e+06	392880	904211	836716	168142	2.90149e+06	908766	570803	3.32234e+06
AT3G12915.1-1	AT3G12915.1	9	0	449.31			---	---	| Symbols: | Ribosomal protein S5/Elongation factor G/III/V family protein | chr3:4112999-4115708 FORWARD LENGTH=820	0	0	0	0	0	0	0	0	0	0	0	0	0	0	0	0	0	0	0	0	0	0	0	0	0	0
AT3G12915.2-1	AT3G12915.2	7	0	373.55			---	---	| Symbols: | Ribosomal protein S5/Elongation factor G/III/V family protein | chr3:4112999-4115708 FORWARD LENGTH=767	0	0	0	0	0	0	0	0	0	0	0	0	0	0	0	0	0	0	0	0	0	0	0	0	0	0
AT3G13160.1-1	AT3G13160.1	2	2	104		1.60784	Control	Samples	| Symbols: | Tetratricopeptide repeat (TPR)-like superfamily protein | chr3:4229994-4231178 REVERSE LENGTH=394	3.81278e+06	852950	117166	321034	698410	72433.9	1.2287e+07	2.3502e+06	1.51208e+06	268132	7.82097e+06	1.37668e+06	1.16844e+06	212124	912302	85431.9	1.0246e+06	695042	374932	114710	317059	135960	1.36478e+06	2.3415e+06	268027	6.21495e+06
AT3G13470.1-1	AT3G13470.1	19	2	1110.12		67.5199	Samples	Control	| Symbols: | TCP-1/cpn60 chaperonin family protein | chr3:4389685-4392624 FORWARD LENGTH=596	10115.3	27604.8	7737.2	0	136965	86.0227	0	0	2.67965e+06	271836	708746	1.82167e+06	373446	23177.1	10662.8	25913.8	964130	231710	48356.3	127694	27535.5	283.487	2.88657e+06	327899	26096	26204.6
AT3G13580.1-1	AT3G13580.1	3	0	87.56			---	---	| Symbols: | Ribosomal protein L30/L7 family protein | chr3:4433809-4435109 FORWARD LENGTH=244	0	0	0	0	0	0	0	0	0	0	0	0	0	0	0	0	0	0	0	0	0	0	0	0	0	0
AT3G13860.1-1	AT3G13860.1	22	22	1341.28		2.72704	Samples	Control	| Symbols: HSP60-3A | heat shock protein 60-3A | chr3:4561704-4565133 REVERSE LENGTH=572	3.43001e+07	9.36758e+07	8.47415e+06	4.71942e+06	13724922	2.11475e+07	4.44778e+07	1.14647e+07	3.80411e+08	1.37094e+07	4.49445e+07	1.17452e+08	7.2465e+07	5.06328e+06	9.593e+06	1.03951e+07	6.17205e+07	1.30401e+08	4.31417e+06	4.28152e+07	1.04751e+07	2.97257e+06	1.86567e+08	9.9927e+07	2.32345e+07	3.51228e+07
AT3G13920.1-1	AT3G13920.1	12	0	811.35			---	---	| Symbols: EIF4A1, RH4, TIF4A1 | eukaryotic translation initiation factor 4A1 | chr3:4592635-4594128 REVERSE LENGTH=412	0	0	0	0	0	0	0	0	0	0	0	0	0	0	0	0	0	0	0	0	0	0	0	0	0	0
AT3G13930.1-1	AT3G13930.1	21	16	2023.54		17.0322	Samples	Control	| Symbols: | Dihydrolipoamide acetyltransferase, long form protein | chr3:4596240-4600143 FORWARD LENGTH=539	4.61219e+07	454472753	7.18871e+06	6.26743e+06	1087529025	5.22089e+07	3.0019e+07	1.28119e+07	2.6389e+07	2.82358e+07	2.25131e+07	1.6345e+07	1.56915e+07	1.92767e+07	9.84404e+06	1214391867	3.40857e+08	1.46908e+07	1.11317e+07	1499365823	4615502283	1.32625e+07	3.11026e+07	3.16532e+07	1.29883e+08	4.81746e+07
AT3G14390.1-1	AT3G14390.1	8	0	314.09			---	---	| Symbols: | Pyridoxal-dependent decarboxylase family protein | chr3:4806771-4808954 FORWARD LENGTH=484	0	0	0	0	0	0	0	0	0	0	0	0	0	0	0	0	0	0	0	0	0	0	0	0	0	0
AT3G14600.1-1	AT3G14600.1	2	0	64.98			---	---	| Symbols: | Ribosomal protein L18ae/LX family protein | chr3:4910773-4911933 FORWARD LENGTH=178	0	0	0	0	0	0	0	0	0	0	0	0	0	0	0	0	0	0	0	0	0	0	0	0	0	0
AT3G14790.1-1	AT3G14790.1	2	0	115.82			---	---	| Symbols: RHM3, ATRHM3 | rhamnose biosynthesis 3 | chr3:4964791-4966875 FORWARD LENGTH=664	0	0	0	0	0	0	0	0	0	0	0	0	0	0	0	0	0	0	0	0	0	0	0	0	0	0
AT3G14940.1-1	AT3G14940.1	2	0	82.01			---	---	| Symbols: ATPPC3, PPC3 | phosphoenolpyruvate carboxylase 3 | chr3:5025584-5029476 FORWARD LENGTH=968	0	0	0	0	0	0	0	0	0	0	0	0	0	0	0	0	0	0	0	0	0	0	0	0	0	0
AT3G14990.1-1	AT3G14990.1	4	1	231.29		1.47312	Control	Samples	| Symbols: | Class I glutamine amidotransferase-like superfamily protein | chr3:5047510-5049621 FORWARD LENGTH=392	2.29751e+06	179414	668158	140707	708270	101995	1.96772e+06	791031	3.96877e+06	344700	2.29061e+06	519545	616364	447522	1.19909e+06	126937	1.05034e+06	417890	289994	398652	710836	81637.7	437924	1.73411e+06	447680	5.14979e+06
AT3G14990.2-1	AT3G14990.2	3	0	143.64			---	---	| Symbols: | Class I glutamine amidotransferase-like superfamily protein | chr3:5047683-5049621 FORWARD LENGTH=369	0	0	0	0	0	0	0	0	0	0	0	0	0	0	0	0	0	0	0	0	0	0	0	0	0	0
AT3G15020.1-1	AT3G15020.1	24	2	2155.93		20.0461	Samples	Control	| Symbols: mMDH2 | Lactate/malate dehydrogenase family protein | chr3:5056139-5057941 FORWARD LENGTH=341	4.15753e+06	669346	8.69932e+06	7.52258e+06	1.52806e+06	3.77431e+06	1.85793e+06	950209	855549	566011	2.23194e+06	6.51888e+06	1.97852e+07	1.72627e+06	1.63777e+06	8.69668e+08	2.62679e+06	3.71667e+06	311983	743470	3.06299e+07	919556	2.70459e+07	1.2828e+06	1.4032e+06	3.20613e+06
AT3G15020.2-1	AT3G15020.2	21	0	1912.81			---	---	| Symbols: mMDH2 | Lactate/malate dehydrogenase family protein | chr3:5056139-5057865 FORWARD LENGTH=316	0	0	0	0	0	0	0	0	0	0	0	0	0	0	0	0	0	0	0	0	0	0	0	0	0	0
AT3G15660.1-1	AT3G15660.1	3	3	125.29		1.40169	Samples	Control	| Symbols: ATGRX4, GRX4 | glutaredoxin 4 | chr3:5308134-5309383 REVERSE LENGTH=169	7.64892e+06	4.98769e+06	5.68699e+06	816476	3.04146e+06	1.29546e+06	2.24194e+07	5.20444e+06	4.26401e+06	1.66006e+07	1.99098e+07	6.3326e+06	6.70804e+06	2.8201e+06	7.4873e+06	4.37961e+06	5.00216e+06	5.57513e+06	340111	2.52654e+06	4.36756e+06	140907	5.99863e+06	1.35421e+07	1.73356e+06	3.67943e+06
AT3G15980.1-1	AT3G15980.1	2	0	126.31			---	---	| Symbols: | Coatomer, beta' subunit | chr3:5411699-5418313 REVERSE LENGTH=909	0	0	0	0	0	0	0	0	0	0	0	0	0	0	0	0	0	0	0	0	0	0	0	0	0	0
AT3G16640.1-1	AT3G16640.1	7	6	495.61		1.94862	Control	Samples	| Symbols: TCTP | translationally controlled tumor protein | chr3:5669709-5670729 REVERSE LENGTH=168	4.90696e+07	4.96125e+07	4.7659e+06	2.64388e+06	8.41198e+06	6.27498e+06	1.45246e+07	7.93445e+06	3.42468e+07	4.18757e+06	1.39109e+07	7.11573e+06	8.02233e+06	1.24451e+07	6.77846e+06	1.0668e+07	1.20177e+07	1.02458e+07	4.01596e+06	7.21349e+06	6.93532e+06	4.7236e+06	8.65243e+06	1.00735e+07	9.80848e+06	1.47382e+08
AT3G16950.1-1	AT3G16950.1	9	3	454.34		2.41404	Samples	Control	| Symbols: LPD1, ptlpd1 | lipoamide dehydrogenase 1 | chr3:5786761-5790383 REVERSE LENGTH=570	2.07859e+06	504816	328336	280069	2.44516e+06	92598.2	2.4481e+06	2.49706e+06	6.08216e+06	661059	6.28238e+06	3.16274e+06	7.20252e+06	396745	1.68014e+06	1.38945e+06	3.87546e+06	2.00349e+07	1.62161e+06	1.00268e+06	1.8416e+06	394446	2.77464e+06	2.74277e+06	833239	8.87528e+06
AT3G16980.1-1	AT3G16980.1	1	1	54.46		5.78804	Samples	Control	| Symbols: NRPB9A, NRPD9A, NRPE9A | RNA polymerases M/15 Kd subunit | chr3:5794526-5795699 FORWARD LENGTH=114	13482.8	728.107	2560.6	5635.14	45477.1	0	1.32012e+06	0.559698	0	545.865	1764.91	5410.44	0	26793.1	1812.43	0	2242.99	78757	147.485	1003.86	4880.67	5907.59	1910.51	2359.73	534.124	54536.5
AT3G17240.1-1	AT3G17240.1	18	11	1134.22		2.15485	Control	Samples	| Symbols: mtLPD2 | lipoamide dehydrogenase 2 | chr3:5890278-5892166 REVERSE LENGTH=507	5.32401e+07	1.3839e+07	5.26448e+06	3.13743e+06	26710735	1.2967e+07	5.02293e+07	9.93549e+06	1.13429e+07	3.76823e+06	2.71192e+07	1.57199e+07	7.49141e+06	2.11704e+06	6.82846e+06	4.167e+06	1.21635e+07	9.91945e+06	1.85151e+06	1.418e+07	5.00875e+07	2.58903e+06	1.05602e+07	1.47039e+07	4.94427e+06	5.63007e+07
AT3G17390.1-1	AT3G17390.1	15	7	973.21		1.08373	Control	Samples	| Symbols: MTO3, SAMS3, MAT4 | S-adenosylmethionine synthetase family protein | chr3:5952484-5953665 REVERSE LENGTH=393	3.58156e+07	6.70925e+06	1.01333e+07	6.52745e+06	8.36354e+06	4.58897e+06	7.08532e+07	2.21718e+07	1.00217e+07	1.12542e+07	7.60461e+07	9.49615e+06	4.68127e+07	6.00097e+06	2.42422e+07	6.5494e+06	7.77293e+06	1.32923e+07	4.45341e+06	1.24171e+07	1.10148e+07	989347	3.85223e+07	6.57492e+07	1.49511e+07	2.48772e+07
AT3G18190.1-1	AT3G18190.1	3	3	148.48		7.42681	Control	Samples	| Symbols: | TCP-1/cpn60 chaperonin family protein | chr3:6232226-6233836 FORWARD LENGTH=536	8.88653e+06	487681	689825	536662	165252	224713	1.46066e+06	366167	848533	728732	230752	465346	112533	107357	1.00599e+06	1.2334e+06	432210	718061	200718	664396	10669.3	27923.1	2.23109e+06	1.51498e+06	621855	1.7521e+06
AT3G18610.1-1	AT3G18610.1	1	0	39.49			---	---	| Symbols: PARLL1, ATNUC-L2, NUC-L2 | nucleolin like 2 | chr3:6404270-6407822 REVERSE LENGTH=636	0	0	0	0	0	0	0	0	0	0	0	0	0	0	0	0	0	0	0	0	0	0	0	0	0	0
AT3G18860.1-1	AT3G18860.1	7	7	381.16		1.01095	Samples	Control	| Symbols: | transducin family protein / WD-40 repeat family protein | chr3:6501774-6508352 FORWARD LENGTH=760	5.74499e+06	2.30987e+06	938901	1.29323e+06	2.84947e+06	1.75824e+06	4.46161e+06	2.36902e+06	5.23609e+06	785963	7.23618e+06	5.72901e+06	7.65877e+06	6.67507e+06	1.56654e+06	789824	4.62693e+06	4.59574e+06	1.21246e+06	2.1109e+06	2.05898e+06	721566	4.61292e+06	1.83826e+06	1.66583e+06	9.34892e+06
AT3G19170.1-1	AT3G19170.1	5	4	208.69		3.73706	Samples	Control	| Symbols: ATPREP1, ATZNMP, PREP1 | presequence protease 1 | chr3:6625578-6631874 REVERSE LENGTH=1080	171406	118704	167829	11315.2	0	1.8748e+06	189592	11856.4	1.66105e+06	54599.3	284605	221478	461062	28659.6	38230.4	10893.3	317909	164704	79732.7	18819.6	76446.4	54337.9	52933.2	94688.6	52532.5	4.67747e+06
AT3G19760.1-1	AT3G19760.1	2	1	147.6		4.22568	Control	Samples	| Symbols: EIF4A-III | eukaryotic initiation factor 4A-III | chr3:6863790-6866242 FORWARD LENGTH=408	2.22054e+06	375650	211560	156744	129988	793659	1.27535e+06	485059	9830.81	71148.8	750322	62543.3	253144	80380.7	37416.5	0	390057	76546	377995	107959	72835.4	0	1.22615e+06	484930	0	379728
AT3G20050.1-1	AT3G20050.1	4	4	162.02		1.28959	Control	Samples	| Symbols: ATTCP-1, TCP-1 | T-complex protein 1 alpha subunit | chr3:6998544-7002266 REVERSE LENGTH=545	4.62182e+06	1.40288e+06	752913	314924	504830	596377	4.66999e+06	2.31777e+06	1.49171e+06	607627	7.74203e+06	4.4942e+06	3.17267e+06	2.35465e+06	1.70009e+06	156964	3.60294e+06	2.61315e+06	349507	1.54585e+06	717419	601647	3.27847e+06	5.28935e+06	961926	4.59273e+06
AT3G20330.1-1	AT3G20330.1	2	2	89.15		1.58358	Samples	Control	| Symbols: PYRB | PYRIMIDINE B | chr3:7090354-7091904 REVERSE LENGTH=390	537894	0	103385	0	275899	250685	118007	200945	1.32872e+06	20363.7	2.01562e+06	460096	1.23879e+06	206833	365573	14437.5	884602	1.74483e+06	39250.5	404077	289501	38548.7	888037	889386	200439	2.10835e+06
AT3G20630.1-1	AT3G20630.1	6	6	360.58		1.03115	Control	Samples	| Symbols: UBP14, TTN6, ATUBP14, PER1 | ubiquitin-specific protease 14 | chr3:7203001-7208340 REVERSE LENGTH=797	1.11076e+07	1.01162e+07	1.42029e+06	496607	4.32785e+06	6.97855e+06	1.37343e+07	5.91048e+06	1.28901e+07	6.94009e+06	7.14885e+06	1.16376e+07	1.10859e+07	1.91281e+06	2.98143e+06	2.7211e+06	9.11541e+06	1.03835e+07	1.27839e+06	3.16915e+06	3.66328e+06	1.35535e+06	6.923e+06	5.69791e+06	2.11405e+06	1.94991e+07
AT3G21110.1-1	AT3G21110.1	1	1	48.34		58.0052	Samples	Control	| Symbols: PUR7, PURC, ATPURC | purin 7 | chr3:7402696-7405273 REVERSE LENGTH=411	7223.77	31159.4	39046.7	0	0	0	405907	194615	979967	41960.1	695530	229855	525803	82206.8	194170	69131.4	354037	429992	0	147514	112724	0	356939	430375	57936.1	1.97901e+06
AT3G21280.1-1	AT3G21280.1	2	0	106.81			---	---	| Symbols: UBP7 | ubiquitin-specific protease 7 | chr3:7478166-7482037 REVERSE LENGTH=532	0	0	0	0	0	0	0	0	0	0	0	0	0	0	0	0	0	0	0	0	0	0	0	0	0	0
AT3G22200.1-1	AT3G22200.1	13	13	794.28		1.27273	Control	Samples	| Symbols: POP2, GABA-T, HER1 | Pyridoxal phosphate (PLP)-dependent transferases superfamily protein | chr3:7835286-7838863 FORWARD LENGTH=504	9.6817e+07	2.17171e+07	5.38579e+07	1.24639e+07	1.7063e+07	3.65613e+07	1.13232e+08	4.57319e+07	2.0863e+07	1.35222e+07	1.72868e+08	3.47144e+07	8.82553e+07	7.30399e+06	4.39332e+07	1.39575e+07	7.69536e+07	4.95632e+07	1.04284e+07	3.88786e+07	4.27223e+07	9.24342e+06	7.83301e+07	5.27199e+07	2.41332e+07	7.78297e+07
AT3G22460.1-1	AT3G22460.1	3	0	179.53			---	---	| Symbols: OASA2 | O-acetylserine (thiol) lyase (OAS-TL) isoform A2 | chr3:7963855-7965751 FORWARD LENGTH=305	0	0	0	0	0	0	0	0	0	0	0	0	0	0	0	0	0	0	0	0	0	0	0	0	0	0
AT3G22850.1-1	AT3G22850.1	1	1	53.57		1.09265	Samples	Control	| Symbols: | Aluminium induced protein with YGL and LRDR motifs | chr3:8089067-8090275 FORWARD LENGTH=248	313906	0	0	0	250489	0	11670.9	286257	0	8599.75	0	359622	274046	180423	418088	289006	489920	201062	0	200449	326434	26438.3	351928	681127	136459	467324
AT3G22890.1-1	AT3G22890.1	4	3	160.06		1.07841	Samples	Control	| Symbols: APS1 | ATP sulfurylase 1 | chr3:8112837-8114734 FORWARD LENGTH=463	7.14466e+06	1.67837e+06	1.71079e+06	82060.2	1.22298e+07	1.04442e+06	4.38918e+06	1.59519e+06	2.33646e+06	231857	9.48605e+06	1.29511e+06	1.76753e+06	180726	8.59958e+06	6.56067e+06	3.95145e+06	2.0662e+06	389980	1.23791e+07	2.08942e+07	255977	2.91832e+06	5.96114e+06	941470	1.75606e+06
AT3G23570.1-1	AT3G23570.1	3	3	150.99		1.2088	Control	Samples	| Symbols: | alpha/beta-Hydrolases superfamily protein | chr3:8458052-8459608 REVERSE LENGTH=239	1.12415e+06	588485	0	0	153623	72621.6	6.48827e+06	558423	165300	69151.7	3.52124e+06	218814	459798	28979	489627	2461.08	1.16336e+06	203046	3746.61	90365.6	469800	132046	249229	1.80388e+06	62734.5	136920
AT3G23810.1-1	AT3G23810.1	3	0	130.23			---	---	| Symbols: SAHH2, ATSAHH2 | S-adenosyl-l-homocysteine (SAH) hydrolase 2 | chr3:8588013-8589671 REVERSE LENGTH=485	0	0	0	0	0	0	0	0	0	0	0	0	0	0	0	0	0	0	0	0	0	0	0	0	0	0
AT3G23990.1-1	AT3G23990.1	46	30	3400.41		3.27367	Samples	Control	| Symbols: HSP60, HSP60-3B | heat shock protein 60 | chr3:8669013-8672278 FORWARD LENGTH=577	1.66137e+08	4.09462e+08	4.89846e+08	1.99673e+07	7.48177e+07	8.04757e+07	1.57905e+08	5.57427e+07	2205623799	9.36546e+07	2.20146e+08	7.11767e+08	4.16443e+08	2.54879e+07	6.09119e+07	1.27364e+08	3.44941e+08	6.45345e+08	2.36312e+07	2.31345e+08	8.23242e+07	8.93803e+06	9.71045e+08	4.8812e+08	3.43061e+07	8.44914e+07
AT3G24430.1-1	AT3G24430.1	2	2	69.02		1.15183	Control	Samples	| Symbols: HCF101 | ATP binding | chr3:8868731-8872154 REVERSE LENGTH=532	1.89216e+06	89790.9	26854.6	274347	163512	10720.9	2.38452e+06	255775	1.42864e+06	388112	5.93682e+06	1.87718e+06	2.04652e+06	182391	288846	78802.2	2.21544e+06	597777	79512.6	1.14241e+06	416665	123743	1.68068e+06	3.03712e+06	698633	2.13311e+06
AT3G25520.1-1	AT3G25520.1	1	1	49.26		1.19742	Samples	Control	| Symbols: ATL5, PGY3, OLI5, RPL5A | ribosomal protein L5 | chr3:9269573-9271327 REVERSE LENGTH=301	3.36873e+06	7.29041e+06	1.50668e+06	465806	2.25588e+06	50556	1.61204e+06	3.23122e+06	2.85633e+06	2.09122e+06	2.8992e+06	1.80578e+06	2.85161e+06	1.03455e+06	1.72229e+06	1.88922e+06	3.39646e+06	3.23462e+06	152772	2.31231e+06	1.63498e+06	2.06165e+06	3.00585e+06	1.27257e+06	1.69906e+06	4.26506e+06
AT3G25530.1-1	AT3G25530.1	3	3	84.57		1.63046	Samples	Control	| Symbols: GHBDH, ATGHBDH, GLYR1, GR1 | glyoxylate reductase 1 | chr3:9271949-9273514 REVERSE LENGTH=289	2.19564e+06	56138.8	256540	28508.3	2.25301e+06	3.40213e+06	1.12953e+06	2.62634e+06	1.20292e+07	944538	3.14011e+06	5.81512e+06	3.32744e+06	451436	256949	215907	3.5285e+06	271274	74540.4	153843	818625	52699.1	129132	152488	180315	1.81233e+07
AT3G25800.1-1	AT3G25800.1	6	1	209.75		3.43601	Samples	Control	| Symbols: PDF1, PR 65, PP2AA2 | protein phosphatase 2A subunit A2 | chr3:9422822-9425783 REVERSE LENGTH=587	5.04755e+06	760547	3.22927e+06	595472	1.27156e+06	1.45724e+08	3.12242e+06	1.14809e+07	3.758e+06	771574	4.41856e+06	3.1156e+06	3.36889e+06	662943	1.68876e+06	677899	3.22841e+06	2.71087e+06	375713	816522	1.08462e+06	364870	2.34311e+06	2.26206e+06	1.61423e+06	8.03805e+06
AT3G25800.2-1	AT3G25800.2	5	0	176.54			---	---	| Symbols: PDF1, PR 65, PP2AA2 | protein phosphatase 2A subunit A2 | chr3:9423036-9425783 REVERSE LENGTH=544	0	0	0	0	0	0	0	0	0	0	0	0	0	0	0	0	0	0	0	0	0	0	0	0	0	0
AT3G27380.1-1	AT3G27380.1	8	3	460.09		42.729	Samples	Control	| Symbols: SDH2-1 | succinate dehydrogenase 2-1 | chr3:10131209-10132673 REVERSE LENGTH=279	116846	309309	540865	44909.3	5038.97	488689	254152	9.59647e+06	413332	99687.4	591090	157237	372464	17585.4	286697	1.43405e+06	7.22148e+07	282712	158510	139562	130233	239075	270751	170627	87791.5	582479
AT3G29360.1-1	AT3G29360.1	1	0	78.8			---	---	| Symbols: | UDP-glucose 6-dehydrogenase family protein | chr3:11267375-11268817 REVERSE LENGTH=480	0	0	0	0	0	0	0	0	0	0	0	0	0	0	0	0	0	0	0	0	0	0	0	0	0	0
AT3G43190.1-1	AT3G43190.1	2	1	56.66		19.1704	Samples	Control	| Symbols: SUS4, ATSUS4 | sucrose synthase 4 | chr3:15179204-15182577 REVERSE LENGTH=808	2396.65	0	0	0	0	41884.3	4245.27	0	0	0	300905	261671	0	0	17146.7	0	4224.06	0	0	0	0	0	142385	5340.39	0	1475.26
AT3G43300.1-1	AT3G43300.1	3	3	164.6		2.36818	Samples	Control	| Symbols: ATMIN7, BEN1 | HOPM interactor 7 | chr3:15234235-15245034 REVERSE LENGTH=1758	496020	32494.2	30544.1	16752.7	170026	91157.8	1.1862e+06	192274	1.01705e+06	278588	4.6448e+06	953782	890581	333752	912611	534563	1.41343e+06	658044	40294	605593	297454	53281.3	1.11327e+06	1.69039e+06	1.06862e+06	411867
AT3G44110.1-1	AT3G44110.1	2	1	64.16		2924.02	Control	Samples	| Symbols: ATJ3, ATJ | DNAJ homologue 3 | chr3:15869115-15871059 REVERSE LENGTH=420	257123	0	0	0	0	0	0	1111.63	0	0	0	0	0	0	0	0	0	0	0	0	0	0	0	0	0	0
AT3G44300.1-1	AT3G44300.1	3	2	237.29		1.4925	Samples	Control	| Symbols: NIT2, AtNIT2 | nitrilase 2 | chr3:15983351-15985172 FORWARD LENGTH=339	1.87027e+06	988481	507570	438363	295177	587886	2.16074e+06	944334	1.86966e+06	350625	3.57539e+06	2.39625e+06	5.71289e+06	557612	652052	447721	3.29997e+06	4.44585e+06	417931	1.01113e+06	1.22033e+06	378329	1.33867e+06	2.02284e+06	804989	9.14957e+06
AT3G44310.1-1	AT3G44310.1	4	4	194.15		1.42329	Control	Samples	| Symbols: NIT1, ATNIT1, NITI | nitrilase 1 | chr3:15986901-15988841 FORWARD LENGTH=346	1.79193e+07	7.70146e+06	7.19948e+06	4.7672e+06	4.72671e+06	1.60207e+07	1.14757e+07	1.18626e+07	5.25763e+06	2.16578e+06	1.13519e+07	9.1087e+06	1.08446e+07	2.79093e+06	5.52035e+06	1.89006e+06	1.00458e+07	5.91077e+06	501096	4.81741e+06	8.1364e+06	1.07662e+06	6.26038e+06	1.4814e+07	3.26214e+06	1.03458e+07
AT3G44340.1-1	AT3G44340.1	2	2	114.99		4.20389	Samples	Control	| Symbols: CEF | clone eighty-four | chr3:16011923-16019873 REVERSE LENGTH=1096	146926	15248	284377	5755.21	238723	0	35307.7	287927	902309	0	1.15737e+06	1.12122e+06	870700	0	1.21067e+06	0	680250	418106	14772.6	235930	203676	20649	539279	808917	123426	174926
AT3G45190.1-1	AT3G45190.1	1	1	38.3		9.87167	Control	Samples	| Symbols: | SIT4 phosphatase-associated family protein | chr3:16541994-16548161 REVERSE LENGTH=789	99569.5	0	0	0	0	0	0	0	0	0	0	55421.1	92937.3	0	0	0	0	0	0	7724.66	0	0	0	0	0	0
AT3G46000.1-1	AT3G46000.1	1	1	43.51		2.39063	Control	Samples	| Symbols: ADF2 | actin depolymerizing factor 2 | chr3:16907743-16908822 REVERSE LENGTH=137	3.49087e+06	442192	4.0745e+06	236811	499324	340206	771172	230510	1.52864e+06	281247	2.00081e+06	704441	1.03996e+06	53206.2	569634	1.00408e+06	624769	1.24081e+06	238583	282800	258291	336556	427657	1.025e+06	137378	952641
AT3G46520.1-1	AT3G46520.1	12	0	673.41			---	---	| Symbols: ACT12 | actin-12 | chr3:17128567-17129981 FORWARD LENGTH=377	0	0	0	0	0	0	0	0	0	0	0	0	0	0	0	0	0	0	0	0	0	0	0	0	0	0
AT3G46970.1-1	AT3G46970.1	4	4	156.2		2.17307	Control	Samples	| Symbols: ATPHS2, PHS2 | alpha-glucan phosphorylase 2 | chr3:17301625-17306111 REVERSE LENGTH=841	2.47184e+06	480691	15625.8	312362	485232	55945.8	1.75784e+06	424029	662507	198804	2.84214e+06	1.16053e+06	1.58603e+06	231552	353008	11845.4	1.6504e+06	1.09003e+06	32464.7	264301	1.01924e+06	73813.2	1.71419e+06	1.16185e+06	298943	303099
AT3G47340.1-1	AT3G47340.1	1	0	70.91			---	---	| Symbols: ASN1, DIN6, AT-ASN1 | glutamine-dependent asparagine synthase 1 | chr3:17438136-17441043 REVERSE LENGTH=584	0	0	0	0	0	0	0	0	0	0	0	0	0	0	0	0	0	0	0	0	0	0	0	0	0	0
AT3G47520.1-1	AT3G47520.1	16	14	1381.54		5.64632	Samples	Control	| Symbols: MDH | malate dehydrogenase | chr3:17513657-17514868 FORWARD LENGTH=403	6.50955e+07	5.05264e+07	1510102536	4.42616e+07	3.22716e+07	1.89465e+07	5.06525e+07	3.73834e+07	5.76381e+07	2.66374e+07	7.19467e+07	4.88061e+07	5.22939e+07	5.58324e+07	4.11086e+07	1442471423	5.53692e+07	3.89593e+07	1.3716e+07	9.84532e+07	8.29802e+07	1.45308e+07	4.07644e+07	5.74178e+07	2.09135e+07	1.35839e+08
AT3G47810.1-1	AT3G47810.1	1	1	40.21		50.0739	Control	Samples	| Symbols: MAG1, VPS29, ATVPS29 | Calcineurin-like metallo-phosphoesterase superfamily protein | chr3:17637256-17639017 REVERSE LENGTH=190	207458	0	0	0	0	0	0	0	0	0	0	19726.3	0	0	1928.82	0	32718.9	6217.5	1301.41	0	0	0	1103.95	6170.35	0	40.054
AT3G48000.1-1	AT3G48000.1	2	2	100.56		12.9615	Control	Samples	| Symbols: ALDH2B4, ALDH2, ALDH2A | aldehyde dehydrogenase 2B4 | chr3:17717082-17719843 REVERSE LENGTH=538	3.99529e+06	3.23281e+06	53412.1	64085.3	10563.1	1905.31	546511	15610.1	141404	0	123836	23914.1	0	0	12653.5	147771	118731	19161.9	34.2634	19493.2	171221	181.315	105052	79079.1	0	327569
AT3G48560.1-1	AT3G48560.1	1	1	100.57		113.965	Control	Samples	| Symbols: CSR1, ALS, AHAS, TZP5, IMR1 | chlorsulfuron/imidazolinone resistant 1 | chr3:18001530-18003542 REVERSE LENGTH=670	5.76235e+06	0	14525.4	558.904	867.018	7552.49	35122.2	56377.3	1388.23	3023.97	213272	46118.3	867.844	2857.28	2960.73	3922.27	165377	4706.03	7588.84	152940	1930.29	4165.83	2099.33	6699.25	8519.89	55429.2
AT3G48730.1-1	AT3G48730.1	1	1	70.67		2.50435	Control	Samples	| Symbols: GSA2 | glutamate-1-semialdehyde 2,1-aminomutase 2 | chr3:18049697-18051550 FORWARD LENGTH=472	1.31785e+06	1.06945e+06	23176.7	79135.3	25118.2	0	582.374	312643	1.424e+06	10589.5	405313	478323	161490	17513.7	90297.8	50134	515884	54585.3	234136	47867.8	335905	11292.5	441008	127380	130969	2.822e+06
AT3G48870.1-1	AT3G48870.1	11	2	453.02		1.66426	Samples	Control	| Symbols: ATCLPC, ATHSP93-III, HSP93-III | Clp ATPase | chr3:18122363-18126008 REVERSE LENGTH=952	488330	1.0165e+06	86098	84156.4	99227.9	304221	744216	245754	322610	387772	2.30787e+06	215375	882545	551668	246307	37646.2	183084	203629	178960	334179	151710	37646.1	1.54975e+06	2.02512e+06	161392	29603.4
AT3G49010.1-1	AT3G49010.1	2	2	107.06		2.01035	Control	Samples	| Symbols: ATBBC1, BBC1, RSU2 | breast basic conserved 1 | chr3:18166971-18168047 REVERSE LENGTH=206	1.9361e+06	1.37109e+06	598538	323.349	424868	15073.4	222623	1.25025e+06	1.39434e+06	548290	74824.9	185264	816592	207838	60153.9	156236	2.03364e+06	834286	438102	204174	149740	338018	380884	32410.9	281516	1.78226e+06
AT3G49240.1-1	AT3G49240.1	1	1	84.91		1.05209	Samples	Control	| Symbols: emb1796 | Pentatricopeptide repeat (PPR) superfamily protein | chr3:18256086-18257975 FORWARD LENGTH=629	1.16082e+06	447896	1.71121e+06	17342.9	31204.2	44143.6	1.04574e+06	173318	64053.9	38749.3	204823	1.7497e+06	17257.1	0	819604	898035	416284	980451	96357.8	291943	1.93822e+06	45627.3	1.65708e+06	3.50003e+06	702430	156168
AT3G49910.1-1	AT3G49910.1	2	2	97.42		1.06105	Control	Samples	| Symbols: | Translation protein SH3-like family protein | chr3:18504311-18504751 FORWARD LENGTH=146	4.27442e+06	3.45978e+06	2.64174e+06	1.25726e+06	1.4574e+06	2.94564e+06	505867	1.03476e+06	2.71834e+06	1.01557e+07	1.68739e+06	1.25916e+06	1.29422e+06	330787	1.28847e+06	1.94344e+06	2.44082e+06	2.08e+06	1.12996e+06	977608	815361	654211	1.73601e+06	800344	1.13289e+06	2.96473e+06
AT3G51160.1-1	AT3G51160.1	5	3	159.72		4.59439	Control	Samples	| Symbols: MUR1, MUR_1, GMD2 | NAD(P)-binding Rossmann-fold superfamily protein | chr3:19007232-19008353 REVERSE LENGTH=373	1.88754e+07	1.08475e+06	362761	799340	777240	1.63028e+06	869002	784013	1.67561e+07	462438	3.83539e+06	1.99723e+06	3.30475e+06	200531	1.15758e+06	563301	3.12051e+06	4.28588e+06	394880	798115	2.12621e+06	482851	1.89039e+06	1.47617e+06	1.26004e+06	1.62138e+07
AT3G51310.1-1	AT3G51310.1	1	1	39.42		6.65332	Control	Samples	| Symbols: VPS35C | VPS35 homolog C | chr3:19044634-19049321 REVERSE LENGTH=790	264815	0	0	2876.67	0	0	430503	0	0	0	0	0	31411.6	0	0	0	0	0	128549	4821.96	0	0	0	4607.23	0	3494.05
AT3G52200.1-1	AT3G52200.1	22	22	1735.94		7.52837	Samples	Control	| Symbols: LTA3 | Dihydrolipoamide acetyltransferase, long form protein | chr3:19360317-19366091 FORWARD LENGTH=637	4.71729e+07	2.86543e+08	3.83867e+07	7.50529e+06	1116102225	1.5383e+07	3.23658e+07	1.2966e+07	1.76526e+07	6.44841e+06	3.31564e+07	1.16539e+07	1.9348e+07	1.05874e+07	1.38308e+07	2.84001e+08	1.29457e+08	1.9198e+07	8.53575e+06	833233276	1423935856	1.08226e+07	2.07851e+07	2.87566e+07	9.34108e+06	5.57206e+07
AT3G52580.1-1	AT3G52580.1	2	1	112.87		2.82613	Samples	Control	| Symbols: | Ribosomal protein S11 family protein | chr3:19503324-19504701 FORWARD LENGTH=150	81591.9	617658	248790	222809	0	26021.7	6484.34	0	843310	289506	1509.85	2641.25	0	0	139289	0	0	0	0	7121.57	0	3663.41	523729	30784.8	0	65930
AT3G52880.1-1	AT3G52880.1	10	10	566.83		1.05128	Control	Samples	| Symbols: ATMDAR1, MDAR1 | monodehydroascorbate reductase 1 | chr3:19601477-19604366 REVERSE LENGTH=434	1.88472e+07	1.72714e+07	2.36608e+07	1.2181e+06	3.86563e+06	228604	8.83647e+06	4.37841e+06	2.45364e+07	1.4782e+06	1.11227e+07	5.5579e+06	7.71533e+06	2.79822e+06	3.84308e+06	2.9736e+07	8.01363e+06	7.90934e+06	2.04217e+06	3.17362e+06	3.60883e+06	1.23323e+06	6.06545e+06	4.22073e+06	1.34834e+07	7.39398e+07
AT3G52930.1-1	AT3G52930.1	7	3	311.48		3.81401	Samples	Control	| Symbols: | Aldolase superfamily protein | chr3:19627383-19628874 REVERSE LENGTH=358	349409	2.77121e+06	252139	160162	288703	392204	988944	482434	2.03963e+06	60189.7	1.31648e+06	197004	427145	43635.3	487754	525312	904713	241514	1.03033e+06	181022	102290	15020.4	434547	1.18219e+06	40014	8.06193e+06
AT3G53110.1-1	AT3G53110.1	2	2	69.47		1.18096	Control	Samples	| Symbols: LOS4 | P-loop containing nucleoside triphosphate hydrolases superfamily protein | chr3:19687968-19690423 FORWARD LENGTH=496	1.05766e+06	223399	322702	246399	223101	0	3.2819e+06	1.07754e+06	54164.1	439597	1.40441e+06	1.40005e+06	843542	0	712494	382679	475307	525333	116755	123131	3546.45	0	759585	892761	0	671844
AT3G53180.1-1	AT3G53180.1	2	2	119.08		4.78222	Control	Samples	| Symbols: | glutamate-ammonia ligases;catalytics;glutamate-ammonia ligases | chr3:19707068-19711188 FORWARD LENGTH=852	1.74655e+06	362276	0	44485.5	875508	153596	104133	0	913154	5848.08	420122	360733	571218	0	256874	18671.2	386507	549007	0	18050	72713.4	0	173125	68296.4	29319	216138
AT3G53230.1-1	AT3G53230.1	7	0	318.09			---	---	| Symbols: | ATPase, AAA-type, CDC48 protein | chr3:19723416-19726489 FORWARD LENGTH=815	0	0	0	0	0	0	0	0	0	0	0	0	0	0	0	0	0	0	0	0	0	0	0	0	0	0
AT3G53580.1-1	AT3G53580.1	1	1	38.66		5.82629	Control	Samples	| Symbols: | diaminopimelate epimerase family protein | chr3:19864784-19866907 FORWARD LENGTH=362	2.49952e+06	666864	408718	321911	100848	1.19278e+06	524493	129243	3589.21	6391.97	177095	23105.7	12310.1	0	21912.6	123528	0	0	0	360750	588518	30319	288732	116665	232949	10232.7
AT3G54470.1-1	AT3G54470.1	12	10	1024.93		1.12892	Samples	Control	| Symbols: | uridine 5'-monophosphate synthase / UMP synthase (PYRE-F) (UMPS) | chr3:20168285-20170245 REVERSE LENGTH=476	4.41653e+07	2.89434e+07	1.98237e+07	7.69707e+06	1.99088e+07	9.81126e+06	6.62768e+07	3.17226e+07	3.86753e+07	1.09615e+07	1.06231e+08	3.58746e+07	4.63119e+07	8.21446e+06	2.21116e+07	7.98288e+06	4.21474e+07	3.44535e+07	5.25975e+06	1.53914e+07	1.79295e+07	7.60287e+06	5.91401e+07	4.45314e+07	1.331e+07	8.54693e+07
AT3G54640.1-1	AT3G54640.1	7	7	446.27		4.08202	Control	Samples	| Symbols: TSA1, TRP3 | tryptophan synthase alpha chain | chr3:20223331-20225303 REVERSE LENGTH=312	4.23636e+07	1.05099e+07	2.35273e+06	1.97413e+06	1.60249e+06	780917	2.55189e+07	9.83077e+06	5.89238e+06	1.06966e+06	1.67697e+07	4.95581e+06	6.10282e+06	5.81192e+06	3727406	3.92413e+06	6.09218e+06	4.93062e+06	1.28024e+06	1.94557e+06	3.487e+06	631976	5.61101e+06	9.93046e+06	1.56446e+06	35272794
AT3G54900.1-1	AT3G54900.1	1	1	38.92		3.14089	Samples	Control	| Symbols: CXIP1, ATGRXCP | CAX interacting protein 1 | chr3:20341850-20342371 REVERSE LENGTH=173	480166	181327	79460.6	303817	669876	75440.4	125048	1.2085e+06	665044	84181.4	3.48653e+06	779181	1.66445e+06	1.78223e+06	1.03256e+06	282479	1.74609e+06	1.62244e+06	37611.7	396990	836184	185914	521774	2.78234e+06	486228	1.2155e+06
AT3G55400.1-1	AT3G55400.1	2	2	69.28		31.3173	Control	Samples	| Symbols: OVA1 | methionyl-tRNA synthetase / methionine--tRNA ligase / MetRS (cpMetRS) | chr3:20535809-20538999 REVERSE LENGTH=616	4.29775e+06	1.21929e+06	33201.8	12.8278	23985.5	2774.4	146539	334673	35132.3	328.876	8152.74	2940.46	346.677	9963.92	19.0106	151559	3401.03	19110.1	18553	11445.6	26.9815	0	6006.09	8158.57	27578.1	35935.7
AT3G55410.1-1	AT3G55410.1	47	37	3828.37		17.9788	Samples	Control	| Symbols: | 2-oxoglutarate dehydrogenase, E1 component | chr3:20541897-20545728 FORWARD LENGTH=1017	5.37085e+07	7.7295e+07	4.95313e+07	6.95343e+08	2.97589e+07	8166256902	6.76744e+07	8.36511e+07	3.96515e+07	1.64515e+07	7.66621e+07	150109425	3.3112e+07	3.16734e+07	4.31836e+07	4.3052e+07	3.56392e+07	4.25257e+07	2.97736e+07	2.90635e+07	4.75399e+07	3.71632e+07	9.22776e+08	1.11638e+08	3.62701e+07	6.86018e+07
AT3G55440.1-1	AT3G55440.1	3	3	123.03		1.10646	Samples	Control	| Symbols: ATCTIMC, TPI, CYTOTPI | triosephosphate isomerase | chr3:20553794-20556078 FORWARD LENGTH=254	3.04484e+06	8.45847e+06	1.77271e+06	1.00752e+06	902304	1.29459e+06	622682	1.49495e+06	5.64463e+06	603864	973035	1.91193e+06	274364	81349.9	436844	1.29502e+06	3.08126e+06	495869	4.80341e+06	1.48903e+06	270151	232066	1.36268e+06	187004	941613	5.9939e+06
AT3G55620.1-1	AT3G55620.1	1	1	70.72		Inf	Samples	Control	| Symbols: emb1624 | Translation initiation factor IF6 | chr3:20634581-20636312 FORWARD LENGTH=245	0	166820	81780.5	116772	0	0	945680	376833	404211	110496	0	0	229509	0	222811	4.52481e+06	194161	802353	5439.13	1412.25	0	0	154249	585401	17362.8	0
AT3G56490.1-1	AT3G56490.1	3	3	115.73		3.70046	Control	Samples	| Symbols: HIT3, HINT1 | HIS triad family protein 3 | chr3:20941532-20943129 FORWARD LENGTH=147	6.42422e+06	1.96347e+06	26294.8	1.04837e+06	145204	53783.7	1.67904e+06	928404	163092	54947.7	1.67007e+06	284284	121348	18055.5	61687.2	16153.8	504182	68808.5	11991.7	90924.1	96526.5	4099.86	1.72291e+07	656377	493236	637027
AT3G57290.1-1	AT3G57290.1	4	4	192.72		1.12373	Samples	Control	| Symbols: EIF3E, TIF3E1, ATEIF3E-1, INT-6, ATINT6, INT6 | eukaryotic translation initiation factor 3E | chr3:21196786-21199073 REVERSE LENGTH=441	3.44141e+06	964400	925632	1.53441e+06	390137	739892	1.39558e+06	2.3125e+06	1.18041e+06	1.52439e+06	1.34503e+07	2.88164e+06	3.41598e+06	935092	3.06536e+06	159574	3.29043e+06	1.2269e+06	774568	1.75258e+06	917412	774380	4.50657e+06	4.54816e+06	1.38599e+06	4.56499e+06
AT3G57490.1-1	AT3G57490.1	2	0	109.52			---	---	| Symbols: | Ribosomal protein S5 family protein | chr3:21279824-21280887 REVERSE LENGTH=276	0	0	0	0	0	0	0	0	0	0	0	0	0	0	0	0	0	0	0	0	0	0	0	0	0	0
AT3G58180.1-1	AT3G58180.1	3	3	150.4		1.14448	Control	Samples	| Symbols: | ARM repeat superfamily protein | chr3:21544189-21545981 FORWARD LENGTH=314	1.69308e+06	1.97153e+06	173135	44050.5	70711.2	41701.1	5.62442e+06	1.58073e+06	845243	236252	3.12108e+06	777350	1.55198e+06	387104	997873	13864	1.53972e+06	252288	488775	242323	796447	90046.7	606163	603528	304877	2.19256e+06
AT3G58610.1-1	AT3G58610.1	6	6	367.91		1.22835	Samples	Control	| Symbols: | ketol-acid reductoisomerase | chr3:21671561-21674639 FORWARD LENGTH=591	6.94102e+06	1.15618e+07	1.84667e+06	1.42138e+06	3.58066e+06	2.82531e+06	2.66844e+06	1.34797e+06	2.0418e+07	2.36115e+06	3.61007e+06	3.44728e+06	5.17958e+06	681359	1.04901e+07	2.66095e+06	6.80958e+06	4.07221e+06	2.25738e+06	675323	1.45206e+06	1.5285e+06	3.36641e+06	1.30433e+06	2.01432e+06	3.57597e+07
AT3G59020.1-1	AT3G59020.1	6	6	325.4		1.8762	Samples	Control	| Symbols: | ARM repeat superfamily protein | chr3:21810973-21817418 REVERSE LENGTH=1029	1.61034e+06	406573	316732	318350	1.40722e+06	2.09879e+06	728466	516260	2.65303e+06	702190	9.99783e+06	4.72513e+06	3.32875e+06	778322	1.42859e+06	165813	6.71611e+06	2.59144e+06	49335	767941	962645	38358.9	3.01977e+06	2.09586e+06	638606	1.68376e+06
AT3G59480.1-1	AT3G59480.1	2	0	66.39			---	---	| Symbols: | pfkB-like carbohydrate kinase family protein | chr3:21983103-21984440 FORWARD LENGTH=326	0	0	0	0	0	0	0	0	0	0	0	0	0	0	0	0	0	0	0	0	0	0	0	0	0	0
AT3G59760.1-1	AT3G59760.1	2	0	106.72			---	---	| Symbols: OASC, ATCS-C | O-acetylserine (thiol) lyase isoform C | chr3:22072119-22075345 REVERSE LENGTH=433	0	0	0	0	0	0	0	0	0	0	0	0	0	0	0	0	0	0	0	0	0	0	0	0	0	0
AT3G59760.2-1	AT3G59760.2	1	0	63.55			---	---	| Symbols: OASC, ATCS-C | O-acetylserine (thiol) lyase isoform C | chr3:22072661-22075345 REVERSE LENGTH=432	0	0	0	0	0	0	0	0	0	0	0	0	0	0	0	0	0	0	0	0	0	0	0	0	0	0
AT3G59920.1-1	AT3G59920.1	6	6	219.25		10.0346	Control	Samples	| Symbols: ATGDI2, GDI2 | RAB GDP dissociation inhibitor 2 | chr3:22135157-22138221 FORWARD LENGTH=444	4.01204e+07	1.74788e+06	497261	886338	1.74401e+06	869181	5.08894e+06	1.42231e+06	1.8377e+06	440790	3.09715e+06	1.02589e+06	2.49763e+06	843513	2.194e+06	1.58697e+06	2.96461e+06	2.89632e+06	2.22662e+06	1.09585e+06	1.04819e+06	365465	1.11292e+06	1.32246e+06	4.51823e+06	1.92466e+07
AT3G60100.1-1	AT3G60100.1	3	0	137.44			---	---	| Symbols: CSY5 | citrate synthase 5 | chr3:22192888-22196246 FORWARD LENGTH=464	0	0	0	0	0	0	0	0	0	0	0	0	0	0	0	0	0	0	0	0	0	0	0	0	0	0
AT3G60750.1-1	AT3G60750.1	19	15	1140.92		2.00251	Control	Samples	| Symbols: | Transketolase | chr3:22454004-22456824 FORWARD LENGTH=741	1.80699e+08	6.74333e+07	3.05486e+07	1.84183e+07	2.95657e+07	4.17984e+07	9.87977e+07	2.12742e+07	3.36617e+07	9.94566e+07	7.51556e+07	4.67717e+07	7.58354e+07	1.14631e+08	1.71499e+07	1.72669e+07	6.96781e+07	7.43034e+07	6.71129e+06	2.29496e+07	4.30155e+07	8.74299e+06	6.1635e+07	3.2696e+07	2.03975e+07	1.10092e+08
AT3G60770.1-1	AT3G60770.1	1	1	41.97		6.73785	Samples	Control	| Symbols: | Ribosomal protein S13/S15 | chr3:22460525-22461656 REVERSE LENGTH=151	149862	30422.9	50624.1	24882.3	1.35628e+06	0	681540	1.24726e+06	1.56619e+06	732561	1.12767e+06	483866	1.05437e+06	308483	731227	0	1.16281e+06	1.63644e+06	40729.9	153980	514626	1586.83	1.10421e+06	532048	5581.32	306588
AT3G60860.1-1	AT3G60860.1	1	1	40.28		Inf	Samples	Control	| Symbols: | SEC7-like guanine nucleotide exchange family protein | chr3:22484804-22491510 FORWARD LENGTH=1793	0	0	0	0	0	0	527700	0	0	0	0	0	0	0	0	0	0	1701.16	0	0	0	303.101	0	0	766.891	0
AT3G61440.1-1	AT3G61440.1	5	1	177		3.83705	Control	Samples	| Symbols: ATCYSC1, ARATH;BSAS3;1, CYSC1 | cysteine synthase C1 | chr3:22735885-22737792 FORWARD LENGTH=368	764089	246944	0	0	0	42480	138550	9824.71	737946	7422.35	98601.8	104159	61592.7	0	18377.3	0	182511	0	20080	19265.8	0	0	36452	0	13.8707	2.24323e+06
AT3G61440.2-1	AT3G61440.2	4	0	146.06			---	---	| Symbols: ATCYSC1, CYSC1 | cysteine synthase C1 | chr3:22736383-22737792 FORWARD LENGTH=272	0	0	0	0	0	0	0	0	0	0	0	0	0	0	0	0	0	0	0	0	0	0	0	0	0	0
AT3G61440.3-1	AT3G61440.3	3	0	100.29			---	---	| Symbols: CYSC1 | cysteine synthase C1 | chr3:22736550-22737792 FORWARD LENGTH=247	0	0	0	0	0	0	0	0	0	0	0	0	0	0	0	0	0	0	0	0	0	0	0	0	0	0
AT3G62120.1-1	AT3G62120.1	3	3	122.71		14.8644	Control	Samples	| Symbols: | Class II aaRS and biotin synthetases superfamily protein | chr3:23001227-23003849 REVERSE LENGTH=530	6.2772e+06	816271	3719.13	62052.3	0	167829	120846	77711.4	553233	401389	133739	606408	25151.2	0	19808.7	50224.3	1.50835e+06	300244	11476.3	94501.1	21544.8	49952.5	183194	76913.6	201975	1.3314e+06
AT3G62530.1-1	AT3G62530.1	10	10	597.37		1.77657	Control	Samples	| Symbols: | ARM repeat superfamily protein | chr3:23132219-23133121 FORWARD LENGTH=221	6.68387e+07	7.37354e+06	1.59466e+07	3.88067e+06	4.49771e+06	1.52809e+07	1.36682e+08	3.26231e+07	7.94362e+06	1.20646e+07	1.07627e+08	1.71259e+07	3.17295e+07	8.03895e+06	1.85383e+07	1.13581e+07	1.28863e+07	1.72564e+07	2.39333e+06	1.27142e+07	1.07495e+07	1.55853e+06	3.00201e+07	5.24153e+07	1.02699e+07	2.44477e+07
AT3G63250.1-1	AT3G63250.1	2	0	61.24			---	---	| Symbols: HMT-2, ATHMT-2, HMT2 | homocysteine methyltransferase 2 | chr3:23370575-23372587 REVERSE LENGTH=333	0	0	0	0	0	0	0	0	0	0	0	0	0	0	0	0	0	0	0	0	0	0	0	0	0	0
AT3G63460.1-1	AT3G63460.1	15	0	845.36			---	---	| Symbols: | transducin family protein / WD-40 repeat family protein | chr3:23431009-23437241 REVERSE LENGTH=1104	0	0	0	0	0	0	0	0	0	0	0	0	0	0	0	0	0	0	0	0	0	0	0	0	0	0
AT3G63460.2-1	AT3G63460.2	14	0	799.12			---	---	| Symbols: | transducin family protein / WD-40 repeat family protein | chr3:23431009-23437241 REVERSE LENGTH=1102	0	0	0	0	0	0	0	0	0	0	0	0	0	0	0	0	0	0	0	0	0	0	0	0	0	0
AT3G63460.3-1	AT3G63460.3	14	0	751.16			---	---	| Symbols: | transducin family protein / WD-40 repeat family protein | chr3:23431009-23437241 REVERSE LENGTH=1094	0	0	0	0	0	0	0	0	0	0	0	0	0	0	0	0	0	0	0	0	0	0	0	0	0	0
AT4G00570.1-1	AT4G00570.1	24	24	1775.57		9.71477	Samples	Control	| Symbols: NAD-ME2 | NAD-dependent malic enzyme 2 | chr4:242817-246522 REVERSE LENGTH=607	9.31669e+06	5.88658e+06	9.9986e+06	5.74799e+06	1.6742e+07	1.05869e+07	3.88217e+07	1.20943e+07	7.50546e+06	3.20489e+06	9.55789e+06	6.2725e+06	7.43055e+06	1.3213e+07	5.97373e+06	8.86839e+06	6.29585e+06	7.37876e+06	3.1194e+06	4.04538e+06	3.68024e+06	4.65586e+06	1.07393e+07	5.6668e+06	770012381	8.11821e+06
AT4G00620.1-1	AT4G00620.1	1	1	46.25		18.6776	Control	Samples	| Symbols: | Amino acid dehydrogenase family protein | chr4:259265-260788 REVERSE LENGTH=360	1.34887e+06	0	186877	0	0	3249.32	1.02648e+06	0	33785.2	0	0	0	0	0	0	4198.85	3105.07	0	0	0	20496.9	0	0	0	0	0
AT4G00755.1-1	AT4G00755.1	1	1	62.33		Inf	Samples	Control	| Symbols: | F-box family protein | chr4:325294-326787 FORWARD LENGTH=377	0	22750.1	0	3923.95	4398.53	86466	0	918174	4765.43	238.846	39531.1	1601.05	4498.92	1543.35	7848.12	400.354	2618.46	14444.3	10472	11035.3	13278.9	17728.4	8565.1	14829.5	11115.5	15969.7
AT4G01850.1-1	AT4G01850.1	8	2	424.48		1.79638	Control	Samples	| Symbols: SAM-2, MAT2, SAM2, AtSAM2 | S-adenosylmethionine synthetase 2 | chr4:796298-797479 REVERSE LENGTH=393	3.13027e+06	1.10003e+06	975111	351627	312669	30774.3	5.63529e+06	1.2619e+06	526961	135886	4.21166e+06	532332	1.23898e+06	2.19092e+06	397458	507137	398908	438382	33281	696277	554357	44037.1	1.77611e+06	2.51225e+06	167064	715369
AT4G02340.1-1	AT4G02340.1	1	1	39.67		2.31042	Samples	Control	| Symbols: | alpha/beta-Hydrolases superfamily protein | chr4:1035722-1037403 FORWARD LENGTH=324	153969	23562.9	1680.67	0	352238	0	448.537	38787	47244.8	0	607752	290044	654659	0	134337	0	1.31237e+06	486029	0	194887	263080	21781.8	542132	49095.2	90274.5	946878
AT4G02520.1-1	AT4G02520.1	2	2	97.55		1.21223	Control	Samples	| Symbols: ATGSTF2, ATPM24.1, ATPM24, GST2, GSTF2 | glutathione S-transferase PHI 2 | chr4:1110673-1111531 REVERSE LENGTH=212	196488	837.665	29795.8	0	89415.4	25594.6	134058	10064.4	6876.31	5722.49	2391.12	37205.1	0	0	6694.32	3283.45	6247.33	0	27001	590.101	0	1048.52	42862.7	5084.88	33184.1	3.12322e+06
AT4G02930.1-1	AT4G02930.1	13	13	874.12		1.443	Control	Samples	| Symbols: | GTP binding Elongation factor Tu family protein | chr4:1295751-1298354 REVERSE LENGTH=454	4.7587e+07	1.2638e+07	9.67023e+06	2.00147e+06	4.39967e+06	1.07213e+07	1.0024e+08	2.83008e+07	1.82225e+07	8.39983e+06	9.4181e+07	1.69349e+07	1.87832e+07	6.18742e+06	2.31729e+07	8.63196e+06	1.49063e+07	7.89837e+06	2.00836e+06	1.21527e+07	7.33525e+06	1.22755e+06	2.64562e+07	7.45533e+07	8.33268e+06	1.50858e+07
AT4G03020.1-1	AT4G03020.1	2	2	54.86		2.01234	Control	Samples	| Symbols: | transducin family protein / WD-40 repeat family protein | chr4:1331704-1334472 REVERSE LENGTH=493	2.56868e+06	243591	242345	1.03944e+06	233737	54103.9	1.37979e+06	428630	548898	135436	1.05247e+06	571376	761145	166326	265616	474892	761743	589222	969284	488149	89528.7	545253	623166	633705	1.34079e+06	4.62172e+06
AT4G04040.1-1	AT4G04040.1	1	0	61			---	---	| Symbols: MEE51 | Phosphofructokinase family protein | chr4:1939250-1942765 FORWARD LENGTH=569	0	0	0	0	0	0	0	0	0	0	0	0	0	0	0	0	0	0	0	0	0	0	0	0	0	0
AT4G08390.1-1	AT4G08390.1	2	1	150.45		1.45449	Samples	Control	| Symbols: SAPX | stromal ascorbate peroxidase | chr4:5314999-5317071 FORWARD LENGTH=372	289729	307789	0	2920.19	112538	0	689910	803973	46782.6	433206	1.31748e+06	16776.6	112350	8266.13	571938	0	74254.9	278416	3451.35	32125.5	581850	12618.2	61690.3	66576.5	43345.6	1.12407e+06
AT4G09000.1-1	AT4G09000.1	6	1	298.02		1.33507	Control	Samples	| Symbols: GRF1, GF14 CHI | general regulatory factor 1 | chr4:5775387-5777157 FORWARD LENGTH=267	199069	127775	55210.3	94292.8	115169	23461.8	15955.1	33196	169.502	3531.36	12699.2	3140.68	5966.18	25799.4	4107.26	86644.5	10315.2	259950	36605.7	160.804	43205.6	0	81371.8	25544.7	9009.55	1.58776e+06
AT4G09320.1-1	AT4G09320.1	6	6	301.83		1.13224	Control	Samples	| Symbols: NDPK1 | Nucleoside diphosphate kinase family protein | chr4:5923424-5924366 FORWARD LENGTH=169	9.20289e+06	1.90565e+07	2.49087e+06	2.8892e+06	3.20563e+06	2.80149e+06	3.01083e+06	2.51138e+06	1.53293e+07	1.10658e+06	3.54454e+06	2.81215e+06	3.22888e+06	1.41113e+06	2.3212e+06	1.45679e+06	6.12139e+06	4.14606e+06	753914	2.0842e+06	1.7105e+06	1.27968e+06	3.59458e+06	2.25381e+06	1.36554e+06	4.2391e+07
AT4G10320.1-1	AT4G10320.1	2	2	69.84		8.22189	Control	Samples	| Symbols: | tRNA synthetase class I (I, L, M and V) family protein | chr4:6397526-6404509 REVERSE LENGTH=1190	1.01868e+07	1.48389e+06	1.91677e+06	403293	500530	595720	840802	98091.2	230366	772908	359539	181261	555551	1.2441e+06	364457	1.14306e+06	523559	804429	182945	130480	735998	283783	209140	329029	455903	874797
AT4G10450.1-1	AT4G10450.1	2	0	50.93			---	---	| Symbols: | Ribosomal protein L6 family | chr4:6463201-6464458 REVERSE LENGTH=194	0	0	0	0	0	0	0	0	0	0	0	0	0	0	0	0	0	0	0	0	0	0	0	0	0	0
AT4G10790.1-1	AT4G10790.1	1	1	46.55		Inf	Samples	Control	| Symbols: | UBX domain-containing protein | chr4:6640752-6643035 REVERSE LENGTH=480	0	157645	4852.8	44341	130942	0	661019	657578	10993.3	1.57865e+06	723975	1.04671e+06	806881	152016	841780	247533	313117	547681	0	313642	112771	0	736148	360740	934703	18243
AT4G11380.1-1	AT4G11380.1	2	2	73.25		3.96917	Control	Samples	| Symbols: | Adaptin family protein | chr4:6920608-6925444 FORWARD LENGTH=894	3.27364e+06	2.03517e+06	58921.6	5257.67	19083.8	879055	2.54793e+06	38682.7	5670.11	10341.1	622895	22583.6	150378	3.50159e+06	40363.9	0	97043.1	171098	6428.64	46992.8	2049.81	15129.2	81016.2	298447	67228.8	79531.9
AT4G11420.1-1	AT4G11420.1	2	2	79.43		1.29775	Control	Samples	| Symbols: EIF3A, ATEIF3A-1, EIF3A-1, ATTIF3A1, TIF3A1 | eukaryotic translation initiation factor 3A | chr4:6947834-6952053 REVERSE LENGTH=987	1.97131e+06	42549.8	2.07334e+06	784057	61456.3	167503	310476	2.51814e+06	316683	309185	4.40364e+06	1.49245e+06	1.38553e+06	212297	654616	921732	1.92062e+06	626858	88540.4	243959	226970	85176.8	464127	1.18313e+06	386259	695616
AT4G13430.1-1	AT4G13430.1	5	5	267.4		3.39794	Control	Samples	| Symbols: IIL1, ATLEUC1 | isopropyl malate isomerase large subunit 1 | chr4:7804194-7807789 REVERSE LENGTH=509	3.08762e+07	5.49002e+06	6.67811e+06	1.55085e+06	2.73437e+06	3.27092e+06	9.39787e+06	3.68126e+06	1.32352e+07	1.31502e+06	1.3977e+07	5.6208e+06	7.65655e+06	4.44724e+06	2.43007e+06	1.94576e+06	6.28062e+06	5.52713e+06	1.1068e+06	4.89049e+06	2.70577e+06	1.12012e+06	5.0196e+06	5.56877e+06	2.07418e+06	1.95624e+07
AT4G13780.1-1	AT4G13780.1	2	2	62.8		2.56217	Control	Samples	| Symbols: | methionine--tRNA ligase, putative / methionyl-tRNA synthetase, putative / MetRS, putative | chr4:7993366-7998433 REVERSE LENGTH=797	1.17828e+06	647070	85306.4	68324.7	82854.1	139060	112762	204649	714466	45862.4	34720	117042	221188	207361	39968.3	1.96485e+06	165410	66962.6	61455.7	62498.9	72749.1	16709.3	127347	17845	23701.7	1.22333e+06
AT4G13930.1-1	AT4G13930.1	1	1	42.51		2.84512	Control	Samples	| Symbols: SHM4 | serine hydroxymethyltransferase 4 | chr4:8048013-8050021 REVERSE LENGTH=471	3.58596e+06	34887.4	941899	1.24486e+06	591167	190535	3.03867e+06	107074	307931	18386.3	507351	177648	95106.5	156413	1.14852e+06	983519	476556	398701	369740	777123	591192	692525	1.34264e+06	837421	883416	128561
AT4G13940.1-1	AT4G13940.1	6	0	268.06			---	---	| Symbols: HOG1, EMB1395, SAHH1, MEE58, ATSAHH1 | S-adenosyl-L-homocysteine hydrolase | chr4:8054931-8056676 FORWARD LENGTH=485	0	0	0	0	0	0	0	0	0	0	0	0	0	0	0	0	0	0	0	0	0	0	0	0	0	0
AT4G13940.3-1	AT4G13940.3	5	0	221.59			---	---	| Symbols: HOG1, SAHH1 | S-adenosyl-L-homocysteine hydrolase | chr4:8054931-8056676 FORWARD LENGTH=440	0	0	0	0	0	0	0	0	0	0	0	0	0	0	0	0	0	0	0	0	0	0	0	0	0	0
AT4G13940.4-1	AT4G13940.4	5	0	227.38			---	---	| Symbols: HOG1, SAHH1 | S-adenosyl-L-homocysteine hydrolase | chr4:8054931-8056763 FORWARD LENGTH=325	0	0	0	0	0	0	0	0	0	0	0	0	0	0	0	0	0	0	0	0	0	0	0	0	0	0
AT4G14680.1-1	AT4G14680.1	1	0	62.66			---	---	| Symbols: APS3 | Pseudouridine synthase/archaeosine transglycosylase-like family protein | chr4:8413443-8415311 REVERSE LENGTH=465	0	0	0	0	0	0	0	0	0	0	0	0	0	0	0	0	0	0	0	0	0	0	0	0	0	0
AT4G14710.1-1	AT4G14710.1	1	1	63.89		4.46757	Samples	Control	| Symbols: ATARD2 | RmlC-like cupins superfamily protein | chr4:8424897-8426360 REVERSE LENGTH=199	105955	0	0	0	242140	30331.1	197506	36945.1	959171	468323	819998	655130	314718	478249	536194	0	717684	26732.7	17262.3	130734	20285.7	12914.9	170062	842893	61260.7	72392.4
AT4G14880.1-1	AT4G14880.1	6	3	455.66		3.13222	Control	Samples	| Symbols: OASA1, OLD3, CYTACS1 | O-acetylserine (thiol) lyase (OAS-TL) isoform A1 | chr4:8518209-8520050 REVERSE LENGTH=322	8.93662e+06	204185	1.54652e+06	961133	37641.9	276034	1.35969e+06	1.83816e+06	3.25892e+06	1.19814e+06	3.66467e+06	1.65122e+06	1.6942e+06	726877	1.38413e+06	420263	2.33818e+06	1.85989e+06	767512	693230	647882	298120	1.40416e+06	1.51353e+06	452572	1.59206e+07
AT4G14960.1-1	AT4G14960.1	11	0	984.4			---	---	| Symbols: TUA6 | Tubulin/FtsZ family protein | chr4:8548753-8550319 REVERSE LENGTH=427	0	0	0	0	0	0	0	0	0	0	0	0	0	0	0	0	0	0	0	0	0	0	0	0	0	0
AT4G14960.2-1	AT4G14960.2	12	0	1018.43			---	---	| Symbols: TUA6 | Tubulin/FtsZ family protein | chr4:8548769-8550319 REVERSE LENGTH=450	0	0	0	0	0	0	0	0	0	0	0	0	0	0	0	0	0	0	0	0	0	0	0	0	0	0
AT4G15410.1-1	AT4G15410.1	2	2	62.62		2.47461	Samples	Control	| Symbols: PUX5 | serine/threonine protein phosphatase 2A 55 kDa regulatory subunit B prime gamma | chr4:8814868-8816596 FORWARD LENGTH=421	81561.1	89571.5	0	0	0	0	20448.8	17.7458	8642.58	0	0	0	0	0	4.35684	640936	129249	128.664	0	121901	1.49791e+06	0	3696.22	2778.52	0	45207.6
AT4G16143.1-1	AT4G16143.1	1	1	51.15		6.154	Control	Samples	| Symbols: IMPA-2 | importin alpha isoform 2 | chr4:9134450-9137134 REVERSE LENGTH=535	1.18791e+06	37487.7	515.238	169756	1452.02	900.576	1.67316e+06	0	0	0	2382.49	0	0	0	33380.3	294.451	0	4225.62	510635	19454.1	989.212	977.905	61042.5	57822.1	430.783	316086
AT4G16155.1-1	AT4G16155.1	8	2	370.14		2.36423	Samples	Control	| Symbols: | dihydrolipoyl dehydrogenases | chr4:9153570-9157322 REVERSE LENGTH=630	175812	15102	128676	56682.8	212250	29329.4	246484	112156	406214	0	1.1312e+06	288235	186241	10005.4	56697.4	0	320116	404531	159755	292401	21594.3	46577.6	275828	517186	47068.8	2.23801e+06
AT4G16720.1-1	AT4G16720.1	3	3	159.18		4.42337	Control	Samples	| Symbols: | Ribosomal protein L23/L15e family protein | chr4:9400156-9401315 REVERSE LENGTH=204	5.38292e+06	949672	5803.94	43212.3	538512	3.54574e+06	774601	477128	161134	232568	344884	614353	1.5491e+06	124483	344493	292105	1.08653e+06	1.84286e+06	319253	598178	254124	232215	1.11444e+06	233310	96526.3	1.43152e+06
AT4G17510.1-1	AT4G17510.1	3	3	89.72		1.12327	Control	Samples	| Symbols: UCH3 | ubiquitin C-terminal hydrolase 3 | chr4:9767114-9768648 REVERSE LENGTH=234	6.44458e+06	839573	207953	749227	580946	1.56364e+06	2.34678e+06	543898	6.24836e+07	459608	1.96005e+06	589800	1.15313e+06	206977	389550	594809	714020	1.25081e+06	226772	111645	631688	513483	522670	1.37357e+06	582986	8.07889e+06
AT4G17530.1-1	AT4G17530.1	2	0	97.27			---	---	| Symbols: RAB1C, ATRAB1C, ATRABD2C | RAB GTPase homolog 1C | chr4:9773721-9775424 REVERSE LENGTH=202	0	0	0	0	0	0	0	0	0	0	0	0	0	0	0	0	0	0	0	0	0	0	0	0	0	0
AT4G18100.1-1	AT4G18100.1	1	1	42.48		3.24081	Samples	Control	| Symbols: | Ribosomal protein L32e | chr4:10035715-10036475 REVERSE LENGTH=133	254186	1.19968e+06	1.6992e+06	317980	44287.4	119969	407121	379699	953797	349256	107405	32879.6	774289	18538.9	363165	18.2511	1.22176e+06	74272	249065	132581	3528.48	52693.8	934658	715206	169371	1.11548e+06
AT4G19006.1-1	AT4G19006.1	5	2	245.69		1.22126	Samples	Control	| Symbols: | Proteasome component (PCI) domain protein | chr4:10409349-10411347 REVERSE LENGTH=386	1.9834e+06	1.74128e+06	589237	68303.1	351662	55785.6	815268	272178	1.21719e+06	3.10838e+06	6.73958e+06	2.39042e+06	1.34129e+06	243978	1.23445e+06	2.19262e+06	2.39181e+06	697551	134003	762861	270970	378543	2.08502e+06	2.6799e+06	537531	5.00216e+06
AT4G19210.1-1	AT4G19210.1	1	1	66.76		2.36448	Samples	Control	| Symbols: ATRLI2, RLI2 | RNAse l inhibitor protein 2 | chr4:10501906-10504776 FORWARD LENGTH=605	576744	415966	118590	91870	332311	40701.5	2.40545e+06	523213	320191	1.54082e+06	2.72255e+06	628304	934122	281514	793664	533553	966026	924408	83248.6	1.13123e+06	723474	491332	879864	1.39617e+06	528020	1.0967e+06
AT4G20360.1-1	AT4G20360.1	1	1	82.53		13.5659	Samples	Control	| Symbols: ATRAB8D, ATRABE1B, RABE1b | RAB GTPase homolog E1B | chr4:10990036-10991466 FORWARD LENGTH=476	49675.4	1068.76	462271	11224	175921	9614.73	22287	0	171514	0	2.43773e+06	112946	1.18869e+06	338565	366798	60351.1	217378	481198	67919.2	379454	235834	16587	1.34478e+06	1.75192e+06	414527	82837.2
AT4G20890.1-1	AT4G20890.1	10	0	836.67			---	---	| Symbols: TUB9 | tubulin beta-9 chain | chr4:11182218-11183840 FORWARD LENGTH=444	0	0	0	0	0	0	0	0	0	0	0	0	0	0	0	0	0	0	0	0	0	0	0	0	0	0
AT4G23850.1-1	AT4G23850.1	2	2	57.86		1.39768	Control	Samples	| Symbols: LACS4 | AMP-dependent synthetase and ligase family protein | chr4:12403720-12408263 REVERSE LENGTH=666	534225	1.18841e+06	16947.9	26730.5	212749	203731	178298	159854	183.468	41992.8	1.01939e+06	118228	44443.4	84248.6	79308.8	0	17206.8	143725	18458.4	113973	115225	48628.3	133904	86110	50463	2.85587e+06
AT4G23885.1-1	AT4G23885.1	2	2	108.22		19.3951	Samples	Control	| Symbols: | unknown protein; BEST Arabidopsis thaliana protein match is: unknown protein (TAIR:AT5G24165.1); Has 30201 Blast hits to 17322 proteins in 780 species: Archae - 12; Bacteria - 1396; Metazoa - 17338; Fungi - 3422; Plants - 5037; Viruses	772759	1.18765e+06	628579	1.37721e+07	423338	1.10848e+08	1.92068e+06	551312	1.94056e+06	4.62329e+06	401007	99015.1	76588.4	46022.6	93668.6	435511	337057	255760	136553	8.51423e+06	2.23761e+06	66565	1.95895e+07	271137	61853.3	221983
AT4G24190.1-1	AT4G24190.1	3	0	165.34			---	---	| Symbols: SHD, HSP90.7, AtHsp90.7, AtHsp90-7 | Chaperone protein htpG family protein | chr4:12551902-12555851 REVERSE LENGTH=823	0	0	0	0	0	0	0	0	0	0	0	0	0	0	0	0	0	0	0	0	0	0	0	0	0	0
AT4G24280.1-1	AT4G24280.1	18	5	1141.04		7.88731	Samples	Control	| Symbols: cpHsc70-1 | chloroplast heat shock protein 70-1 | chr4:12590094-12593437 FORWARD LENGTH=718	3.79807e+06	8.95779e+06	1.07226e+07	1.11546e+06	2.16363e+08	1.63867e+06	6.02586e+06	8.76921e+06	5.95185e+06	2.26662e+06	4.98485e+06	5.47492e+06	3.00637e+07	1.3172e+06	2.58796e+06	5.56979e+06	4.38255e+06	4.49684e+07	403396	9.54273e+06	1.05978e+07	111916	2.58195e+06	5.3585e+06	794233	4.47769e+06
AT4G24820.1-1	AT4G24820.1	7	7	341.05		1.2151	Samples	Control	| Symbols: | 26S proteasome, regulatory subunit Rpn7;Proteasome component (PCI) domain | chr4:12790471-12792599 REVERSE LENGTH=387	9.63607e+06	4.54766e+06	644860	335266	2.03239e+06	676953	1.72961e+07	8.20538e+06	7.71909e+06	3.35106e+06	3.38777e+07	1.41888e+07	1.32958e+07	1.7436e+06	7.4555e+06	180165	1.29228e+07	7.96883e+06	873979	5.32465e+06	4.33072e+06	658083	1.33803e+07	1.31958e+07	4.70802e+06	1.06029e+07
AT4G24830.1-1	AT4G24830.1	5	5	310.15		1.29611	Control	Samples	| Symbols: | arginosuccinate synthase family | chr4:12793085-12795857 REVERSE LENGTH=494	8.62408e+06	4.41639e+06	1.78669e+06	543947	1.91799e+06	320917	3.49544e+06	3.23895e+06	3.16935e+06	681467	5.54783e+06	6.65371e+06	7.09292e+06	840367	1.72477e+07	1.03484e+06	6.48586e+06	4.86791e+06	627246	1.96015e+06	2.8437e+06	372122	5.499e+06	1.40942e+06	1.07808e+06	2.02225e+07
AT4G25630.1-1	AT4G25630.1	2	1	71.08		7.60667	Samples	Control	| Symbols: FIB2, ATFIB2 | fibrillarin 2 | chr4:13074239-13076205 FORWARD LENGTH=320	65388.1	128617	47244	19793.2	88696.2	58333.5	30842.3	469665	240958	266250	1.73543e+06	758987	526098	3.74172	252117	15073.9	969555	210647	26287.5	162945	169977	11387.6	517669	413390	230276	679764
AT4G26390.1-1	AT4G26390.1	2	0	76.58			---	---	| Symbols: | Pyruvate kinase family protein | chr4:13342207-13344418 FORWARD LENGTH=497	0	0	0	0	0	0	0	0	0	0	0	0	0	0	0	0	0	0	0	0	0	0	0	0	0	0
AT4G26900.1-1	AT4G26900.1	1	1	39.66		52.4202	Control	Samples	| Symbols: AT-HF, HISN4 | HIS HF | chr4:13515514-13519608 FORWARD LENGTH=592	559599	3773.33	9922.32	0	0	0	0	0	134.345	3905.62	34445.9	0	0	0	0	0	7397.2	0	0	0	0	0	0	0	0	170927
AT4G26910.1-1	AT4G26910.1	16	6	926.73		58.7428	Samples	Control	| Symbols: | Dihydrolipoamide succinyltransferase | chr4:13520127-13522889 REVERSE LENGTH=464	98439.8	89230.5	0	2.62127e+07	78112	1.80623e+07	321466	496695	624811	357537	210119	454205	51960.7	25604.9	266722	13718.9	152428	58321.7	308512	788307	187826	114884	7.21212e+06	373680	87659.8	83898
AT4G26970.1-1	AT4G26970.1	12	7	649.81		10.2198	Samples	Control	| Symbols: ACO2 | aconitase 2 | chr4:13543077-13548427 FORWARD LENGTH=995	1.09357e+06	214914	165079	488990	283042	173291	1.45187e+06	468137	1.47574e+06	658112	2.05203e+06	34552.3	1.48036e+06	7.46231e+07	569853	81327.9	224781	1.69003e+06	128642	1.71371e+07	567850	239146	94848.6	410369	208593	5.79712e+06
AT4G27070.1-1	AT4G27070.1	1	1	58.73		24.472	Control	Samples	| Symbols: TSB2 | tryptophan synthase beta-subunit 2 | chr4:13586564-13588619 FORWARD LENGTH=475	8.78344e+06	9315.86	262237	197386	2369.22	11035.2	5.67358e+06	182539	931.838	4762.99	36591.8	52483.5	4327.88	73908.6	27465.9	0	7184.54	14428	557.814	23046.1	1865.19	404.646	26070.1	11313.4	3233.43	119541
AT4G27090.1-1	AT4G27090.1	4	2	140.68		2.5445	Control	Samples	| Symbols: | Ribosomal protein L14 | chr4:13594104-13595187 REVERSE LENGTH=134	1.94977e+06	56385.7	64174.2	113084	521795	80820.3	570962	591514	5776.93	354306	88617.7	613464	563605	111359	354121	30762.9	1.37124e+06	965913	512636	388927	254616	144410	743388	292915	337903	2.18942e+06
AT4G27450.1-1	AT4G27450.1	1	1	49.29		1.76091	Samples	Control	| Symbols: | Aluminium induced protein with YGL and LRDR motifs | chr4:13727665-13728683 REVERSE LENGTH=250	466639	18321.3	135974	62592.2	442318	49517.1	4.4147e+06	1.67328e+06	155981	91876.8	1.1529e+06	730771	291531	453499	390363	362113	332399	64921.4	128922	5075.49	31087.3	37423.4	34491.3	1.14442e+06	166260	893973
AT4G28390.1-1	AT4G28390.1	4	0	142.64			---	---	| Symbols: AAC3, ATAAC3 | ADP/ATP carrier 3 | chr4:14041486-14042781 REVERSE LENGTH=379	0	0	0	0	0	0	0	0	0	0	0	0	0	0	0	0	0	0	0	0	0	0	0	0	0	0
AT4G28470.1-1	AT4G28470.1	8	1	377.18		4.57092	Samples	Control	| Symbols: RPN1B, ATRPN1B | 26S proteasome regulatory subunit S2 1B | chr4:14067082-14072357 REVERSE LENGTH=891	13435.7	0	4577.66	0	27126.5	18052.9	1986.27	0	477.201	5395.1	599801	140811	25120.9	2320.6	16429.9	46221.9	114537	40638.5	0	3419.25	1571.11	1873.68	27067.3	15863.7	5602.63	6688.42
AT4G29840.1-1	AT4G29840.1	3	3	112.49		2.89759	Samples	Control	| Symbols: MTO2, TS | Pyridoxal-5'-phosphate-dependent enzyme family protein | chr4:14599434-14601014 REVERSE LENGTH=526	1.07921e+06	2.66598e+06	378140	201259	1.63172e+06	3.80362e+06	2.28272e+06	1.04766e+06	7.13338e+06	336493	2.88899e+06	2.85709e+06	2.44607e+06	619483	959746	1.37993e+06	2.66135e+06	1.7854e+06	364919	295310	867988	137357	1.7465e+06	1.21989e+06	561852	8.72554e+06
AT4G31480.1-1	AT4G31480.1	3	3	134.54		3.76817	Control	Samples	| Symbols: | Coatomer, beta subunit | chr4:15264145-15267384 FORWARD LENGTH=948	4.59383e+06	3.68673e+06	3771.09	39482.5	103718	105368	3.82429e+06	652450	737482	583646	3.12286e+06	881555	488426	332.611	412263	66263.4	1.08563e+06	147966	303767	471268	393293	45958	618678	1.47429e+06	230073	893005
AT4G31700.1-1	AT4G31700.1	2	2	64.31		1.19907	Samples	Control	| Symbols: RPS6, RPS6A | ribosomal protein S6 | chr4:15346306-15347714 REVERSE LENGTH=250	4.05522e+06	8.6445e+06	18773.4	2.48027e+06	3.04707e+06	76000.9	1.82459e+06	3.03983e+06	3.54221e+06	2.47422e+06	3.11625e+06	1.81233e+06	3.26739e+06	1.15305e+06	2.488e+06	6.64526	5.54451e+06	4.36395e+06	1.86087e+06	2.40633e+06	1.68123e+06	2.18438e+06	3.60655e+06	1.63466e+06	1.98699e+06	5.18557e+06
AT4G31990.1-1	AT4G31990.1	8	7	293.32		1.20312	Control	Samples	| Symbols: ASP5, AAT3, ATAAT1 | aspartate aminotransferase 5 | chr4:15471074-15473521 REVERSE LENGTH=453	2.09764e+07	5.55812e+07	4.10075e+06	1.80374e+06	1.08983e+07	1.49863e+07	5.29366e+06	2.47368e+06	1.93016e+07	5.25495e+06	1.30552e+07	9.1322e+06	7.54869e+06	1.00337e+06	4.86444e+06	5.53527e+06	9.87263e+06	1.27651e+07	1.16677e+06	4.73508e+06	1.25057e+07	6.60193e+06	9.27424e+06	6.08577e+06	4.8405e+06	2.9054e+07
AT4G32208.1-1	AT4G32208.1	3	0	148.12			---	---	| Symbols: | heat shock protein 70 (Hsp 70) family protein | chr4:15558753-15559650 REVERSE LENGTH=153	0	0	0	0	0	0	0	0	0	0	0	0	0	0	0	0	0	0	0	0	0	0	0	0	0	0
AT4G32520.1-1	AT4G32520.1	3	3	108.6		3.00692	Control	Samples	| Symbols: SHM3, AtSHMT3 | serine hydroxymethyltransferase 3 | chr4:15689642-15692334 REVERSE LENGTH=529	8.10425e+06	1.56749e+06	871963	357207	1.12725e+06	94758	2.94657e+06	572833	780252	1.08894e+06	4.58033e+06	2.20049e+06	2.97128e+06	406560	862100	1.90608e+06	3.08158e+06	1.65552e+06	49137.4	1.05608e+06	1.29811e+06	14010.9	4.23782e+06	1.09762e+06	2.08574e+06	5.03876e+06
AT4G33090.1-1	AT4G33090.1	5	5	192.66		3.89683	Control	Samples	| Symbols: APM1, ATAPM1 | aminopeptidase M1 | chr4:15965915-15970418 REVERSE LENGTH=879	1.62155e+07	826180	3.92036e+06	842390	4.2426e+06	178123	1.65175e+06	3.39826e+06	456206	263962	3.91299e+06	3.56338e+06	4.70802e+06	330296	1.57804e+06	1.63184e+06	3.68273e+06	2.3027e+06	307746	2.25686e+06	3.29939e+06	150674	3.51907e+06	3.01072e+06	1.09568e+06	1.11421e+07
AT4G34230.1-1	AT4G34230.1	3	3	174.58		1.07031	Control	Samples	| Symbols: CAD5, ATCAD5, CAD-5 | cinnamyl alcohol dehydrogenase 5 | chr4:16386898-16388666 REVERSE LENGTH=357	4.92308e+06	3.83162e+06	105238	735674	2.01122e+06	675380	9.12865e+06	3.18738e+06	4.22008e+06	1.25364e+06	6.9012e+06	3.83752e+06	4.53103e+06	2.05269e+06	1.54526e+06	875068	4.89888e+06	3.59377e+06	1.0741e+06	1.71842e+06	1.49459e+06	357106	3.88234e+06	4.37837e+06	1.19293e+06	3.31801e+06
AT4G34450.1-1	AT4G34450.1	3	3	103.6		4.90314	Control	Samples	| Symbols: | coatomer gamma-2 subunit, putative / gamma-2 coat protein, putative / gamma-2 COP, putative | chr4:16471956-16476795 FORWARD LENGTH=886	2.81687e+06	39484	91185.8	183668	227915	364383	896213	561149	483442	61032.9	1.74339e+06	464557	268847	438788	142719	0	500351	190310	76.3417	99540.4	154474	27.8814	787263	980869	75646.8	107465
AT4G34740.1-1	AT4G34740.1	3	0	169.15			---	---	| Symbols: ATASE2, CIA1, ATPURF2, ASE2 | GLN phosphoribosyl pyrophosphate amidotransferase 2 | chr4:16574894-16576579 REVERSE LENGTH=561	0	0	0	0	0	0	0	0	0	0	0	0	0	0	0	0	0	0	0	0	0	0	0	0	0	0
AT4G35260.1-1	AT4G35260.1	15	7	1182.04		42.8202	Control	Samples	| Symbols: IDH1, IDH-I | isocitrate dehydrogenase 1 | chr4:16774494-16776233 REVERSE LENGTH=367	1305213083	6.99807e+06	3.89817e+06	2.76177e+06	3.52279e+06	3.28887e+06	3.21688e+07	1.07424e+07	9.8175e+06	3.93865e+06	305182827	1.8384e+07	2.53754e+07	2.231e+06	3.45287e+06	1.15741e+07	2.30935e+07	1.30704e+07	1.40652e+06	1.02305e+07	3.69855e+06	823187	2.075e+07	2.27181e+07	1.53851e+06	2.10821e+07
AT4G35630.1-1	AT4G35630.1	6	1	207.83		16.9082	Samples	Control	| Symbols: PSAT | phosphoserine aminotransferase | chr4:16904205-16905497 FORWARD LENGTH=430	71908.6	0	0	0	1.49143e+06	146066	0	0	3.14225e+06	75738.2	2.73434e+06	1.48315e+06	1.4575e+06	346462	360849	0	1.8119e+06	987332	5468.91	670801	1.30326e+06	16831	1.21686e+06	1.18801e+06	194914	33885.4
AT4G35650.1-1	AT4G35650.1	5	0	451.54			---	---	| Symbols: IDH-III | isocitrate dehydrogenase III | chr4:16908584-16909973 FORWARD LENGTH=368	0	0	0	0	0	0	0	0	0	0	0	0	0	0	0	0	0	0	0	0	0	0	0	0	0	0
AT4G35830.1-1	AT4G35830.1	12	0	907.93			---	---	| Symbols: ACO1 | aconitase 1 | chr4:16973007-16977949 REVERSE LENGTH=898	0	0	0	0	0	0	0	0	0	0	0	0	0	0	0	0	0	0	0	0	0	0	0	0	0	0
AT4G35830.2-1	AT4G35830.2	10	0	800.33			---	---	| Symbols: ACO1 | aconitase 1 | chr4:16973007-16977278 REVERSE LENGTH=795	0	0	0	0	0	0	0	0	0	0	0	0	0	0	0	0	0	0	0	0	0	0	0	0	0	0
AT4G37870.1-1	AT4G37870.1	4	4	251.49		2.52023	Control	Samples	| Symbols: PCK1, PEPCK | phosphoenolpyruvate carboxykinase 1 | chr4:17802974-17806332 REVERSE LENGTH=671	8.65293e+06	3.19833e+06	1.23015e+06	859920	251852	6.90439e+06	2.02912e+06	750018	540621	323915	3.84764e+06	688990	1.35897e+06	1.38629e+06	1.55541e+06	708915	1.77069e+06	1.96266e+06	323340	2.07599e+06	2.95644e+06	264518	4.53334e+06	4.13895e+06	2.28289e+06	977583
AT4G37910.1-1	AT4G37910.1	30	20	1933.58		1.5749	Samples	Control	| Symbols: mtHsc70-1 | mitochondrial heat shock protein 70-1 | chr4:17825368-17828099 REVERSE LENGTH=682	6.97317e+07	5.61448e+07	1.31643e+08	8.93042e+06	2.02033e+07	1.90531e+07	4.67504e+07	3.48547e+07	2.69013e+07	4.41944e+07	6.71474e+07	2.47336e+08	105317125	1.28236e+07	4.3183e+07	8.51166e+07	7.69042e+07	1.08814e+08	6.358e+06	2.82771e+07	3.17691e+07	4.87883e+06	2.04741e+08	5.94345e+07	3.02862e+07	4.8494e+07
AT4G37930.1-1	AT4G37930.1	1	1	50.6		2.76004	Samples	Control	| Symbols: SHM1, STM, SHMT1 | serine transhydroxymethyltransferase 1 | chr4:17831891-17834742 REVERSE LENGTH=517	986893	244698	6.58708e+06	62046.4	195808	1.11353e+06	1.18783e+06	879661	485745	58402.1	1.01292e+06	355983	437959	1.10493e+06	167829	1.56767e+07	439874	251428	0	76977.3	442539	0	332831	272426	25166.9	715368
AT4G38510.1-1	AT4G38510.1	3	0	137.7			---	---	| Symbols: | ATPase, V1 complex, subunit B protein | chr4:18011155-18014789 REVERSE LENGTH=487	0	0	0	0	0	0	0	0	0	0	0	0	0	0	0	0	0	0	0	0	0	0	0	0	0	0
AT4G38680.1-1	AT4G38680.1	1	1	63.37		69.9978	Samples	Control	| Symbols: GRP2, CSDP2, CSP2, ATCSP2 | glycine rich protein 2 | chr4:18072240-18072851 REVERSE LENGTH=203	12190	0	777874	0	9597.33	0	0	1.30423e+06	357191	0	503219	769624	580956	2.46012e+06	801246	147164	935363	187416	1836.93	17198.7	10398.7	22038.9	168262	1.01861e+06	179261	534074
AT4G38880.1-1	AT4G38880.1	1	0	87.95			---	---	| Symbols: ATASE3, ASE3 | GLN phosphoribosyl pyrophosphate amidotransferase 3 | chr4:18134116-18135714 FORWARD LENGTH=532	0	0	0	0	0	0	0	0	0	0	0	0	0	0	0	0	0	0	0	0	0	0	0	0	0	0
AT4G39980.1-1	AT4G39980.1	2	2	63.74		3.66638	Samples	Control	| Symbols: DHS1 | 3-deoxy-D-arabino-heptulosonate 7-phosphate synthase 1 | chr4:18539654-18541832 FORWARD LENGTH=525	64577.7	0	43503.2	3028.39	0	0	577193	503061	17924	6357.22	868402	210961	125692	0	182452	9160.87	216497	134213	0	28873	19916.9	0	196240	672677	119888	6542.85
AT5G02050.1-1	AT5G02050.1	2	2	65.69		5.58166	Samples	Control	| Symbols: | Mitochondrial glycoprotein family protein | chr5:403239-404244 REVERSE LENGTH=267	188330	1.05747e+06	45307.2	39956	394406	31822.2	510650	259390	25737.4	6015.16	859608	1.75305e+06	411562	274604	1.44129e+06	126684	3.42022e+06	506896	49868.6	882907	296059	111322	1.58592e+06	1.56723e+06	8336.37	907138
AT5G02490.1-1	AT5G02490.1	15	1	1063.55		1.09971	Samples	Control	| Symbols: | Heat shock protein 70 (Hsp 70) family protein | chr5:550296-552565 REVERSE LENGTH=653	202642	0	0	165.798	278859	17716.8	6.49349	2450.04	55232.1	542.204	2036.54	304903	611175	11012.9	33433	0	190111	378235	21748	176503	174650	4562.94	705801	276473	75599.5	27286
AT5G02500.1-1	AT5G02500.1	24	0	1482			---	---	| Symbols: HSC70-1, HSP70-1, AT-HSC70-1, HSC70 | heat shock cognate protein 70-1 | chr5:554055-556334 REVERSE LENGTH=651	0	0	0	0	0	0	0	0	0	0	0	0	0	0	0	0	0	0	0	0	0	0	0	0	0	0
AT5G02500.2-1	AT5G02500.2	20	0	1332.23			---	---	| Symbols: HSC70-1, HSP70-1, AT-HSC70-1, HSC70 | heat shock cognate protein 70-1 | chr5:554055-556334 REVERSE LENGTH=521	0	0	0	0	0	0	0	0	0	0	0	0	0	0	0	0	0	0	0	0	0	0	0	0	0	0
AT5G02870.1-1	AT5G02870.1	6	1	298.81		4.01763	Control	Samples	| Symbols: | Ribosomal protein L4/L1 family | chr5:657830-659526 FORWARD LENGTH=407	4.08529e+06	1.51692e+06	46718.4	908566	223119	220827	261525	627463	870601	257071	1.89205e+06	241442	1.23614e+06	34025.3	345630	113905	1.04887e+06	674702	376757	376373	53231.6	298467	807112	1.00912e+06	265364	1.17564e+06
AT5G03290.1-1	AT5G03290.1	9	6	834.36		8.94427	Samples	Control	| Symbols: IDH-V | isocitrate dehydrogenase V | chr5:794043-795939 FORWARD LENGTH=374	2.43583e+07	1.05692e+07	3.97159e+07	2.58274e+06	6.61025e+06	3.74983e+06	5.38621e+07	1.19748e+07	9.22362e+06	1.86626e+07	4269507652	1.75837e+07	1.09397e+07	4.17315e+06	5.27196e+06	3.16907e+07	9.36492e+06	7.4104e+06	3.14354e+06	5.10303e+06	6.66681e+06	2.70601e+06	7.98328e+06	1.37148e+07	4.40689e+06	1.9285e+07
AT5G03340.1-1	AT5G03340.1	9	0	400.54			---	---	| Symbols: | ATPase, AAA-type, CDC48 protein | chr5:810091-813133 REVERSE LENGTH=810	0	0	0	0	0	0	0	0	0	0	0	0	0	0	0	0	0	0	0	0	0	0	0	0	0	0
AT5G03630.1-1	AT5G03630.1	7	7	324.42		15.4273	Control	Samples	| Symbols: ATMDAR2 | Pyridine nucleotide-disulphide oxidoreductase family protein | chr5:922378-924616 REVERSE LENGTH=435	5.41577e+07	2.31888e+06	1.16282e+06	390257	391634	620617	825270	1.20354e+06	8.65226e+06	460557	316025	921516	1.43632e+06	2.58295e+06	427310	6.52693e+06	290365	1.63882e+06	368658	214689	220506	102526	207333	384589	15767.4	2.60287e+07
AT5G03690.2-1	AT5G03690.2	1	0	61.58			---	---	| Symbols: | Aldolase superfamily protein | chr5:963389-964982 REVERSE LENGTH=359	0	0	0	0	0	0	0	0	0	0	0	0	0	0	0	0	0	0	0	0	0	0	0	0	0	0
AT5G04590.1-1	AT5G04590.1	2	2	83.96		12.3734	Control	Samples	| Symbols: SIR | sulfite reductase | chr5:1319404-1322298 FORWARD LENGTH=642	4.87405e+06	913581	598934	32002	70889.2	102700	709569	160119	79104	45324.4	71285.4	211880	221087	134901	29059.4	983166	119677	133993	0	7043.41	64.7437	0	14767.2	37629.8	34671.3	1.16397e+06
AT5G04740.1-1	AT5G04740.1	1	1	51.31		1.59307	Control	Samples	| Symbols: | ACT domain-containing protein | chr5:1368713-1371391 REVERSE LENGTH=301	1.92934e+06	1.16753e+06	151464	9414.06	1.06535e+06	577914	4.67693e+06	895775	272718	107526	4.47509e+06	326245	352131	0	357464	115971	462670	746678	51075.3	446540	682214	0	475578	1.72928e+06	41098.5	1.92824e+06
AT5G05010.1-1	AT5G05010.1	2	2	119.08		7.62743	Control	Samples	| Symbols: | clathrin adaptor complexes medium subunit family protein | chr5:1477137-1479872 FORWARD LENGTH=527	1.85921e+06	203980	112645	26535.2	11091	720561	566178	27454.4	66059.9	38635.8	566232	180476	132322	20039.4	116762	19401.3	104397	26988.7	21239.7	76050.5	724.057	0	135611	336027	62009.8	84538.9
AT5G06460.1-1	AT5G06460.1	3	2	158.65		10.3523	Control	Samples	| Symbols: ATUBA2, UBA 2 | ubiquitin activating enzyme 2 | chr5:1970239-1974382 FORWARD LENGTH=1077	2.76802e+06	378309	17658	11465.9	8715.16	0	60913.5	0	274069	8982.91	299226	68628.2	190045	124979	67479.3	0	244098	78373.8	89234.2	125793	135739	29617.8	430942	157840	184165	1.51224e+06
AT5G07350.1-1	AT5G07350.1	3	2	125.95		10.8664	Control	Samples	| Symbols: Tudor1, AtTudor1, TSN1 | TUDOR-SN protein 1 | chr5:2320344-2324892 REVERSE LENGTH=991	5.52037e+06	430977	0	56973	650212	261339	568900	569071	1.00373e+06	261782	270001	51544.2	862.139	46540.1	269853	37793.7	292702	381939	96045	346262	0	359958	265027	39645.3	205762	440487
AT5G08300.1-1	AT5G08300.1	12	2	762.29		1.95629	Samples	Control	| Symbols: | Succinyl-CoA ligase, alpha subunit | chr5:2667579-2669672 FORWARD LENGTH=347	818453	176366	1.26278e+06	119952	361627	89980.1	6.82703e+06	57250.2	4.57419e+06	177836	860162	427841	930337	694858	294576	851401	1.17817e+06	1.02499e+06	22107	207950	486818	113236	837299	1.2282e+06	160045	3.09464e+06
AT5G08570.1-1	AT5G08570.1	2	0	59.47			---	---	| Symbols: | Pyruvate kinase family protein | chr5:2778433-2780300 FORWARD LENGTH=510	0	0	0	0	0	0	0	0	0	0	0	0	0	0	0	0	0	0	0	0	0	0	0	0	0	0
AT5G08670.1-1	AT5G08670.1	6	5	335.55		1.37087	Samples	Control	| Symbols: | ATP synthase alpha/beta family protein | chr5:2818395-2821149 REVERSE LENGTH=556	5.81633e+06	4.17863e+06	3.06634e+06	1.24585e+06	3.81098e+06	2.35974e+06	6.10596e+06	3.2507e+06	1.11685e+07	1.79793e+06	8.55706e+06	4.85272e+06	6.65889e+06	1.43306e+06	2.49149e+06	3.29108e+06	6.65648e+06	5.79353e+06	2.73187e+06	4.84422e+06	4.11202e+06	1.10261e+06	6.11112e+06	6.55672e+06	3.08386e+06	1.13089e+07
AT5G09450.1-1	AT5G09450.1	2	1	65.9		Inf	Samples	Control	| Symbols: | Tetratricopeptide repeat (TPR)-like superfamily protein | chr5:2941864-2943324 FORWARD LENGTH=409	0	269.014	0	0	0	88167.7	903946	128177	0	0	0	0	0	0	12446.6	0	0	0	0	0	0	0	0	190189	0	0
AT5G09500.1-1	AT5G09500.1	1	0	41.63			---	---	| Symbols: | Ribosomal protein S19 family protein | chr5:2954044-2954850 REVERSE LENGTH=150	0	0	0	0	0	0	0	0	0	0	0	0	0	0	0	0	0	0	0	0	0	0	0	0	0	0
AT5G09510.2-1	AT5G09510.2	1	0	75.56			---	---	| Symbols: | Ribosomal protein S19 family protein | chr5:2955698-2956353 REVERSE LENGTH=118	0	0	0	0	0	0	0	0	0	0	0	0	0	0	0	0	0	0	0	0	0	0	0	0	0	0
AT5G09590.1-1	AT5G09590.1	28	15	1749.75		1.10144	Control	Samples	| Symbols: MTHSC70-2, HSC70-5 | mitochondrial HSO70 2 | chr5:2975721-2978508 FORWARD LENGTH=682	6.08508e+07	1.68321e+07	1.94896e+07	7.57088e+06	1.06801e+07	1.10956e+07	3.92727e+07	1.41936e+07	1.3131e+07	1.38429e+07	2.49975e+07	1.46927e+08	5.35364e+07	3.83506e+06	2.68446e+07	2.05227e+07	5.1371e+07	5.54816e+07	4.70738e+06	9.44751e+06	9.84949e+06	3.03763e+06	2.15656e+08	3.54746e+07	9.14667e+06	1.84654e+07
AT5G09660.1-1	AT5G09660.1	2	1	94.36		Inf	Samples	Control	| Symbols: PMDH2 | peroxisomal NAD-malate dehydrogenase 2 | chr5:2993645-2995551 REVERSE LENGTH=354	0	0	0	0	0	5784.8	33788	0	131792	0	6396.86	12463.6	0	0	0	1.07272e+06	35889.2	0	4706.02	0	0	0	0	0	0	0
AT5G09810.1-1	AT5G09810.1	18	6	1555.51		1.38746	Control	Samples	| Symbols: ACT7 | actin 7 | chr5:3052809-3054220 FORWARD LENGTH=377	5.06928e+07	1.09095e+07	6.30282e+06	2.36911e+06	9.46043e+06	5.54951e+06	6.18606e+07	2.60568e+07	6.42229e+06	5.75003e+07	9.0994e+07	1.01577e+07	1.99865e+07	2.69117e+06	1.86351e+07	2.21744e+07	1.67925e+07	1.24003e+07	2.40945e+06	1.62863e+07	3.28703e+07	2.33496e+06	2.28722e+07	4.28125e+07	1.05249e+07	2.05378e+07
AT5G09900.1-1	AT5G09900.1	3	2	146.71		16.0001	Control	Samples	| Symbols: EMB2107, RPN5A, MSA | 26S proteasome regulatory subunit, putative (RPN5) | chr5:3089462-3092434 REVERSE LENGTH=442	509031	0	0	0	1776.24	0	0	1465.47	0	0	0	0	19964.2	0	1806.97	0	90435.6	2238.18	0	0	0	0	0	0	0	622518
AT5G10240.1-1	AT5G10240.1	4	2	227.16		1.2247	Control	Samples	| Symbols: ASN3 | asparagine synthetase 3 | chr5:3212934-3216418 REVERSE LENGTH=578	1.74881e+06	171326	183732	97729.8	792897	0	259042	1.46316e+06	2.05956e+06	303188	3.1319e+06	1.78979e+06	924193	55739.5	943948	1.59298e+06	1.98646e+06	313975	96006	140330	627856	438297	698438	1.70437e+06	147246	1.84359e+06
AT5G10450.1-1	AT5G10450.1	6	2	348.68		1.49701	Control	Samples	| Symbols: GRF6, AFT1, 14-3-3lambda | G-box regulating factor 6 | chr5:3284452-3286261 REVERSE LENGTH=248	8.69463e+06	3.00666e+06	1.61634e+06	1.82787e+06	3.3968e+06	461156	3.98815e+06	2.65166e+06	4.01344e+06	966730	6.07309e+06	3.26486e+06	3.89071e+06	1.22759e+06	2.34911e+06	1.98131e+06	6.89265e+06	7.88904e+06	1.11497e+06	2.40011e+06	2.64512e+06	1.36318e+06	5.16728e+06	3.16266e+06	1.24408e+06	1.72556e+07
AT5G11170.1-1	AT5G11170.1	7	0	432.22			---	---	| Symbols: | DEAD/DEAH box RNA helicase family protein | chr5:3553334-3556646 FORWARD LENGTH=427	0	0	0	0	0	0	0	0	0	0	0	0	0	0	0	0	0	0	0	0	0	0	0	0	0	0
AT5G11170.2-1	AT5G11170.2	6	0	380.32			---	---	| Symbols: | DEAD/DEAH box RNA helicase family protein | chr5:3554272-3556646 FORWARD LENGTH=344	0	0	0	0	0	0	0	0	0	0	0	0	0	0	0	0	0	0	0	0	0	0	0	0	0	0
AT5G11200.2-1	AT5G11200.2	5	0	352.72			---	---	| Symbols: | DEAD/DEAH box RNA helicase family protein | chr5:3567389-3570686 FORWARD LENGTH=486	0	0	0	0	0	0	0	0	0	0	0	0	0	0	0	0	0	0	0	0	0	0	0	0	0	0
AT5G11340.1-1	AT5G11340.1	1	1	38.7		3.0969	Samples	Control	| Symbols: | Acyl-CoA N-acyltransferases (NAT) superfamily protein | chr5:3619226-3621068 FORWARD LENGTH=164	169742	608682	464.807	7158.36	110369	0	2.32229e+06	452975	415412	114446	916789	336276	151367	75698.3	85256.5	34202.9	369115	103875	8485.2	250420	527901	40020.9	421313	918784	100521	480341
AT5G11520.1-1	AT5G11520.1	7	3	271.86		1.41258	Control	Samples	| Symbols: ASP3, YLS4 | aspartate aminotransferase 3 | chr5:3685257-3687721 REVERSE LENGTH=449	5.35035e+06	4.18612e+06	5.01623e+06	352776	978845	790153	4.21533e+06	1.22566e+06	3.28252e+06	973558	4.36511e+06	1.80727e+06	2.68689e+06	551297	1.00972e+06	3.57485e+06	4.49403e+06	1.31631e+06	315523	1.36686e+06	1.0438e+06	286967	3.11332e+06	1.13221e+06	1.80651e+06	5.65514e+06
AT5G11770.1-1	AT5G11770.1	1	1	44.2		5.79272	Samples	Control	| Symbols: | NADH-ubiquinone oxidoreductase 20 kDa subunit, mitochondrial | chr5:3791148-3792929 REVERSE LENGTH=218	13060.2	21765.4	0	0	1272.08	0	16608.1	0	8547.84	35187	0	9080.58	0	0	0	777860	1207.4	0	5398.5	0	1079.53	0	0	0	14736	6996.08
AT5G11880.1-1	AT5G11880.1	9	1	364.75		1.37392	Samples	Control	| Symbols: | Pyridoxal-dependent decarboxylase family protein | chr5:3827806-3829942 REVERSE LENGTH=489	8.64281e+06	7.51498e+06	42324	2.73431e+06	4.77646e+06	4.41066e+06	2.17427e+07	7.66545e+06	5.63402e+06	4.96001e+06	2.60864e+07	1.13197e+07	9.4611e+06	4.34661e+06	7.15121e+06	25367.1	9.33255e+06	6.37345e+06	2.07462e+06	5.51762e+06	6.10874e+06	1.19905e+06	1.04748e+07	9.45852e+06	3.32927e+06	8.76848e+06
AT5G12040.1-1	AT5G12040.1	5	1	302.38		10.7684	Samples	Control	| Symbols: | Nitrilase/cyanide hydratase and apolipoprotein N-acyltransferase family protein | chr5:3885162-3887772 FORWARD LENGTH=369	99407.9	918963	70254.9	127149	1.7321e+06	12128.2	1.50887e+06	376568	577568	89103.3	487938	302126	520168	38779.2	93027	1.39608e+06	629076	159630	54294	1.7051e+06	2.23016e+06	30411.7	838711	462272	63243.1	705070
AT5G12040.2-1	AT5G12040.2	4	0	267.8			---	---	| Symbols: | Nitrilase/cyanide hydratase and apolipoprotein N-acyltransferase family protein | chr5:3885162-3887169 FORWARD LENGTH=294	0	0	0	0	0	0	0	0	0	0	0	0	0	0	0	0	0	0	0	0	0	0	0	0	0	0
AT5G12110.1-1	AT5G12110.1	6	3	361.22		3.72093	Control	Samples	| Symbols: | Glutathione S-transferase, C-terminal-like;Translation elongation factor EF1B/ribosomal protein S6 | chr5:3914483-3915732 FORWARD LENGTH=228	1.01902e+07	1.92127e+06	1.25707e+06	218632	4.10847e+06	788288	532944	1.22733e+06	968215	1.95173e+06	652688	514484	631254	69638.8	358227	153456	657892	1.6983e+06	462530	347862	419747	104280	564182	472677	40991	2.83135e+07
AT5G12250.1-1	AT5G12250.1	6	0	390.7			---	---	| Symbols: TUB6 | beta-6 tubulin | chr5:3961317-3962971 REVERSE LENGTH=449	0	0	0	0	0	0	0	0	0	0	0	0	0	0	0	0	0	0	0	0	0	0	0	0	0	0
AT5G12410.1-1	AT5G12410.1	4	4	214.75		7.17821	Control	Samples	| Symbols: | THUMP domain-containing protein | chr5:4021974-4023950 REVERSE LENGTH=376	9.41662e+06	372193	8744.02	341905	732867	20526.9	1.16285e+06	566666	766757	136420	2.95601e+06	1.73791e+06	1.40959e+06	149759	738518	209184	1.41135e+06	1.40154e+06	83910.3	377966	602685	109214	1.18137e+06	1.03243e+06	358441	3.80835e+06
AT5G12890.1-1	AT5G12890.1	3	3	119.29		2.30587	Control	Samples	| Symbols: | UDP-Glycosyltransferase superfamily protein | chr5:4069658-4071124 REVERSE LENGTH=488	2.23918e+06	430410	0	89736.8	129231	14786.4	7.52915e+06	609535	113247	54160.2	2.1563e+06	720530	671814	37307.4	421158	307891	955277	43259.3	9867.09	434684	219878	119.324	951036	980171	82118.3	716707
AT5G13030.1-1	AT5G13030.1	1	1	38.45		2.75481	Control	Samples	| Symbols: | unknown protein; FUNCTIONS IN: molecular_function unknown; INVOLVED IN: biological_process unknown; LOCATED IN: chloroplast; EXPRESSED IN: 23 plant structures; EXPRESSED DURING: 13 growth stages; CONTAINS InterPro DOMAIN/s: Uncharacter	1.34251e+06	92642	200438	53507.7	156470	228262	15814.8	235122	55691.5	23612.2	664314	454241	234770	96170.4	137508	750777	439150	426254	76702.6	40720.3	52057.4	31703.5	409659	638381	202242	2.00327e+06
AT5G13110.1-1	AT5G13110.1	3	1	146.23		2.31697	Control	Samples	| Symbols: G6PD2 | glucose-6-phosphate dehydrogenase 2 | chr5:4158952-4161640 FORWARD LENGTH=596	163300	10674.6	1073.28	92.5215	33.3543	11062.1	372.064	7253.37	16525.8	10863.7	23797.3	27665.2	933.229	12374.6	91497.3	0	15893.9	939.992	12122.2	14423.4	3782.47	0	250592	448567	74175.6	40848.7
AT5G13280.1-1	AT5G13280.1	3	2	171.96		3.52425	Control	Samples	| Symbols: AK-LYS1, AK1, AK | aspartate kinase 1 | chr5:4249516-4252654 FORWARD LENGTH=569	1.47477e+06	441781	19379.4	13896	78946.6	0	432645	41236.9	0	9.97576	578041	700553	235788	19456.2	53676.9	42055.2	371100	550309	21010.5	193683	261441	57144.8	889305	525229	69477.1	1.69263e+06
AT5G13350.1-1	AT5G13350.1	1	0	47.04			---	---	| Symbols: | Auxin-responsive GH3 family protein | chr5:4279884-4282287 FORWARD LENGTH=587	0	0	0	0	0	0	0	0	0	0	0	0	0	0	0	0	0	0	0	0	0	0	0	0	0	0
AT5G13360.1-1	AT5G13360.1	2	0	79.63			---	---	| Symbols: | Auxin-responsive GH3 family protein | chr5:4283805-4286120 FORWARD LENGTH=594	0	0	0	0	0	0	0	0	0	0	0	0	0	0	0	0	0	0	0	0	0	0	0	0	0	0
AT5G13370.1-1	AT5G13370.1	7	4	358.68		1.24531	Control	Samples	| Symbols: | Auxin-responsive GH3 family protein | chr5:4286996-4289424 FORWARD LENGTH=595	8.22873e+06	8.11316e+06	1.23841e+06	396551	2.79556e+06	2.95756e+06	1.12621e+06	826657	7.36538e+06	1.01922e+06	1.36066e+07	5.68958e+06	6.93888e+06	524459	2.95916e+06	741098	6.64401e+06	5.35786e+06	866256	2.41615e+06	3.5587e+06	673864	7.16139e+06	6.88565e+06	2.4994e+06	1.22669e+07
AT5G13420.1-1	AT5G13420.1	4	4	239.09		3.46923	Samples	Control	| Symbols: | Aldolase-type TIM barrel family protein | chr5:4302080-4304212 REVERSE LENGTH=438	251917	7.718e+06	0	76573.7	85654.8	5170.96	484369	76493.8	800086	15806.6	150762	113150	79894.7	6171.55	140247	64578.4	418823	372797	275244	86671.2	187753	3056.38	88855.4	144216	192159	3.63153e+06
AT5G13490.1-1	AT5G13490.1	7	2	263.25		11.5264	Control	Samples	| Symbols: AAC2 | ADP/ATP carrier 2 | chr5:4336034-4337379 FORWARD LENGTH=385	1.6886e+06	0	116144	724.469	17693	0	2.22193e+06	11507.5	70910.1	0	22890	8849.52	10070.3	0	0	90715.9	103912	18252.5	15613.5	777.095	0	19991.8	13737	0	8034.57	40531.5
AT5G13520.1-1	AT5G13520.1	2	2	66.78		1.36777	Samples	Control	| Symbols: | peptidase M1 family protein | chr5:4342117-4344571 REVERSE LENGTH=616	2.96244e+06	3.72766e+06	328569	338986	1.88939e+06	250101	2.10841e+06	1.45165e+06	8.84737e+06	565118	3.34073e+06	2.34542e+06	4.58654e+06	527094	663266	346982	2.85816e+06	1.65516e+06	375392	253136	652421	146514	1.96449e+07	1.35716e+06	403199	7.47126e+06
AT5G13560.1-1	AT5G13560.1	1	0	45.05			---	---	| Symbols: | unknown protein; BEST Arabidopsis thaliana protein match is: unknown protein (TAIR:AT2G37370.1); Has 12055 Blast hits to 8846 proteins in 811 species: Archae - 217; Bacteria - 1046; Metazoa - 6104; Fungi - 1115; Plants - 528; Viruses -	0	0	0	0	0	0	0	0	0	0	0	0	0	0	0	0	0	0	0	0	0	0	0	0	0	0
AT5G14040.1-1	AT5G14040.1	1	1	40.67		2.61315	Samples	Control	| Symbols: PHT3;1 | phosphate transporter 3;1 | chr5:4531059-4532965 REVERSE LENGTH=375	163591	30373.3	137925	50251	32319.5	20563	2.26441e+06	319020	18163.4	82584.4	1.37731e+06	251335	450893	32678.4	137821	111265	228394	89558.1	82057.7	121580	6703.58	32647.5	438501	617457	86481.2	343173
AT5G14060.1-1	AT5G14060.1	2	0	60.5			---	---	| Symbols: CARAB-AK-LYS | Aspartate kinase family protein | chr5:4536143-4538993 FORWARD LENGTH=544	0	0	0	0	0	0	0	0	0	0	0	0	0	0	0	0	0	0	0	0	0	0	0	0	0	0
AT5G14250.1-1	AT5G14250.1	3	2	135.48		6.59797	Control	Samples	| Symbols: COP13, CSN3, FUS11 | Proteasome component (PCI) domain protein | chr5:4597970-4600561 FORWARD LENGTH=429	1.21914e+06	140173	619701	0	0	0	557695	0	0	0	92455.2	0	42192.1	0	0	565120	0	4495.81	62039.9	30.6005	76714.4	0	0	59910.7	92942.6	53793.2
AT5G14250.2-1	AT5G14250.2	1	0	49.77			---	---	| Symbols: COP13, CSN3, FUS11 | Proteasome component (PCI) domain protein | chr5:4597970-4599986 FORWARD LENGTH=356	0	0	0	0	0	0	0	0	0	0	0	0	0	0	0	0	0	0	0	0	0	0	0	0	0	0
AT5G14590.1-1	AT5G14590.1	41	36	3361.8		37.9411	Samples	Control	| Symbols: | Isocitrate/isopropylmalate dehydrogenase family protein | chr5:4703533-4706627 REVERSE LENGTH=485	8.40363e+07	5.94766e+07	1.49855e+08	2.40742e+07	4.04718e+07	9.47073e+07	7.07377e+08	3.26571e+07	6.20709e+07	27048386445	2.332e+08	5.10802e+07	5.03907e+07	4.56252e+07	6.32353e+07	1.09326e+08	6.13686e+07	7.51541e+07	3.69105e+07	3.22454e+07	4.98837e+07	2.76795e+07	2.99081e+07	3.2963e+07	4.17073e+07	9.32261e+07
AT5G14780.1-1	AT5G14780.1	1	1	68.77		2.79097	Samples	Control	| Symbols: FDH | formate dehydrogenase | chr5:4777043-4779190 FORWARD LENGTH=384	453596	3.68973e+06	500696	472678	16101.6	5357.4	391468	37286.5	4.84321e+06	34206.4	22401.2	87577.9	960089	27799.1	92068.2	98932.2	1.16742e+06	713638	975861	126258	98924.1	86935.6	430181	37684	217846	4.78837e+06
AT5G15200.1-1	AT5G15200.1	3	1	92.67		1.16199	Control	Samples	| Symbols: | Ribosomal protein S4 | chr5:4935124-4936334 REVERSE LENGTH=198	714164	81715.3	82209.1	721511	196437	1.47095e+06	1.85738e+06	185498	26053.2	65142	184298	114284	20318.1	0	10934.1	166032	328060	48641.3	559240	236217	51817.8	401735	187626	133764	56151.9	565493
AT5G15200.2-1	AT5G15200.2	2	0	60.4			---	---	| Symbols: | Ribosomal protein S4 | chr5:4935602-4936334 REVERSE LENGTH=156	0	0	0	0	0	0	0	0	0	0	0	0	0	0	0	0	0	0	0	0	0	0	0	0	0	0
AT5G15400.1-1	AT5G15400.1	2	2	93.75		3.64027	Samples	Control	| Symbols: | U-box domain-containing protein | chr5:4997764-5002907 REVERSE LENGTH=1038	248263	4557.98	4077.98	22.2818	222355	92412.2	815093	377363	1.11454e+06	1.17894e+06	3.11137e+06	999823	1.12829e+06	256517	430361	171341	1.95683e+06	294556	23839.8	71859.8	185365	55947.9	492671	286764	278653	556832
AT5G16070.1-1	AT5G16070.1	3	0	122.46			---	---	| Symbols: | TCP-1/cpn60 chaperonin family protein | chr5:5247549-5251050 REVERSE LENGTH=535	0	0	0	0	0	0	0	0	0	0	0	0	0	0	0	0	0	0	0	0	0	0	0	0	0	0
AT5G16130.1-1	AT5G16130.1	2	1	84.35		8.28352	Control	Samples	| Symbols: | Ribosomal protein S7e family protein | chr5:5268984-5269912 FORWARD LENGTH=190	1.08828e+06	0	112482	69143.7	53238.4	15030.1	1.22463e+06	0	30053.8	0	94672.8	21276	0	0	35978.9	119769	30114.1	0	17458	61819.3	7198.89	21522.8	58618	49300	53244.4	76224.9
AT5G16290.1-1	AT5G16290.1	2	2	56.75		14.8548	Samples	Control	| Symbols: VAT1 | VALINE-TOLERANT 1 | chr5:5333874-5337387 FORWARD LENGTH=477	31880	345520	87730.1	0	63178.1	56667.1	0	3.16755	503354	849676	583604	439826	846421	190044	233035	7471.29	411426	213849	60919.7	72856.1	131508	88930.8	601949	566780	158602	12510
AT5G16760.1-1	AT5G16760.1	4	4	254.62		1.20396	Samples	Control	| Symbols: | Inositol 1,3,4-trisphosphate 5/6-kinase family protein | chr5:5509890-5510849 FORWARD LENGTH=319	2.88401e+06	3.67093e+06	1.49172e+06	606509	3.38536e+06	460218	3.41305e+06	2.04752e+06	2.15815e+06	162075	6.07504e+06	1.64152e+06	2.63031e+06	727403	1.10691e+06	5.75771e+06	2.88365e+06	997319	81350.5	880674	2.73434e+06	260212	3.05406e+06	2.30778e+06	346759	2.67676e+06
AT5G16970.1-1	AT5G16970.1	9	7	569.54		2.58929	Control	Samples	| Symbols: AT-AER, AER | alkenal reductase | chr5:5576291-5578001 REVERSE LENGTH=345	2.24694e+07	2.72473e+07	446617	1.28909e+06	1.70904e+06	3.00956e+06	4.21738e+06	1.29511e+06	3.02434e+07	1.30878e+06	3.56389e+06	2.97742e+06	5.84355e+06	864584	1.79631e+06	1.65184e+06	8.23487e+06	5.05331e+06	1.55947e+06	867442	1.39203e+06	697849	2.69227e+06	1.25906e+06	1.9453e+06	3.13977e+07
AT5G16980.1-1	AT5G16980.1	1	0	74.79			---	---	| Symbols: | Zinc-binding dehydrogenase family protein | chr5:5579202-5580383 REVERSE LENGTH=239	0	0	0	0	0	0	0	0	0	0	0	0	0	0	0	0	0	0	0	0	0	0	0	0	0	0
AT5G16990.1-1	AT5G16990.1	3	0	190.69			---	---	| Symbols: | Zinc-binding dehydrogenase family protein | chr5:5581831-5583849 REVERSE LENGTH=343	0	0	0	0	0	0	0	0	0	0	0	0	0	0	0	0	0	0	0	0	0	0	0	0	0	0
AT5G17000.1-1	AT5G17000.1	2	0	111.77			---	---	| Symbols: | Zinc-binding dehydrogenase family protein | chr5:5584983-5586991 REVERSE LENGTH=345	0	0	0	0	0	0	0	0	0	0	0	0	0	0	0	0	0	0	0	0	0	0	0	0	0	0
AT5G17020.1-1	AT5G17020.1	11	8	642.99		1.35918	Control	Samples	| Symbols: XPO1A, ATCRM1, ATXPO1, XPO1, HIT2 | exportin 1A | chr5:5594904-5602467 FORWARD LENGTH=1075	1.00977e+07	4.64058e+06	4.41112e+06	1.04105e+06	1.23219e+06	353292	1.54453e+07	3.63079e+06	4.13678e+06	1.24809e+06	2.42034e+07	8.24753e+06	5.28108e+06	2.37764e+06	3.07767e+06	691405	8.42169e+06	4.30378e+06	447390	3.66399e+06	2.52217e+06	253759	6.78953e+06	5.37859e+06	950747	7.58108e+06
AT5G17310.1-1	AT5G17310.1	3	0	122.95			---	---	| Symbols: UGP2, AtUGP2 | UDP-glucose pyrophosphorylase 2 | chr5:5696955-5699671 REVERSE LENGTH=390	0	0	0	0	0	0	0	0	0	0	0	0	0	0	0	0	0	0	0	0	0	0	0	0	0	0
AT5G17330.1-1	AT5G17330.1	3	1	124.04		8.90392	Control	Samples	| Symbols: GAD, GAD1 | glutamate decarboxylase | chr5:5711141-5714839 FORWARD LENGTH=502	1.71627e+06	1.3341e+06	113617	0	0	0	2.05239e+06	0	0	0	0	0	0	4291.52	0	49858.4	0	0	0	0	0	0	0	0	0	69565.8
AT5G17380.1-1	AT5G17380.1	2	2	68.12		5.19176	Control	Samples	| Symbols: | Thiamine pyrophosphate dependent pyruvate decarboxylase family protein | chr5:5724920-5726720 REVERSE LENGTH=572	2.93215e+06	1.21546e+06	138073	46096.3	20864.7	166508	781166	198864	1.13215e+06	93496.4	278877	82796.6	396673	30379.2	115507	266820	249672	1.05847e+06	37329.4	44525.6	23073.2	80113.6	186882	262347	35159.1	2.7716e+06
AT5G17920.1-1	AT5G17920.1	24	11	1420.54		2.23647	Control	Samples	| Symbols: ATCIMS, ATMETS, ATMS1 | Cobalamin-independent synthase family protein | chr5:5935771-5939195 FORWARD LENGTH=765	4.91738e+07	3.76127e+07	7.02297e+06	506126	9.37597e+06	3.3829e+06	1.27251e+07	7.27516e+06	2.03803e+07	2.38679e+06	2.47896e+07	9.94752e+06	1.68789e+07	2.51822e+07	5.20559e+06	2.60082e+06	1.86796e+07	1.60595e+07	1.74867e+06	8.55086e+06	1.03798e+07	2.70075e+06	1.3879e+07	6.96181e+06	6.06935e+06	6.91916e+07
AT5G19440.1-1	AT5G19440.1	4	4	238.71		1.40338	Samples	Control	| Symbols: | NAD(P)-binding Rossmann-fold superfamily protein | chr5:6556493-6558123 FORWARD LENGTH=326	1.79408e+06	8.06122e+06	232268	201621	326048	205666	1.29295e+06	699868	7.86132e+06	330436	1435524	688515	858985	83644.3	1.25774e+06	2.24494e+06	2.90503e+06	556436	499361	514101	1.00823e+06	172600	1.11179e+06	1.02681e+06	1.19837e+06	4.21999e+06
AT5G19510.1-1	AT5G19510.1	6	4	357.93		1.12645	Samples	Control	| Symbols: | Translation elongation factor EF1B/ribosomal protein S6 family protein | chr5:6581854-6583137 REVERSE LENGTH=224	3.95006e+06	3.16391e+06	1.22622e+06	275409	2.58458e+06	3.0091e+06	553554	1.11244e+06	6.6266e+06	811611	1.15625e+06	1.41135e+06	1.1053e+06	888849	445943	767865	2.55739e+06	1.92123e+06	588731	488801	861813	244552	1.04163e+06	215181	711229	4.75299e+07
AT5G19550.1-1	AT5G19550.1	22	17	1690.35		2.35947	Control	Samples	| Symbols: ASP2, AAT2 | aspartate aminotransferase 2 | chr5:6598201-6601597 FORWARD LENGTH=405	2.47283e+08	6.77187e+07	7.00427e+07	2.20707e+07	4.32545e+07	1.64105e+07	1.1742e+08	3.56674e+07	7.93927e+07	2.14137e+07	1.93078e+08	9.83704e+07	6.14535e+07	2.65075e+07	4.21328e+07	5.53811e+07	1.47515e+08	5.38198e+07	1.47605e+07	4.27387e+07	4.18677e+07	1.37635e+07	8.35499e+07	3.76971e+07	2.14003e+07	1.99733e+08
AT5G19760.1-1	AT5G19760.1	1	1	49.09		1.8185	Samples	Control	| Symbols: | Mitochondrial substrate carrier family protein | chr5:6679591-6681845 REVERSE LENGTH=298	317955	66209.6	0	42195.3	4839.84	2.06612e+06	3.73884e+06	1.03712e+06	102614	6977.57	125735	86553	49897.2	6932.56	0	94641.7	11.191	271254	26258.2	47972.5	0	0	30301.2	35845.6	13072.6	1.64819e+06
AT5G19770.1-1	AT5G19770.1	12	4	814.14		1.23932	Control	Samples	| Symbols: TUA3 | tubulin alpha-3 | chr5:6682761-6684474 REVERSE LENGTH=450	2.5913e+07	1.35641e+07	1.66932e+07	1.17551e+06	4.9275e+06	8.52625e+06	4.21564e+07	1.38698e+07	6.60663e+06	1.08009e+07	43480043	1.52006e+07	1.35233e+07	9.73498e+06	1.08659e+07	2.86158e+06	1.56762e+07	1.20266e+07	1.70159e+06	7.49767e+06	1.15388e+07	657054	1.42906e+07	2.00171e+07	3.16462e+06	1.09679e+07
AT5G19820.1-1	AT5G19820.1	4	4	238.9		6.57302	Control	Samples	| Symbols: emb2734 | ARM repeat superfamily protein | chr5:6695731-6701247 REVERSE LENGTH=1116	5.51155e+06	403646	6149.18	22561.8	129034	733887	1.39889e+06	436256	623673	0	3.70894e+06	999269	795694	53092.4	491238	8503.61	836983	393326	130779	208513	419255	58666.9	840596	834766	166358	74013.6
AT5G19990.1-1	AT5G19990.1	9	8	335.4		2.26257	Control	Samples	| Symbols: RPT6A, ATSUG1 | regulatory particle triple-A ATPase 6A | chr5:6752144-6754918 FORWARD LENGTH=419	8.54856e+06	1.10215e+06	560497	477454	332070	701950	1.01985e+07	1.74995e+06	2.75225e+06	1.20227e+06	6.83915e+06	3.00871e+06	3.3702e+06	2.08112e+06	1.01668e+06	463404	3.47287e+06	3.45168e+06	1.00607e+06	1.65983e+06	1.25588e+06	375466	2.83535e+06	3.18538e+06	1.14228e+06	5.20664e+06
AT5G20010.1-1	AT5G20010.1	2	2	77.15		3.1483	Control	Samples	| Symbols: RAN-1, RAN1, ATRAN1 | RAS-related nuclear protein-1 | chr5:6760364-6761747 FORWARD LENGTH=221	6.768e+06	553084	239740	370080	456070	74774.2	2.73386e+06	1.56293e+06	147505	68202.4	2.42216e+06	1.16472e+06	2.32461e+06	346162	1.50877e+06	608346	2.44975e+06	5.98852e+06	932395	684828	703029	62579.1	1.06118e+06	2.77059e+06	53575.1	5.41118e+06
AT5G20290.1-1	AT5G20290.1	2	1	100.55		Inf	Samples	Control	| Symbols: | Ribosomal protein S8e family protein | chr5:6851695-6853012 REVERSE LENGTH=222	0	919116	0	0	175482	0	0	0	723691	0	17538.6	153972	167776	0	0	0	440345	18414.9	0	22476	310928	0	114330	0	0	775084
AT5G20720.1-1	AT5G20720.1	5	5	262.1		1.08075	Samples	Control	| Symbols: CPN20, CPN10, CHCPN10, ATCPN21, CPN21 | chaperonin 20 | chr5:7015015-7016354 FORWARD LENGTH=253	6.5101e+06	2.1164e+07	3.91507e+06	2.01545e+06	3.15773e+06	724290	1.07133e+06	2.28762e+06	1.08199e+07	822134	1.25618e+06	1.62404e+06	641241	525249	3.76084e+06	2.46865e+06	1.10481e+07	3.65129e+06	4.50033e+06	1.59273e+06	1.05567e+06	2.50719e+06	1.94607e+06	659258	3.53154e+06	1.32257e+07
AT5G20830.1-1	AT5G20830.1	8	7	387.88		1.71483	Control	Samples	| Symbols: SUS1, ASUS1, atsus1 | sucrose synthase 1 | chr5:7050599-7054032 REVERSE LENGTH=808	2.00039e+07	7.83199e+06	3.86798e+06	1.31608e+06	5.42744e+06	2.32566e+06	7.91587e+06	3.62093e+06	1.06063e+07	2.92505e+06	2.21463e+07	1.59939e+07	9.43254e+06	8.9274e+06	6.87562e+06	2.2947e+06	1.29892e+07	5.1587e+06	387365	5.89796e+06	3.32534e+06	362744	9.81284e+06	1.27382e+07	2.86011e+06	9.05047e+06
AT5G20890.1-1	AT5G20890.1	11	10	594.28		1.46259	Samples	Control	| Symbols: | TCP-1/cpn60 chaperonin family protein | chr5:7087020-7089906 REVERSE LENGTH=527	5.23283e+06	3.1306e+06	2.55409e+06	965186	1.57414e+06	1.83874e+06	1.21107e+07	5.81221e+06	2.42184e+06	1.67478e+06	1.68653e+07	6.58304e+06	7.03238e+06	1.65974e+06	3.38936e+06	1.67471e+06	6.54887e+06	5.05311e+06	1.26095e+06	3.72865e+06	4.28102e+06	795709	8.01069e+06	1.14563e+07	1.73615e+06	6.23234e+06
AT5G20980.1-1	AT5G20980.1	4	0	275.44			---	---	| Symbols: ATMS3, MS3 | methionine synthase 3 | chr5:7124397-7128353 REVERSE LENGTH=812	0	0	0	0	0	0	0	0	0	0	0	0	0	0	0	0	0	0	0	0	0	0	0	0	0	0
AT5G22330.1-1	AT5G22330.1	2	2	56.2		2.35382	Control	Samples	| Symbols: ATTIP49A, RIN1 | P-loop containing nucleoside triphosphate hydrolases superfamily protein | chr5:7391026-7394071 REVERSE LENGTH=458	1.40546e+06	175633	224378	55002.4	44055	34190	1.5474e+06	352061	52471.9	133378	2.81159e+06	310791	377248	80792.6	214877	90074.8	417941	254827	81417.2	315315	62712.5	6504.77	775992	1.07084e+06	127852	532781
AT5G22650.1-1	AT5G22650.1	1	1	43.12		2.85534	Samples	Control	| Symbols: HD2B, HDT02, HDT2, ATHD2B, HDA4, HD2, ATHD2 | histone deacetylase 2B | chr5:7534120-7536054 FORWARD LENGTH=306	1.43156e+06	697972	417938	346012	2.24376e+06	220913	430869	832332	412778	0	1.69473e+06	1.34932e+06	28500.6	2.12189e+07	634036	25429.7	1.86702e+06	1.66995e+06	1.70993e+06	1.68668e+06	1.49999e+06	691464	1.38296e+06	856154	667208	493574
AT5G23250.1-1	AT5G23250.1	15	2	1075.58		63.5438	Samples	Control	| Symbols: | Succinyl-CoA ligase, alpha subunit | chr5:7830460-7832491 FORWARD LENGTH=341	4.65713e+06	4.89939e+06	1.70411e+06	6.08607e+06	4.23078e+06	9.51191e+06	3.55596e+06	4.90951e+06	6.58076e+06	2.28226e+06	4.99262e+06	4.67885e+06	2145986255	1.00715e+07	8.9337e+06	4.5622e+06	4.7149e+06	2541662178	1.30825e+07	6.0792e+06	5.25673e+06	7.99751e+06	4.79351e+06	4.43469e+06	3.04509e+06	4.58301e+06
AT5G23250.2-1	AT5G23250.2	9	0	700.25			---	---	| Symbols: | Succinyl-CoA ligase, alpha subunit | chr5:7830460-7832265 FORWARD LENGTH=297	0	0	0	0	0	0	0	0	0	0	0	0	0	0	0	0	0	0	0	0	0	0	0	0	0	0
AT5G23540.1-1	AT5G23540.1	1	1	46.6		1.56942	Samples	Control	| Symbols: | Mov34/MPN/PAD-1 family protein | chr5:7937772-7939339 FORWARD LENGTH=308	377904	118386	97534.9	76660.9	113427	250797	1.06517e+06	330814	395353	252959	1.30434e+06	575970	315800	193281	201440	204067	682777	891429	13835	258951	187798	86616	495233	457685	115029	553793
AT5G24165.1-1	AT5G24165.1	2	2	107.59		9.57553	Samples	Control	| Symbols: | unknown protein; FUNCTIONS IN: molecular_function unknown; INVOLVED IN: biological_process unknown; LOCATED IN: chloroplast; EXPRESSED IN: 22 plant structures; EXPRESSED DURING: 13 growth stages; BEST Arabidopsis thaliana protein match	161229	95801.5	32078.9	7.8993e+06	35325.4	18750.2	137790	114367	103614	22377.9	27690.9	0	24931.7	54931.7	61602.6	28954.9	109836	488780	0	6128.6	11981.7	23337.7	7.22932e+06	2296.14	0	414164
AT5G26360.1-1	AT5G26360.1	7	7	321.87		2.76709	Control	Samples	| Symbols: | TCP-1/cpn60 chaperonin family protein | chr5:9255561-9258891 REVERSE LENGTH=555	1.76326e+07	2.23184e+06	1.76623e+06	1.75092e+06	685773	1.80744e+06	7.43276e+06	4.1721e+06	2.55319e+06	2.21656e+06	1.18402e+07	4.06686e+06	5.90403e+06	812425	3.5427e+06	2.16831e+06	5.24189e+06	7.51446e+06	1.90856e+06	2.14343e+06	1.84143e+06	1.89873e+06	4.09482e+06	6.34959e+06	4.11602e+06	4.87137e+06
AT5G26710.1-1	AT5G26710.1	2	2	76.94		3.11436	Control	Samples	| Symbols: | Glutamyl/glutaminyl-tRNA synthetase, class Ic | chr5:9305673-9308247 FORWARD LENGTH=719	1.64394e+06	14158.8	172644	19868.8	145882	131207	356113	732436	1.11959e+06	55023.7	406099	892315	238316	371415	246522	76435.7	545748	124456	109623	142828	237710	199258	75915.2	191855	378012	121285
AT5G26830.1-1	AT5G26830.1	10	9	554.99		2.07477	Control	Samples	| Symbols: | Threonyl-tRNA synthetase | chr5:9437351-9441568 FORWARD LENGTH=709	3.8949e+07	1.21855e+07	7.99588e+06	1.15134e+06	7.81423e+06	5.43224e+06	9.73249e+06	4.88178e+06	2.82088e+07	2.27269e+06	1.49352e+07	1.16046e+07	1.09564e+07	4.33702e+07	3.64066e+06	3.27524e+06	1.08605e+07	1.1144e+07	2.17336e+06	7.2594e+06	6.77106e+06	1.65416e+06	9.05525e+06	8.42883e+06	4.46745e+06	2.28276e+07
AT5G26860.1-1	AT5G26860.1	14	10	594.76		1.18642	Control	Samples	| Symbols: LON_ARA_ARA, LON1 | lon protease 1 | chr5:9451183-9456631 FORWARD LENGTH=940	2.48348e+07	1.27734e+07	2.36196e+06	1.44298e+06	4.51563e+06	3.99798e+07	3.42591e+07	5.96618e+06	5.61987e+06	4.01257e+06	3.02675e+07	4.03407e+07	1.78588e+07	898991	8.22287e+06	1.86664e+06	1.23858e+07	1.40802e+07	1.20334e+06	5.63697e+06	5.85085e+06	1.33534e+06	3.25113e+07	2.09615e+07	4.78437e+06	8.26239e+06
AT5G27120.1-1	AT5G27120.1	1	1	40.54		44.1852	Control	Samples	| Symbols: | NOP56-like pre RNA processing ribonucleoprotein | chr5:9541287-9543684 FORWARD LENGTH=533	735819	0	0	71090.6	0	0	0	88061.1	0	0	0.0444774	0	0	0	0	0	0	0	0	0	0	0	0	0	0	16837.1
AT5G27380.1-1	AT5G27380.1	2	2	64.74		1.05662	Samples	Control	| Symbols: GSH2, GSHB | glutathione synthetase 2 | chr5:9668211-9670912 REVERSE LENGTH=539	1.41784e+06	1.38467e+06	151429	204268	1.81163e+06	1.88802e+06	1.33798e+06	39127.6	4.21019e+06	11020.1	987230	652247	428814	193117	147709	598597	854665	1.40887e+06	0	457697	837004	6030.39	505411	1.82951e+06	128829	3.09114e+06
AT5G27770.1-1	AT5G27770.1	4	2	205.72		5.65628	Control	Samples	| Symbols: | Ribosomal L22e protein family | chr5:9836166-9837113 FORWARD LENGTH=124	3.62757e+06	38489.7	12361.3	0	71945.8	4.40844e+06	395973	161451	2864.96	179940	164944	417079	51918.4	50451.6	83209.8	429931	9501.69	446832	5237.13	7001.27	76226.8	0	89074.5	986.17	0	1.32686e+06
AT5G28540.1-1	AT5G28540.1	4	0	290.69			---	---	| Symbols: BIP1 | heat shock protein 70 (Hsp 70) family protein | chr5:10540665-10543274 REVERSE LENGTH=669	0	0	0	0	0	0	0	0	0	0	0	0	0	0	0	0	0	0	0	0	0	0	0	0	0	0
AT5G28840.1-1	AT5G28840.1	1	1	47.86		6.39028	Samples	Control	| Symbols: GME | GDP-D-mannose 3',5'-epimerase | chr5:10862472-10864024 REVERSE LENGTH=377	48734	76743.6	0	0	149534	17732.1	88955.8	24099.8	774395	141002	106684	147948	78038.8	79083	97460.7	0	32084.9	352389	60513.3	0	70188.7	0	34158.3	31405.3	167491	3.10939e+06
AT5G35790.1-1	AT5G35790.1	1	0	45.36			---	---	| Symbols: G6PD1 | glucose-6-phosphate dehydrogenase 1 | chr5:13956879-13959686 REVERSE LENGTH=576	0	0	0	0	0	0	0	0	0	0	0	0	0	0	0	0	0	0	0	0	0	0	0	0	0	0
AT5G36230.1-1	AT5G36230.1	5	4	212.43		1.74807	Samples	Control	| Symbols: | ARM repeat superfamily protein | chr5:14273519-14276773 FORWARD LENGTH=411	3.25853e+06	602940	1.09379e+06	40696.9	237424	104734	9.80416e+06	967901	471544	1.8439e+06	9.01845e+06	317204	686147	1.76755e+06	900243	1.39771e+06	531664	290043	17861.1	380153	5.58538e+06	136763	1.64662e+06	4.43915e+06	3.01313e+07	1.15076e+06
AT5G37510.1-1	AT5G37510.1	3	3	131		3.15936	Samples	Control	| Symbols: EMB1467, CI76 | NADH-ubiquinone dehydrogenase, mitochondrial, putative | chr5:14897490-14900352 FORWARD LENGTH=745	536171	462597	494206	186714	481924	148608	2.02309e+06	1.12786e+06	516359	228414	1.67025e+06	2.9435e+06	1.62154e+06	1.01632e+06	348805	649931	1.33171e+06	1.37829e+06	14508.1	1.27633e+06	580832	3275.81	2.44909e+06	2.97943e+06	564464	781941
AT5G38480.1-1	AT5G38480.1	6	1	402.35		17.6895	Samples	Control	| Symbols: GRF3, RCI1 | general regulatory factor 3 | chr5:15410277-15411285 FORWARD LENGTH=255	128319	5.10811e+06	2986.32	2.69428e+06	600856	7344.3	350682	331883	7.0012e+06	195932	2.77123e+06	1.49299e+06	1.24559e+06	155653	33442.7	21781.1	3195129	95399.3	92181.9	801643	399353	273951	1.57817e+06	382266	340343	6.30302e+06
AT5G38830.1-1	AT5G38830.1	2	2	62.1		28.095	Control	Samples	| Symbols: | Cysteinyl-tRNA synthetase, class Ia family protein | chr5:15545764-15548094 REVERSE LENGTH=511	6.32189e+06	138114	39756.4	15031.5	124266	381824	483085	283497	108742	1822.1	899279	30989.6	96356.1	32791.6	32792.1	100368	206031	78538.9	3858.24	18922	41473.9	10244	51801.8	113585	34794.8	363631
AT5G39320.1-1	AT5G39320.1	1	1	66.39		2.58955	Samples	Control	| Symbols: | UDP-glucose 6-dehydrogenase family protein | chr5:15743254-15744696 FORWARD LENGTH=480	92903.5	0	243228	16781	21023.9	0	18072.1	0	87576.4	65099.9	459103	447756	101190	9837.02	96345.3	16660.9	220652	142878	105200	9218.66	2599.76	11149.6	7580.81	680642	36790.8	1.19879e+06
AT5G40650.1-1	AT5G40650.1	6	1	410.81		32051.1	Samples	Control	| Symbols: SDH2-2 | succinate dehydrogenase 2-2 | chr5:16281462-16283296 FORWARD LENGTH=280	49.4027	0	14952.7	21365.4	44966.4	0	12522.5	26754.4	0	0	21170.6	2.30974e+07	0	0	0	0	0	0	45686.8	18840.1	0	0	0	0	0	0
AT5G41670.1-1	AT5G41670.1	14	6	634.49		1.88997	Control	Samples	| Symbols: | 6-phosphogluconate dehydrogenase family protein | chr5:16665647-16667110 REVERSE LENGTH=487	2.80483e+07	8.79257e+06	1.25675e+06	137290	2.33562e+07	1.47928e+06	7.08511e+06	2.52449e+06	1.03783e+07	304579	9.79684e+06	3.84611e+06	5.35252e+06	546219	1.31806e+06	1.08605e+07	9.19344e+06	6.17743e+06	980975	2.24507e+07	5.56242e+07	567391	1.78246e+06	3.40313e+06	801463	2.01056e+07
AT5G42220.1-1	AT5G42220.1	1	1	58.95		2.01875	Control	Samples	| Symbols: | Ubiquitin-like superfamily protein | chr5:16872962-16877455 FORWARD LENGTH=879	40944.9	0	0	0	0	0	427300	0	0	0	0	0	0	0	0	0	0	0	0	0	0	0	0	0	0	14115.8
AT5G42740.1-1	AT5G42740.1	1	1	50.59		1.87112	Control	Samples	| Symbols: | Sugar isomerase (SIS) family protein | chr5:17136080-17140622 FORWARD LENGTH=560	1.59546e+06	2.26588e+06	548666	7427.78	43658.7	4.10054e+06	104712	0	1.19681e+06	358.996	236655	60341.1	46534.3	546866	135250	273731	425791	262921	38817.5	72645.1	4230.58	57953.4	37812.6	46010.2	80167.1	441041
AT5G42970.1-1	AT5G42970.1	2	2	67.86		1.51649	Samples	Control	| Symbols: COP8, FUS4, EMB134, COP14, CSN4, FUS8, ATS4 | Proteasome component (PCI) domain protein | chr5:17237470-17240649 REVERSE LENGTH=397	188021	71609.4	2840.92	24138.9	4466.46	8915.99	1.38035e+06	173471	65.3723	41089.6	749961	255202	133375	177246	175074	5363.8	259846	43945.4	16751.4	232986	322.674	1848.59	280106	321510	56011	477546
AT5G42980.1-1	AT5G42980.1	1	1	39.62		2.44573	Control	Samples	| Symbols: ATTRX3, ATH3, ATTRXH3, TRXH3, TRX3 | thioredoxin 3 | chr5:17242772-17243718 FORWARD LENGTH=118	1.56335e+06	3.95522e+06	545389	175680	29228	671934	4.04971e+06	143014	91122	278253	14543.6	5565.74	24314.7	22102.8	9008.68	0	40007.1	0	54026.6	32377.7	23140.3	0	50140.2	0	21210.7	69441
AT5G43010.1-1	AT5G43010.1	9	2	457.52		4.97317	Samples	Control	| Symbols: RPT4A | regulatory particle triple-A ATPase 4A | chr5:17248563-17251014 REVERSE LENGTH=399	205100	106242	982.437	285574	14600	11742.7	507996	564877	851423	590574	1.16758e+06	1.60081e+06	792104	31145.8	999022	44605.1	1.31316e+06	228427	257817	578435	362767	7639.02	1.69916e+06	1.84697e+06	552420	637104
AT5G43060.1-1	AT5G43060.1	1	1	53.87		Inf	Samples	Control	| Symbols: | Granulin repeat cysteine protease family protein | chr5:17269784-17272117 REVERSE LENGTH=463	0	0	0	0	0	2.76592e+06	0	0	0	0	0	0	0	0	0	0	0	0	0	0	0	0	0	0	0	0
AT5G43330.1-1	AT5G43330.1	5	3	552.15		5.44535	Samples	Control	| Symbols: | Lactate/malate dehydrogenase family protein | chr5:17390552-17392449 FORWARD LENGTH=332	2.92051e+06	3.85155e+07	5.51102e+06	1.16061e+06	4.31899e+06	3.71236e+06	3.50721e+06	3.1968e+06	1.8113e+07	1.70553e+06	5.59955e+06	2.63348e+06	5.03533e+06	1.83537e+06	3.87269e+06	5.18122e+07	5.08695e+06	5.32385e+06	5.0487e+06	2.12763e+06	5.11894e+06	2.84655e+06	4.06152e+06	6.40115e+06	1.45037e+07	1.27542e+07
AT5G43940.1-1	AT5G43940.1	5	1	275.98		19.475	Control	Samples	| Symbols: HOT5, ADH2, GSNOR, ATGSNOR1, PAR2 | GroES-like zinc-binding dehydrogenase family protein | chr5:17684265-17686379 FORWARD LENGTH=379	6.90742e+06	295876	0	21674.4	183072	0	382653	0	455673	81770.2	162828	386561	58316.3	608871	59224	0	203290	91253.6	2108.27	49544.9	111537	48742.3	153834	51126.2	102710	2.28409e+06
AT5G43940.2-1	AT5G43940.2	4	0	222.59			---	---	| Symbols: HOT5 | GroES-like zinc-binding dehydrogenase family protein | chr5:17684265-17686379 FORWARD LENGTH=391	0	0	0	0	0	0	0	0	0	0	0	0	0	0	0	0	0	0	0	0	0	0	0	0	0	0
AT5G44070.1-1	AT5G44070.1	1	1	45.11		19.5703	Control	Samples	| Symbols: CAD1, ARA8, ATPCS1, PCS1 | phytochelatin synthase 1 (PCS1) | chr5:17734876-17737672 FORWARD LENGTH=485	535374	0	0	0	0	6801.04	0	0	0	199786	0	0	0	24785.9	0	0	0	0	0	0	0	0	19988.8	4338.2	0	0
AT5G44340.1-1	AT5G44340.1	11	1	913.38		4.38513	Control	Samples	| Symbols: TUB4 | tubulin beta chain 4 | chr5:17859442-17860994 REVERSE LENGTH=444	7.11225e+06	455840	995649	343656	156836	8889.26	1.07963e+06	3.30822e+06	215794	809029	746685	3.23306e+06	1.52482e+06	240180	1.07772e+06	0	1.98965e+06	728696	364399	788216	174625	222945	1.46702e+06	1.91096e+06	69146.6	945590
AT5G44730.1-1	AT5G44730.1	3	3	125.02		1.62322	Samples	Control	| Symbols: | Haloacid dehalogenase-like hydrolase (HAD) superfamily protein | chr5:18045588-18046519 REVERSE LENGTH=255	973840	63240.5	272343	542189	166414	147842	8.87897e+06	401900	412960	17642.5	2.39047e+06	203083	631925	3.52204e+06	42676.7	766814	220361	723575	58899.2	149712	63696.6	98628.1	410510	1.3047e+06	29032.3	3.76599e+06
AT5G45170.1-1	AT5G45170.1	1	1	47.67		34.8951	Control	Samples	| Symbols: | Haloacid dehalogenase-like hydrolase (HAD) superfamily protein | chr5:18270555-18273129 REVERSE LENGTH=372	514990	856.709	415.416	5680.25	9813.93	4392.12	7902.83	0	2814.17	0	26377.6	3201.48	5917.81	0	4774.54	681.672	113621	10256.6	4013.88	1639.58	2157.57	2032.23	3772.73	15160.5	7562.56	14007.7
AT5G45620.1-1	AT5G45620.1	5	0	227.82			---	---	| Symbols: | Proteasome component (PCI) domain protein | chr5:18501590-18503868 FORWARD LENGTH=386	0	0	0	0	0	0	0	0	0	0	0	0	0	0	0	0	0	0	0	0	0	0	0	0	0	0
AT5G45620.2-1	AT5G45620.2	4	0	177.9			---	---	| Symbols: | Proteasome component (PCI) domain protein | chr5:18501590-18503422 FORWARD LENGTH=350	0	0	0	0	0	0	0	0	0	0	0	0	0	0	0	0	0	0	0	0	0	0	0	0	0	0
AT5G46180.1-1	AT5G46180.1	1	0	71.08			---	---	| Symbols: DELTA-OAT | ornithine-delta-aminotransferase | chr5:18718766-18721271 REVERSE LENGTH=475	0	0	0	0	0	0	0	0	0	0	0	0	0	0	0	0	0	0	0	0	0	0	0	0	0	0
AT5G46290.1-1	AT5G46290.1	6	1	359		1.76352	Control	Samples	| Symbols: KASI, KAS1 | 3-ketoacyl-acyl carrier protein synthase I | chr5:18774439-18776629 REVERSE LENGTH=473	1.4232e+06	0	1076.45	0	59832.4	508932	3.46037e+06	0	0	0	3.5738e+06	678126	1.14072e+06	299928	560446	0	476220	344360	968.094	106549	110255	0	1.04979e+06	1.60606e+06	188293	0
AT5G46290.3-1	AT5G46290.3	5	0	293.26			---	---	| Symbols: KASI | 3-ketoacyl-acyl carrier protein synthase I | chr5:18774439-18776629 REVERSE LENGTH=489	0	0	0	0	0	0	0	0	0	0	0	0	0	0	0	0	0	0	0	0	0	0	0	0	0	0
AT5G47200.1-1	AT5G47200.1	3	1	129.54		7433.81	Control	Samples	| Symbols: ATRABD2B, ATRAB1A, RAB1A | RAB GTPase homolog 1A | chr5:19167029-19168718 FORWARD LENGTH=202	299832	0	0	0	0	0	0	0	0	0	883.167	0	0	0	0	0	0	0	0	0	0	0	0	0	0	0
AT5G49810.1-1	AT5G49810.1	6	6	331.98		1.04726	Samples	Control	| Symbols: MMT | methionine S-methyltransferase | chr5:20239418-20246046 FORWARD LENGTH=1071	4.14442e+06	3.35315e+06	1.08158e+06	2.02035e+06	876153	167857	3.05216e+06	2.27253e+06	8.52078e+06	103881	3.01196e+06	2.0765e+06	2.66037e+06	1.11308e+07	532304	129979	4.03926e+06	1.53621e+06	631027	604629	279417	98598	2.03131e+06	820303	278206	8.87733e+06
AT5G49910.1-1	AT5G49910.1	19	6	1136.42		7.53754	Samples	Control	| Symbols: CPHSC70-2EAT SHOCK PROTEIN 70-2, HSC70-7, cpHsc70-2 | chloroplast heat shock protein 70-2 | chr5:20303470-20306295 FORWARD LENGTH=718	1.17213e+06	3.28137e+06	1.04086e+06	1.08267e+06	1.0928e+06	1.10388e+06	3.9732e+06	2.57447e+06	1.74953e+06	6.14452e+06	5.38623e+06	9.62184e+06	2.47081e+07	3.4153e+06	1.54103e+06	5.96017e+06	4.55971e+06	3.00103e+07	1.04534e+06	2.20225e+06	2.67656e+06	1.21694e+06	2.40917e+06	3.92335e+06	3.59588e+06	2.64449e+06
AT5G50850.1-1	AT5G50850.1	16	16	1410.1		20.2748	Samples	Control	| Symbols: MAB1 | Transketolase family protein | chr5:20689671-20692976 FORWARD LENGTH=363	1.01122e+08	10653956237	9.3053e+07	8.14685e+06	2794496786	5.4373e+07	7.44101e+07	8.93215e+07	6.49162e+07	2.99257e+07	8.4371e+07	2.86818e+07	2.21831e+07	5.03709e+07	4.52341e+07	1205777063	1.25539e+08	2.86743e+07	2.53299e+07	7307588364	4378357209	6.65383e+07	3.97819e+07	8.33913e+07	2.60898e+07	5.33035e+07
AT5G50920.1-1	AT5G50920.1	9	0	367.82			---	---	| Symbols: CLPC, ATHSP93-V, HSP93-V, DCA1, CLPC1 | CLPC homologue 1 | chr5:20715710-20719800 REVERSE LENGTH=929	0	0	0	0	0	0	0	0	0	0	0	0	0	0	0	0	0	0	0	0	0	0	0	0	0	0
AT5G50950.1-1	AT5G50950.1	14	0	1109.73			---	---	| Symbols: FUM2 | FUMARASE 2 | chr5:20729687-20733476 FORWARD LENGTH=510	0	0	0	0	0	0	0	0	0	0	0	0	0	0	0	0	0	0	0	0	0	0	0	0	0	0
AT5G50950.3-1	AT5G50950.3	11	0	1004.38			---	---	| Symbols: FUM2 | FUMARASE 2 | chr5:20729999-20733636 FORWARD LENGTH=423	0	0	0	0	0	0	0	0	0	0	0	0	0	0	0	0	0	0	0	0	0	0	0	0	0	0
AT5G51070.1-1	AT5G51070.1	1	0	51.29			---	---	| Symbols: ERD1, CLPD, SAG15 | Clp ATPase | chr5:20764479-20768481 FORWARD LENGTH=945	0	0	0	0	0	0	0	0	0	0	0	0	0	0	0	0	0	0	0	0	0	0	0	0	0	0
AT5G52470.1-1	AT5G52470.1	2	1	68.25		Inf	Samples	Control	| Symbols: FIB1, FBR1, ATFIB1, ATFBR1, SKIP7 | fibrillarin 1 | chr5:21294290-21296509 FORWARD LENGTH=308	0	3.10543e+06	0	79669.6	1.13684e+06	201517	131.816	330046	779079	100021	6.73066e+06	2.43134e+06	1.92024e+06	205191	1.67511e+06	224542	3.48593e+06	1.42691e+06	408160	748311	1.51314e+06	153005	2.6227e+06	1.80037e+06	783631	312792
AT5G52640.1-1	AT5G52640.1	16	8	854.62		3.72144	Control	Samples	| Symbols: HSP81-1, ATHS83, HSP81.1, HSP83, ATHSP90.1, AtHsp90-1, HSP90.1 | heat shock protein 90.1 | chr5:21352542-21355147 FORWARD LENGTH=705	2.64153e+07	1.01753e+07	1.46391e+06	2.33447e+06	2.06689e+06	5.18455e+06	1.34703e+07	3.66967e+06	9.74041e+06	3.74358e+06	7.95556e+06	3.01225e+06	3.27864e+06	994014	1.93802e+06	1.45035e+06	3.96671e+06	4.15385e+06	1.12707e+06	1.52993e+06	1.33874e+06	1.24638e+06	3.09698e+06	4.43698e+06	1.97244e+06	1.54175e+07
AT5G52840.1-1	AT5G52840.1	2	2	90.21		1.86714	Control	Samples	| Symbols: | NADH-ubiquinone oxidoreductase-related | chr5:21413718-21414794 FORWARD LENGTH=169	5.7591e+06	2.34285e+06	3.84872e+06	268499	686527	85614.4	1.87686e+06	3.13551e+06	453246	147907	3.36739e+06	1.21893e+06	1.18128e+06	1.1429e+06	1.87658e+06	4.3432e+06	1.51314e+06	839149	86674	2.56998e+06	2.78317e+06	70042.9	1.71664e+06	3.81523e+06	720763	2.28816e+06
AT5G52920.1-1	AT5G52920.1	2	0	110.56			---	---	| Symbols: PKP1, PKP-BETA1, PKP2 | plastidic pyruvate kinase beta subunit 1 | chr5:21463680-21466612 FORWARD LENGTH=579	0	0	0	0	0	0	0	0	0	0	0	0	0	0	0	0	0	0	0	0	0	0	0	0	0	0
AT5G53460.1-1	AT5G53460.1	4	3	195.9		36.4633	Samples	Control	| Symbols: GLT1 | NADH-dependent glutamate synthase 1 | chr5:21700518-21709629 FORWARD LENGTH=2208	75878.4	227356	1.56167e+06	319539	801750	6.12896e+06	2.70686e+06	450464	301091	601975	4.57613e+06	1.08612e+06	1.53914e+06	202901	498055	4.27641e+06	1.81846e+06	775502	522354	1.04519e+06	366132	30876.7	2.83203e+06	2.22737e+06	2.08117e+06	969945
AT5G53480.1-1	AT5G53480.1	4	4	210.52		6.03119	Control	Samples	| Symbols: | ARM repeat superfamily protein | chr5:21714016-21716709 FORWARD LENGTH=870	7.17055e+06	897351	328927	37624.4	663794	376651	346416	819165	1.26897e+06	292937	1.59783e+06	1.64831e+06	1.66678e+06	78803.2	396138	6790.44	2.25431e+06	456253	287730	601436	124603	74609.7	867964	529646	58397.9	3.41956e+06
AT5G54430.1-1	AT5G54430.1	1	1	62.28		2.86272	Control	Samples	| Symbols: ATPHOS32, PHOS32 | Adenine nucleotide alpha hydrolases-like superfamily protein | chr5:22097563-22099693 REVERSE LENGTH=242	756333	2088.71	9089.12	341402	135432	45353	750869	131423	10160.4	57814.9	549401	102616	74739.9	5590.4	41008	243308	146908	277358	0	18360.2	106037	0	149528	643896	0	259221
AT5G54500.1-1	AT5G54500.1	3	2	153.44		3.1645	Control	Samples	| Symbols: FQR1 | flavodoxin-like quinone reductase 1 | chr5:22124674-22126256 FORWARD LENGTH=204	9.49926e+06	1.73429e+06	896876	172328	1.07842e+06	284790	3.86729e+06	1.06793e+06	2.62764e+06	1.57196e+06	4.86348e+06	2.09562e+06	3.28729e+06	434003	1.178e+06	793048	2.77674e+06	2.29007e+06	38879	906833	785495	14128.4	3.18949e+06	2.46743e+06	393255	1.15924e+07
AT5G54770.1-1	AT5G54770.1	1	1	46.43		2.19843	Samples	Control	| Symbols: THI1, TZ, THI4 | thiazole biosynthetic enzyme, chloroplast (ARA6) (THI1) (THI4) | chr5:22246634-22247891 FORWARD LENGTH=349	175834	68715.1	399556	44669.5	3715.13	36130.6	71492	105946	33970.1	128222	574762	175398	422281	341886	15894.4	66186.9	409296	603893	307484	46961	442395	258076	23607.9	43113.7	98702.4	165857
AT5G55070.1-1	AT5G55070.1	17	7	1077.72		71.6729	Samples	Control	| Symbols: | Dihydrolipoamide succinyltransferase | chr5:22347637-22350409 FORWARD LENGTH=464	3.04831e+06	7.94378e+06	2.65131e+06	3.17015e+08	418498	1191243392	3.79289e+06	1.8901e+07	3.52224e+06	1.32039e+06	2.39573e+06	6.47113e+06	2.12228e+06	952253	759346	2.29924e+06	4.48916e+06	3.76124e+06	1.06294e+06	3.61461e+06	4.76246e+06	1.85869e+06	1085786639	6.30815e+06	802277	2.07226e+06
AT5G55280.1-1	AT5G55280.1	7	7	324.61		1.53544	Control	Samples	| Symbols: FTSZ1-1, ATFTSZ1-1, CPFTSZ | homolog of bacterial cytokinesis Z-ring protein FTSZ 1-1 | chr5:22420740-22422527 REVERSE LENGTH=433	7.28528e+06	1.96898e+06	4.70119e+06	66246.1	1.8703e+06	760658	1.31892e+07	1.16124e+06	2.18571e+06	799730	8.79967e+06	1.85112e+06	3.2324e+06	398912	1.2003e+06	1.08956e+07	1.72905e+06	2.83331e+06	153577	1.41395e+06	1.4011e+06	87926.5	3.88414e+06	3.42477e+06	438881	3.98608e+06
AT5G56000.1-1	AT5G56000.1	28	0	2015.92			---	---	| Symbols: Hsp81.4, AtHsp90.4 | HEAT SHOCK PROTEIN 81.4 | chr5:22677602-22680067 REVERSE LENGTH=699	0	0	0	0	0	0	0	0	0	0	0	0	0	0	0	0	0	0	0	0	0	0	0	0	0	0
AT5G56010.1-1	AT5G56010.1	34	1	2364.13		Inf	Control	Samples	| Symbols: HSP81-3, Hsp81.3, AtHsp90-3, AtHsp90.3 | heat shock protein 81-3 | chr5:22681410-22683911 FORWARD LENGTH=699	279041	0	0	0	0	0	0	0	0	0	0	0	0	0	0	0	0	0	0	0	0	0	0	0	0	0
AT5G56030.1-1	AT5G56030.1	34	0	2316.3			---	---	| Symbols: HSP81-2, ERD8, HSP90.2, AtHsp90.2 | heat shock protein 81-2 | chr5:22686923-22689433 FORWARD LENGTH=699	0	0	0	0	0	0	0	0	0	0	0	0	0	0	0	0	0	0	0	0	0	0	0	0	0	0
AT5G56030.2-1	AT5G56030.2	32	0	2135.31			---	---	| Symbols: HSP81-2 | heat shock protein 81-2 | chr5:22686923-22689433 FORWARD LENGTH=728	0	0	0	0	0	0	0	0	0	0	0	0	0	0	0	0	0	0	0	0	0	0	0	0	0	0
AT5G56280.1-1	AT5G56280.1	1	1	49.76		24.8902	Control	Samples	| Symbols: CSN6A | COP9 signalosome subunit 6A | chr5:22783617-22785530 REVERSE LENGTH=317	2.00294e+06	205468	0	0	0	0	1.40321e+06	0	0	0	0	0	0	0	0	0	0	0	8484.14	0	0	18001.9	0	0	0	5157.91
AT5G56350.1-1	AT5G56350.1	3	1	107.89		1.7635	Control	Samples	| Symbols: | Pyruvate kinase family protein | chr5:22820254-22822529 REVERSE LENGTH=498	3.30735e+06	586884	19106.1	479826	1.05216e+06	339809	1.3476e+06	1.9064e+06	1.47554e+06	660158	1.50906e+06	1.18173e+06	1.29392e+06	889500	1.01086e+06	38041	1.74666e+06	1.24148e+06	810654	865206	678407	827292	1.32737e+06	1.56827e+06	1.17391e+06	1.5994e+06
AT5G56500.1-1	AT5G56500.1	13	2	736.4		1.16164	Samples	Control	| Symbols: | TCP-1/cpn60 chaperonin family protein | chr5:22874058-22876966 FORWARD LENGTH=597	1.97909e+06	135307	303755	66933.7	954017	252391	1.22163e+06	53519.1	890540	454008	2.56357e+06	5.09225e+06	1.41175e+06	129063	582461	509843	3.05312e+06	2.18338e+06	350487	1.11502e+06	87699.5	36732.6	9.50238e+06	2.04278e+06	547934	3.40963e+06
AT5G56680.1-1	AT5G56680.1	4	4	139.37		13.9235	Control	Samples	| Symbols: SYNC1, EMB2755, SYNC1 ARATH | Class II aminoacyl-tRNA and biotin synthetases superfamily protein | chr5:22936645-22938841 FORWARD LENGTH=572	1.72739e+07	575968	43557.5	251056	618870	232009	1.02437e+06	291133	843535	216846	579087	688109	976920	57764.2	2.60245e+06	226152	1.54256e+06	344155	66892.2	291869	899886	170809	940463	544571	1.04227e+06	3.85247e+06
AT5G56720.1-1	AT5G56720.1	1	0	105.7			---	---	| Symbols: | Lactate/malate dehydrogenase family protein | chr5:22945537-22946718 FORWARD LENGTH=339	0	0	0	0	0	0	0	0	0	0	0	0	0	0	0	0	0	0	0	0	0	0	0	0	0	0
AT5G56740.1-1	AT5G56740.1	4	4	165.5		14.9156	Samples	Control	| Symbols: HAG2, HAC7, HAG02, HAC07 | histone acetyltransferase of the GNAT family 2 | chr5:22953009-22955577 REVERSE LENGTH=467	57831.7	643522	43877.1	59197.1	303006	55379.7	1.09408e+06	391407	2.35689e+06	947415	475526	599871	711090	56640.3	97014.4	346936	688237	447806	7175	94443.2	81658.3	104038	369437	541373	41783.3	3.45369e+06
AT5G58290.1-1	AT5G58290.1	3	2	189.11		1.92124	Control	Samples	| Symbols: RPT3 | regulatory particle triple-A ATPase 3 | chr5:23569155-23571116 FORWARD LENGTH=408	6.70908e+06	1.16268e+06	669766	263596	735852	2.8241e+06	2.71123e+06	3.30651e+06	1.74981e+06	675581	6.43273e+06	2.7396e+06	3.0175e+06	947244	1.44776e+06	65280.5	2.32565e+06	2.52176e+06	212373	1.56735e+06	2.73803e+06	387947	1.77774e+06	2.15571e+06	985021	1.20082e+07
AT5G58490.1-1	AT5G58490.1	3	3	89.81		2.75133	Control	Samples	| Symbols: | NAD(P)-binding Rossmann-fold superfamily protein | chr5:23643068-23644455 FORWARD LENGTH=324	3.09338e+06	17413.3	472350	109663	66224.7	375376	5.24361e+06	1.8048e+06	49511.5	40984	4.42609e+06	100479	462896	463197	327249	360.179	490591	130272	8412.72	87110.6	1.4678e+06	2460.82	192783	865910	123180	1.84723e+06
AT5G59240.1-1	AT5G59240.1	1	0	37.84			---	---	| Symbols: | Ribosomal protein S8e family protein | chr5:23902626-23903670 REVERSE LENGTH=210	0	0	0	0	0	0	0	0	0	0	0	0	0	0	0	0	0	0	0	0	0	0	0	0	0	0
AT5G59880.1-1	AT5G59880.1	1	1	58.58		9.92135	Control	Samples	| Symbols: ADF3 | actin depolymerizing factor 3 | chr5:24120382-24121628 FORWARD LENGTH=139	4.48423e+06	8002.94	221356	15392.2	1.14458e+06	41850.3	266439	244207	41841.7	23330	815227	23953.7	35510.9	29575.7	18777.3	312167	25818.2	61022.7	23417.3	984393	227326	89806	10422.1	14035.1	165090	1.82918e+06
AT5G60390.2-1	AT5G60390.2	11	0	638.21			---	---	| Symbols: | GTP binding Elongation factor Tu family protein | chr5:24289226-24290577 FORWARD LENGTH=400	0	0	0	0	0	0	0	0	0	0	0	0	0	0	0	0	0	0	0	0	0	0	0	0	0	0
AT5G60670.1-1	AT5G60670.1	2	0	62.64			---	---	| Symbols: | Ribosomal protein L11 family protein | chr5:24381066-24381566 REVERSE LENGTH=166	0	0	0	0	0	0	0	0	0	0	0	0	0	0	0	0	0	0	0	0	0	0	0	0	0	0
AT5G61030.1-1	AT5G61030.1	1	1	45.27		2.09718	Control	Samples	| Symbols: GR-RBP3 | glycine-rich RNA-binding protein 3 | chr5:24560870-24562152 FORWARD LENGTH=309	334495	0	15975.4	6798.38	95304.3	0	173438	11532.4	1714.78	15025.7	167316	162058	195631	0	0	4669.86	266007	234885	70900.5	89674.2	59486.2	36117.3	146512	165722	130759	531264
AT5G61780.1-1	AT5G61780.1	1	0	41.88			---	---	| Symbols: Tudor2, AtTudor2, TSN2 | TUDOR-SN protein 2 | chr5:24822012-24826641 FORWARD LENGTH=985	0	0	0	0	0	0	0	0	0	0	0	0	0	0	0	0	0	0	0	0	0	0	0	0	0	0
AT5G62690.1-1	AT5G62690.1	8	0	749.24			---	---	| Symbols: TUB2 | tubulin beta chain 2 | chr5:25181560-25183501 FORWARD LENGTH=450	0	0	0	0	0	0	0	0	0	0	0	0	0	0	0	0	0	0	0	0	0	0	0	0	0	0
AT5G63620.1-1	AT5G63620.1	2	2	68.92		1.16056	Samples	Control	| Symbols: | GroES-like zinc-binding alcohol dehydrogenase family protein | chr5:25466380-25468296 REVERSE LENGTH=427	221740	38767.8	271156	50641.8	21784.7	0	4275.95	233241	0	40994.1	0	561222	223451	0	76306.7	28075.4	522328	56956.2	4359.93	53178.9	51438	2039.01	733995	631930	3023.24	327205
AT5G63680.1-1	AT5G63680.1	3	1	105.47		35.4233	Samples	Control	| Symbols: | Pyruvate kinase family protein | chr5:25490507-25492530 FORWARD LENGTH=510	40570.7	231228	1.96018e+06	294472	603551	295564	117014	523751	77817.5	271324	1.96541e+06	1.54153e+06	1.0559e+06	785482	817392	567334	604779	1.37089e+06	498802	332988	522133	590383	1.03366e+06	1.16716e+06	295542	1.60102e+06
AT5G64050.1-1	AT5G64050.1	3	2	128.37		1.09751	Samples	Control	| Symbols: ATERS, OVA3, ERS | glutamate tRNA synthetase | chr5:25630196-25633099 REVERSE LENGTH=570	894476	98634.7	60298	130593	181896	9144.97	906247	289107	1.01641e+06	48711.7	3.04925e+06	871396	1.29798e+06	170602	832246	44490.9	1.28846e+06	1.36886e+06	15214.6	380384	21389	15662.9	1.55037e+06	1.60545e+06	412837	410957
AT5G64760.1-1	AT5G64760.1	1	0	42.84			---	---	| Symbols: RPN5B | regulatory particle non-ATPase subunit 5B | chr5:25894027-25896445 REVERSE LENGTH=442	0	0	0	0	0	0	0	0	0	0	0	0	0	0	0	0	0	0	0	0	0	0	0	0	0	0
AT5G65010.1-1	AT5G65010.1	3	1	140.45		6.95776	Control	Samples	| Symbols: ASN2 | asparagine synthetase 2 | chr5:25969224-25972278 FORWARD LENGTH=578	1.15808e+06	436889	13271.2	0	0	16631	2.79571e+06	0	0	12431.2	5290.07	0	0	0	319.999	13690.4	0	0	0	41372.5	0	0	8404.12	0	0	46263.1
AT5G65430.1-1	AT5G65430.1	4	0	201.64			---	---	| Symbols: GRF8, 14-3-3KAPPA, GF14 KAPPA | general regulatory factor 8 | chr5:26148546-26150255 REVERSE LENGTH=248	0	0	0	0	0	0	0	0	0	0	0	0	0	0	0	0	0	0	0	0	0	0	0	0	0	0
AT5G65720.1-1	AT5G65720.1	1	1	87.27		Inf	Samples	Control	| Symbols: ATNIFS1, NIFS1, NFS1, ATNFS1 | nitrogen fixation S (NIFS)-like 1 | chr5:26296349-26297710 FORWARD LENGTH=453	0	2453.89	29166.9	39183.2	7228.5	37849	1.6666e+07	508044	114073	163793	1.60165e+06	184238	239664	38396.8	253469	20637.5	132997	0	63.1966	142837	98840.4	0.100295	464583	664614	138464	0
AT5G65750.1-1	AT5G65750.1	35	24	2738.42		7.07778	Samples	Control	| Symbols: | 2-oxoglutarate dehydrogenase, E1 component | chr5:26304212-26307947 FORWARD LENGTH=1025	2.7734e+07	1.44887e+07	3.13191e+07	5.90539e+08	6.63023e+06	8.58762e+08	3.87317e+07	6.56542e+07	1.20726e+07	1.34812e+07	3.30281e+07	5.72185e+06	5.26669e+07	3.7804e+07	1.21841e+07	4.47831e+07	8.91502e+06	5.29502e+07	5.54644e+06	5.42765e+06	7.46771e+06	3.40112e+06	1.30234e+08	1.23843e+07	4.70461e+06	2.1846e+07
AT5G65780.1-1	AT5G65780.1	1	1	42.92		Inf	Samples	Control	| Symbols: ATBCAT-5 | branched-chain amino acid aminotransferase 5 / branched-chain amino acid transaminase 5 (BCAT5) | chr5:26316418-26318585 FORWARD LENGTH=415	0	0	116521	0	0	0	220724	0	0	0	1.95465e+06	683989	446185	1572.6	445851	0	815224	0	6328.29	128511	3722.48	9285.91	460596	1.31005e+06	169241	0
AT5G66280.1-1	AT5G66280.1	2	0	61.48			---	---	| Symbols: GMD1 | GDP-D-mannose 4,6-dehydratase 1 | chr5:26476434-26477519 FORWARD LENGTH=361	0	0	0	0	0	0	0	0	0	0	0	0	0	0	0	0	0	0	0	0	0	0	0	0	0	0
AT5G66310.1-1	AT5G66310.1	2	1	56.06		12.039	Samples	Control	| Symbols: | ATP binding microtubule motor family protein | chr5:26485786-26490304 REVERSE LENGTH=1063	126704	314426	1.56815e+06	15532	0	7.55264e+06	12283.7	9475.08	1.27765e+06	398396	49559	0	28.5419	64.2464	6.2069e+06	0	28938.1	0	0	0	0	0	33746.1	66877.7	1830.64	57093.2
AT5G66760.1-1	AT5G66760.1	20	15	1455.82		3.20829	Samples	Control	| Symbols: SDH1-1 | succinate dehydrogenase 1-1 | chr5:26653776-26657224 FORWARD LENGTH=634	3.623e+07	2.11496e+07	1.04222e+07	9.42783e+06	1.14583e+07	3.81449e+07	3.62794e+07	8.55484e+06	962418613	1.19119e+07	1.59122e+07	2.45728e+08	1.18116e+07	2.00387e+07	6.67771e+06	2.76311e+07	1.95833e+08	1.63025e+07	7.99266e+06	8.545e+06	9.1241e+06	6.1828e+06	1.34987e+07	1.14965e+07	7.86566e+06	3.66203e+07
ATCG00120.1-1	ATCG00120.1	2	2	57.85		1.27614	Control	Samples	| Symbols: ATPA | ATP synthase subunit alpha | chrC:9938-11461 REVERSE LENGTH=507	964694	116188	51764.1	34120.1	0	12737.2	796721	118095	84166.3	164900	1.8893e+06	63371.8	2.23628e+06	14578.1	62524.1	33429.5	879611	1.55228e+06	25371.8	610525	269296	0	1.75678e+06	466391	308886	1.24317e+06
ATMG00070.1-1	ATMG00070.1	2	0	80.6			---	---	| Symbols: NAD9 | NADH dehydrogenase subunit 9 | chrM:23663-24235 REVERSE LENGTH=190	0	0	0	0	0	0	0	0	0	0	0	0	0	0	0	0	0	0	0	0	0	0	0	0	0	0
ATMG00070.2-1	ATMG00070.2	4	2	231.56		1.79385	Samples	Control	| Symbols: | edited NAD9	900145	268553	9.00682e+06	70731.2	531878	113176	3.52043e+06	91344.1	761355	51632.4	1.79993e+06	245238	318749	53951	280585	297007	143573	169856	45020.5	563852	96634	62399.4	638994	390302	129451	31609.4
ATMG00510.2-1	ATMG00510.2	1	1	66.05		1.33175	Samples	Control	| Symbols: | edited NAD7	517427	98736.8	2.45858e+06	7367.26	21551.6	29524.4	40524.4	29890.5	204070	74221.2	1.30739e+06	333183	407442	0	158119	892040	137625	605048	42592.4	349379	22633.9	28128.8	685759	656203	166143	227900
ATMG01190.2-1	ATMG01190.2	9	2	431.85		2.79624	Control	Samples	| Symbols: | edited ATP1	9.18175e+06	3.04655e+06	1.03631e+06	545416	740985	108349	1.30115e+07	2.94248e+06	1.53412e+06	1.09903e+06	5.69004e+06	2.47375e+06	2.23927e+06	228061	1.13012e+06	1.11807e+06	1.62527e+06	1.24893e+06	373620	1.18225e+06	1.50192e+06	140278	3.34403e+06	3.76064e+06	780581	1.76041e+06
xGFPuv-1	xGFPuv	10	9	935.3		1.49923	Samples	Control	| | GFP green fluorescent protein variant; GFPuv is the GFP variant called 'cycle 3'	9.35778e+08	2.85829e+08	1403555809	8.56062e+07	403314304	1870987102	2097155198	2.94552e+08	720045103	1257318007	8.68739e+08	7.67041e+08	7.1946e+08	5.63095e+08	8.29808e+07	1545722521	2.9869e+08	2833965497	2.42577e+08	2.70578e+08	8.60627e+08	9.83348e+06	3.29149e+08	4.38836e+08	1.65039e+08	2.10311e+07

## Sheet: Exp2_raw
Supplementary Data 2: Raw signal intensity of peptides detected in AP-MS analysis									Sample_ID	Exp2-Cont-GFP_1	Exp2-G27-SDH5_1	Exp2-G4-IDH1_1	Exp2-G25-SDH2-3_1	Exp2-G37-SDH4_1	Exp2-G33-LPD2_1	Exp2-G28-SDH6_1	Exp2-G31-SDH8_1	Exp2-G13-ME2_1	Exp2-G15-ACO2_1	Exp2-G26-SDH3-1_1	Exp2-G30-SDH7b_1	Exp2-G19-PDC2-2_1
									Experiment	2	2	2	2	2	2	2	2	2	2	2	2	2
									Replicate	1	1	1	1	1	1	1	1	1	1	1	1	1
									Construct	GFP	SDH5	IDH1	SDH2-3	SDH4	LPD2	SDH6	SDH8	ME2	ACO2	SDH3-1	SDH7b	PDC2-2
									Run_No	Cont	G27	G4	G25	G37	G33	G28	G31	G13	G15	G26	G30	G19
									Sample_Name	mGFP-GFP	G27 SDH5	G4 IDH1	G25 SDH2-3	G37 SDH4	G33 LPD2	G28 SDH6	G31 SDH8	G13 ME2	G15 ACO2	G26 SDH3-1	G30 SDH7b	G19 PDC2-2
									Injection	2	2	2	2	2	2	2	2	2	2	2	2	2
Prot_ID	Accession	Peptide count	Peptides used for quantitation	Confidence score	Anova (p)	Max fold change	Highest mean condition	Lowest mean condition	Description	S_CTRL2	S_28	S_29	S_30	S_31	S_32	S_33	S_34	S_35	S_36	S_37	S_39	S_40
AT1G01470.1-2	AT1G01470.1	2	2	99.51		2.03346	Control	Samples	| Symbols: LEA14, LSR3 | Late embryogenesis abundant protein | chr1:172295-172826 REVERSE LENGTH=151	790521	358471	7.34588e+06	52311.1	5.50296e+06	1.04858e+06	42162.3	13503.7	156787	0	192439	80623.8	85166.6
AT1G01560.2-2	AT1G01560.2	1	1	56.71		8.06478	Samples	Control	| Symbols: ATMPK11, MPK11 | MAP kinase 11 | chr1:202345-204189 FORWARD LENGTH=369	3109.17	154.384	1.07625e+06	20145	123.132	18887.7	13425.2	138176	0	0	0	31301.7	3390.37
AT1G02130.1-2	AT1G02130.1	1	1	38.04		305.881	Samples	Control	| Symbols: ATRAB1B, ARA5, ARA-5, ATRABD2A, RABD2A, RA-5 | RAS 5 | chr1:400350-401788 REVERSE LENGTH=203	569.995	2307.42	2.27408e+06	688496	439833	119046	414262	1.77256e+06	11525.5	0	36662.1	5241.61	61655.1
AT1G02500.1-2	AT1G02500.1	9	0	466.98			---	---	| Symbols: SAM1, SAM-1, MAT1, AtSAM1 | S-adenosylmethionine synthetase 1 | chr1:519037-520218 FORWARD LENGTH=393	0	0	0	0	0	0	0	0	0	0	0	0	0
AT1G04270.1-2	AT1G04270.1	2	0	117.08			---	---	| Symbols: RPS15 | cytosolic ribosomal protein S15 | chr1:1141852-1142960 REVERSE LENGTH=152	0	0	0	0	0	0	0	0	0	0	0	0	0
AT1G04410.1-2	AT1G04410.1	9	3	649.01		2.52661	Samples	Control	| Symbols: | Lactate/malate dehydrogenase family protein | chr1:1189418-1191267 REVERSE LENGTH=332	2.09383e+06	7.79571e+06	9.2685e+06	5.66716e+06	1.09227e+06	4.22414e+07	2.97033e+06	3.23328e+07	1.16377e+07	200975	1.08226e+07	5.43149e+06	4.79772e+06
AT1G04480.1-2	AT1G04480.1	1	1	37.44		1.2958	Samples	Control	| Symbols: | Ribosomal protein L14p/L23e family protein | chr1:1216110-1217257 FORWARD LENGTH=140	972112	1.54906e+06	1.68075e+06	1.57757e+06	590004	6.38936e+06	1.28644e+06	5.97822e+06	4.20276e+06	5107.01	2.23925e+06	1.92729e+06	999498
AT1G04820.1-2	AT1G04820.1	9	4	613.04		3.08758	Control	Samples	| Symbols: TUA4, TOR2 | tubulin alpha-4 chain | chr1:1356421-1358266 REVERSE LENGTH=450	1.08355e+07	2.04471e+06	2.16321e+07	6.06727e+06	4.36877e+07	2.67128e+06	3.70167e+06	3.151e+06	1.46783e+06	15496.3	3.46386e+06	2.47638e+06	3.03087e+06
AT1G06020.1-2	AT1G06020.1	1	1	40.43		87.2781	Samples	Control	| Symbols: | pfkB-like carbohydrate kinase family protein | chr1:1824548-1826101 FORWARD LENGTH=345	2222.4	23818.1	1.86226e+06	211722	185361	165697	305171	1.03933e+06	301977	276.866	989100	152243	161081
AT1G06410.1-2	AT1G06410.1	1	1	35.12		4.96263	Samples	Control	| Symbols: ATTPS7, TPS7, ATTPSA | trehalose-phosphatase/synthase 7 | chr1:1955413-1958153 FORWARD LENGTH=851	16483.3	282724	646588	220008	88870	1.12756e+06	66026.9	66399.9	7099.66	0	0	1289.53	396.409
AT1G07070.1-2	AT1G07070.1	1	1	52.77		1.61531	Samples	Control	| Symbols: | Ribosomal protein L35Ae family protein | chr1:2168652-2169703 FORWARD LENGTH=112	77713.1	242569	249039	215649	52436	6166.55	200491	909129	625426	0	400857	216291	7986.4
AT1G07400.1-2	AT1G07400.1	1	1	40.11		1.04979	Samples	Control	| Symbols: | HSP20-like chaperones superfamily protein | chr1:2275148-2275621 FORWARD LENGTH=157	607428	0	359336	0	833402	218933	162818	90153.2	0	230504	0	0	108185
AT1G07750.1-2	AT1G07750.1	1	1	34.33		Inf	Samples	Control	| Symbols: | RmlC-like cupins superfamily protein | chr1:2404300-2405863 REVERSE LENGTH=356	0	8013.97	18425.1	265610	147019	171864	7976.3	1.07003e+06	0	467.01	0	418.639	723257
AT1G07780.1-2	AT1G07780.1	1	1	41.84		4.97188	Samples	Control	| Symbols: PAI1, TRP6 | phosphoribosylanthranilate isomerase 1 | chr1:2410352-2411833 REVERSE LENGTH=275	12638.8	130252	808008	0	185584	14368.9	733819	48960.3	29959.3	0	7050.11	2602.23	0
AT1G07890.1-2	AT1G07890.1	6	5	480.1		2.0483	Samples	Control	| Symbols: APX1, MEE6, CS1, ATAPX1, ATAPX01 | ascorbate peroxidase 1 | chr1:2438005-2439435 FORWARD LENGTH=250	4.42172e+06	5.52083e+06	7.30494e+07	1.05577e+07	1.4736e+07	3.30139e+07	1.11568e+07	4.59561e+07	1.38137e+07	23962.8	1.35623e+07	1.11092e+07	1.2114e+07
AT1G07920.1-2	AT1G07920.1	10	0	601.74			---	---	| Symbols: | GTP binding Elongation factor Tu family protein | chr1:2455559-2457001 FORWARD LENGTH=449	0	0	0	0	0	0	0	0	0	0	0	0	0
AT1G07930.2-2	AT1G07930.2	7	0	412.82			---	---	| Symbols: | GTP binding Elongation factor Tu family protein | chr1:2459014-2460458 FORWARD LENGTH=372	0	0	0	0	0	0	0	0	0	0	0	0	0
AT1G07990.1-2	AT1G07990.1	2	2	65.07		511.319	Samples	Control	| Symbols: | SIT4 phosphatase-associated family protein | chr1:2477413-2482898 FORWARD LENGTH=802	281.676	39418.4	1.06777e+06	148161	64231.8	652967	39187.1	96325.4	1.05809e+06	12948.7	99416.5	15669.7	44037.2
AT1G08200.1-2	AT1G08200.1	2	0	99.29			---	---	| Symbols: AXS2 | UDP-D-apiose/UDP-D-xylose synthase 2 | chr1:2574259-2576609 REVERSE LENGTH=389	0	0	0	0	0	0	0	0	0	0	0	0	0
AT1G09100.1-2	AT1G09100.1	1	0	49.78			---	---	| Symbols: RPT5B | 26S proteasome AAA-ATPase subunit RPT5B | chr1:2936675-2939258 REVERSE LENGTH=423	0	0	0	0	0	0	0	0	0	0	0	0	0
AT1G09180.1-2	AT1G09180.1	1	0	45.49			---	---	| Symbols: ATSAR1, ATSARA1A, SARA1A | secretion-associated RAS super family 1 | chr1:2965147-2965941 FORWARD LENGTH=193	0	0	0	0	0	0	0	0	0	0	0	0	0
AT1G09490.1-2	AT1G09490.1	1	1	75.43		7.99464	Samples	Control	| Symbols: | NAD(P)-binding Rossmann-fold superfamily protein | chr1:3064172-3065815 FORWARD LENGTH=322	27667.2	489717	2.43241e+06	196396	732370	66196.6	151466	314925	22124.1	797.606	363481	55293.2	1.0108e+06
AT1G09640.1-2	AT1G09640.1	6	1	411.87		4.3353	Samples	Control	| Symbols: | Translation elongation factor EF1B, gamma chain | chr1:3120162-3122152 FORWARD LENGTH=414	35562.6	260130	243882	116839	23064.3	1.69116e+06	59946.6	631520	713239	14.1665	279860	89228.1	117553
AT1G09640.2-2	AT1G09640.2	5	0	319.09			---	---	| Symbols: | Translation elongation factor EF1B, gamma chain | chr1:3120162-3122152 FORWARD LENGTH=265	0	0	0	0	0	0	0	0	0	0	0	0	0
AT1G09780.1-2	AT1G09780.1	4	1	227.77		5.74724	Samples	Control	| Symbols: | Phosphoglycerate mutase, 2,3-bisphosphoglycerate-independent | chr1:3165550-3167812 REVERSE LENGTH=557	89644.4	385589	1.32096e+06	556399	120364	7.43165e+06	135825	2.907e+06	611944	19283	588160	164542	93005.7
AT1G12000.1-2	AT1G12000.1	1	1	93.76		Inf	Samples	Control	| Symbols: | Phosphofructokinase family protein | chr1:4050159-4053727 REVERSE LENGTH=566	0	42052.8	197748	0	6966.5	2.1172e+06	0	435333	0	664.725	0	0	0
AT1G12410.1-2	AT1G12410.1	1	1	33.2		Inf	Samples	Control	| Symbols: CLPR2, NCLPP2, CLP2 | CLP protease proteolytic subunit 2 | chr1:4223099-4224954 FORWARD LENGTH=279	0	0	907421	15999.6	0	0	0	11781.8	0	0	0	13186.4	0
AT1G12775.1-2	AT1G12775.1	1	0	77.55			---	---	| Symbols: | Pentatricopeptide repeat (PPR) superfamily protein | chr1:4353906-4355840 FORWARD LENGTH=644	0	0	0	0	0	0	0	0	0	0	0	0	0
AT1G13320.1-2	AT1G13320.1	4	1	152.94		1.00995	Samples	Control	| Symbols: PP2AA3 | protein phosphatase 2A subunit A3 | chr1:4563692-4567348 REVERSE LENGTH=587	321246	583517	1.51418e+06	1.54713e+06	266919	1.77876e+06	2335.48	645636	40313.3	21817.3	92416.3	263537	331693
AT1G13440.1-2	AT1G13440.1	20	0	1470.38			---	---	| Symbols: GAPC-2, GAPC2 | glyceraldehyde-3-phosphate dehydrogenase C2 | chr1:4608465-4610494 REVERSE LENGTH=338	0	0	0	0	0	0	0	0	0	0	0	0	0
AT1G13440.2-2	AT1G13440.2	17	0	1178.61			---	---	| Symbols: GAPC-2, GAPC2 | glyceraldehyde-3-phosphate dehydrogenase C2 | chr1:4608465-4610494 REVERSE LENGTH=310	0	0	0	0	0	0	0	0	0	0	0	0	0
AT1G13900.1-2	AT1G13900.1	10	10	510.86		3.01647	Samples	Control	| Symbols: | Purple acid phosphatases superfamily protein | chr1:4753494-4755554 REVERSE LENGTH=656	1.20572e+06	556192	5.34838e+06	416367	2.30413e+06	667948	281759	1.41904e+06	676983	44557.7	2.19584e+07	346902	437211
AT1G14320.1-2	AT1G14320.1	5	3	217.66		67.4051	Samples	Control	| Symbols: SAC52, RPL10, RPL10A | Ribosomal protein L16p/L10e family protein | chr1:4888270-4889408 FORWARD LENGTH=220	7510.02	287376	1.0607e+06	544192	379384	1.00731e+06	618770	3.54509e+06	21679	2436.74	1.552e+06	1.82701e+06	1.03836e+06
AT1G14320.2-2	AT1G14320.2	2	0	96.36			---	---	| Symbols: SAC52, RPL10A | Ribosomal protein L16p/L10e family protein | chr1:4888270-4889408 FORWARD LENGTH=163	0	0	0	0	0	0	0	0	0	0	0	0	0
AT1G14400.1-2	AT1G14400.1	1	1	35.42		1.82697	Samples	Control	| Symbols: UBC1, ATUBC1 | ubiquitin carrier protein 1 | chr1:4927294-4928136 REVERSE LENGTH=152	48766.1	10872.1	956330	182876	15144.8	11036.3	463461	930917	0	328.271	0	0	216665
AT1G14810.1-2	AT1G14810.1	4	4	181.19		3.38638	Samples	Control	| Symbols: | semialdehyde dehydrogenase family protein | chr1:5102684-5104633 REVERSE LENGTH=375	523108	3.40012e+06	1.63605e+07	1.22175e+06	6.29685e+06	6.64396e+06	4.91065e+06	3.37956e+06	1.27652e+06	2675.24	3.13989e+06	518913	815395
AT1G16030.1-2	AT1G16030.1	4	0	399.45			---	---	| Symbols: Hsp70b | heat shock protein 70B | chr1:5502386-5504326 REVERSE LENGTH=646	0	0	0	0	0	0	0	0	0	0	0	0	0
AT1G16300.1-2	AT1G16300.1	2	0	65.02			---	---	| Symbols: GAPCP-2 | glyceraldehyde-3-phosphate dehydrogenase of plastid 2 | chr1:5574433-5577406 FORWARD LENGTH=420	0	0	0	0	0	0	0	0	0	0	0	0	0
AT1G16890.1-2	AT1G16890.1	3	0	139.33			---	---	| Symbols: UBC36, UBC13B | ubiquitin-conjugating enzyme 36 | chr1:5776550-5777903 REVERSE LENGTH=120	0	0	0	0	0	0	0	0	0	0	0	0	0
AT1G16890.2-2	AT1G16890.2	4	1	242.51		3.4054	Control	Samples	| Symbols: UBC36, UBC13B | ubiquitin-conjugating enzyme 36 | chr1:5776550-5778327 REVERSE LENGTH=153	302606	19315.7	2.05839e+06	11068.2	1.04205e+06	13190.1	67392.4	121672	127596	0	0	34170.4	0
AT1G17745.1-2	AT1G17745.1	1	1	68.05		1.80228	Control	Samples	| Symbols: PGDH | D-3-phosphoglycerate dehydrogenase | chr1:6101157-6104979 FORWARD LENGTH=624	60679.7	1160.4	112856	1028.06	1366.22	529940	10512.7	337092	84482.2	115.99	2306.25	3242.98	0
AT1G18540.1-2	AT1G18540.1	2	2	146.5		2.44448	Samples	Control	| Symbols: | Ribosomal protein L6 family protein | chr1:6377448-6378548 REVERSE LENGTH=233	402212	670144	791597	435054	153204	3.41287e+06	326645	2.16747e+06	1.79919e+06	192584	790182	869620	302958
AT1G18800.1-2	AT1G18800.1	1	1	34.81		Inf	Samples	Control	| Symbols: NRP2 | NAP1-related protein 2 | chr1:6481466-6483463 REVERSE LENGTH=256	0	0	0	0	591126	14731.1	0	93656.9	391233	0	0	31788.6	398.075
AT1G19920.1-2	AT1G19920.1	2	2	83.42		2.68533	Samples	Control	| Symbols: APS2, ASA1 | Pseudouridine synthase/archaeosine transglycosylase-like family protein | chr1:6914835-6916657 REVERSE LENGTH=476	134520	629782	2.77995e+06	336851	409309	2.48173e+06	242858	1.12474e+06	276936	1287.02	678915	474076	560229
AT1G20010.1-2	AT1G20010.1	3	0	283.34			---	---	| Symbols: TUB5 | tubulin beta-5 chain | chr1:6938033-6940481 REVERSE LENGTH=449	0	0	0	0	0	0	0	0	0	0	0	0	0
AT1G20200.1-2	AT1G20200.1	4	3	189.27		1.63346	Samples	Control	| Symbols: EMB2719, HAP15 | PAM domain (PCI/PINT associated module) protein | chr1:7001409-7004154 REVERSE LENGTH=488	333971	311554	8.31595e+06	329783	1.51814e+06	3.1263e+06	118204	1.43102e+06	570341	2266.6	2.09413e+06	311301	665861
AT1G20260.1-2	AT1G20260.1	2	2	65.88		1.57647	Control	Samples	| Symbols: | ATPase, V1 complex, subunit B protein | chr1:7016971-7020290 FORWARD LENGTH=487	337179	26256	535471	19196	984700	1.99544e+06	239344	80433.7	363805	0	539605	85219.8	0
AT1G21750.1-2	AT1G21750.1	1	1	43.35		64.1152	Samples	Control	| Symbols: ATPDIL1-1, ATPDI5, PDI5, PDIL1-1 | PDI-like 1-1 | chr1:7645767-7648514 FORWARD LENGTH=501	1561.16	23095.5	903181	0	0	1.10277e+06	65.397	18455.7	593030	4988.47	0	226.346	0
AT1G22300.1-2	AT1G22300.1	3	1	216.46		Inf	Samples	Control	| Symbols: GRF10, 14-3-3EPSILON, GF14 EPSILON | general regulatory factor 10 | chr1:7879146-7881103 REVERSE LENGTH=254	0	87957.9	0	0	0	991063	0	0	0	0	1206.11	0	0
AT1G22780.1-2	AT1G22780.1	3	3	114.79		2.19084	Samples	Control	| Symbols: PFL, RPS18A, PFL1 | Ribosomal protein S13/S18 family | chr1:8067990-8069163 FORWARD LENGTH=152	506052	1.10535e+06	3.3556e+06	1.83009e+06	1.25497e+06	3.23041e+06	1.601e+06	8.35572e+06	2.45548e+06	1157.79	3.05075e+06	653884	616607
AT1G22840.1-2	AT1G22840.1	2	2	84.76		2.68038	Samples	Control	| Symbols: CYTC-1, ATCYTC-A | CYTOCHROME C-1 | chr1:8079384-8080286 FORWARD LENGTH=114	907217	1.73007e+06	5.2398e+06	1.6531e+06	662177	9.71058e+06	3.33448e+06	6.54173e+06	2.87868e+06	3066.41	7.56182e+06	4.89217e+06	1.36092e+07
AT1G23180.1-2	AT1G23180.1	1	1	45.77		6.25946	Control	Samples	| Symbols: | ARM repeat superfamily protein | chr1:8216125-8219515 FORWARD LENGTH=834	207299	10321.2	1.03517e+06	0	3572.85	12259.9	0	215420	34443.7	1230.05	7191.96	0	16672
AT1G23190.1-2	AT1G23190.1	13	7	679.92		4.61657	Samples	Control	| Symbols: PGM3 | Phosphoglucomutase/phosphomannomutase family protein | chr1:8219946-8224186 FORWARD LENGTH=583	625792	3.73767e+06	1.86293e+07	3.72308e+06	1.33616e+06	3.22836e+07	3.83841e+06	1.0503e+07	2.8538e+06	15655.6	6.04674e+06	1.76519e+06	1.12872e+06
AT1G23290.1-2	AT1G23290.1	1	1	46.64		4.14534	Samples	Control	| Symbols: RPL27A, RPL27AB | Ribosomal protein L18e/L15 superfamily protein | chr1:8263007-8263447 FORWARD LENGTH=146	136308	271221	537370	953797	413141	2.52817e+06	669694	4.76354e+06	1.12298e+06	0	2.2669e+06	309717	72455.4
AT1G23410.1-2	AT1G23410.1	6	1	313.23		7.71464	Samples	Control	| Symbols: | Ribosomal protein S27a / Ubiquitin family protein | chr1:8314940-8315410 FORWARD LENGTH=156	1.4933e+06	3.65467e+07	5.33843e+07	2.33498e+07	4.03679e+06	1.90484e+07	7.3719e+06	5.78476e+06	7.79802e+06	57.4557	4.31418e+07	5.01205e+06	4.71907e+06
AT1G24180.1-2	AT1G24180.1	24	14	1451.96		15.9884	Samples	Control	| Symbols: IAR4 | Thiamin diphosphate-binding fold (THDP-binding) superfamily protein | chr1:8560777-8563382 REVERSE LENGTH=393	9.56854e+06	5.98312e+07	5.45712e+07	1.51685e+07	1.87351e+08	2.07779e+07	1.27969e+07	4.09944e+08	1.72617e+07	299349	6.70537e+07	9.51587e+08	1500149291
AT1G24280.1-2	AT1G24280.1	2	2	107.64		8.76184	Control	Samples	| Symbols: G6PD3 | glucose-6-phosphate dehydrogenase 3 | chr1:8609495-8612383 FORWARD LENGTH=599	598981	58268.4	2.16838e+06	0	34688.3	523426	9200.42	154907	43579.3	455.715	53956.6	36638	17624.8
AT1G24360.1-2	AT1G24360.1	1	1	46.48		5.44639	Control	Samples	| Symbols: | NAD(P)-binding Rossmann-fold superfamily protein | chr1:8640820-8643283 FORWARD LENGTH=319	697667	7561.19	98900.7	123920	1.23656e+06	29354	83606.4	758495	181678	0	48611.8	201442	263018
AT1G24510.1-2	AT1G24510.1	1	1	53.5		Inf	Samples	Control	| Symbols: | TCP-1/cpn60 chaperonin family protein | chr1:8685504-8688101 REVERSE LENGTH=535	0	0	331851	0	0	1246.84	0	0	0	0	0	0	0
AT1G24610.1-2	AT1G24610.1	2	2	69.14		Inf	Samples	Control	| Symbols: | Rubisco methyltransferase family protein | chr1:8720906-8722711 REVERSE LENGTH=476	0	0	1.59892e+06	0	360.081	0	9428.64	77759.4	0	0	145949	0	0
AT1G25350.1-2	AT1G25350.1	1	1	31.54		16.709	Samples	Control	| Symbols: OVA9 | glutamine-tRNA ligase, putative / glutaminyl-tRNA synthetase, putative / GlnRS, putative | chr1:8889280-8894205 REVERSE LENGTH=795	4772.67	245920	2.26645e+06	21140	4740.36	670838	0	177437	19995.1	3.84817	0	15295.5	48169.1
AT1G25490.1-2	AT1G25490.1	5	2	180.13		1.45603	Samples	Control	| Symbols: RCN1, REGA, ATB BETA BETA, EER1 | ARM repeat superfamily protein | chr1:8951700-8954899 FORWARD LENGTH=588	102222	3634.89	1.39833e+06	91364.5	332777	1.69657e+06	307534	310787	207980	2006.39	1819.47	39856.3	173714
AT1G26480.1-2	AT1G26480.1	1	0	94.32			---	---	| Symbols: GRF12, GF14 IOTA | general regulatory factor 12 | chr1:9156573-9157845 REVERSE LENGTH=268	0	0	0	0	0	0	0	0	0	0	0	0	0
AT1G26880.1-2	AT1G26880.1	1	1	42.15		200.927	Samples	Control	| Symbols: | Ribosomal protein L34e superfamily protein | chr1:9315640-9316681 REVERSE LENGTH=120	832.141	8388.46	17648	261654	116883	1.61909e+06	222424	1.63865e+06	1061.81	0	440836	32104.2	58235.9
AT1G27450.1-2	AT1G27450.1	5	4	311.05		3.48728	Samples	Control	| Symbols: APT1, ATAPT1 | adenine phosphoribosyl transferase 1 | chr1:9532042-9533807 FORWARD LENGTH=243	427154	213718	3.92794e+07	846754	911557	268844	1.00217e+06	4.37791e+06	581258	43798.3	4.4059e+06	1.60236e+06	1.44951e+06
AT1G27530.1-2	AT1G27530.1	1	1	48.46		Inf	Samples	Control	| Symbols: | CONTAINS InterPro DOMAIN/s: Ubiquitin-conjugating enzyme/RWD-like (InterPro:IPR016135), Ubiquitin-fold modifier-conjugating enzyme 1 (InterPro:IPR014806); Has 269 Blast hits to 269 proteins in 110 species: Archae - 0; Bacteria - 0; Met	0	5983.83	0	0	226823	1598.35	7541.06	13389.6	30237.2	0	0	0	0
AT1G29150.1-2	AT1G29150.1	3	3	90.98		9.46433	Samples	Control	| Symbols: ATS9, RPN6 | non-ATPase subunit 9 | chr1:10181240-10182499 FORWARD LENGTH=419	60216.4	396950	4.24783e+06	572824	487681	666647	412959	2.24025e+06	38602.8	4163.06	8.21632e+06	190043	634552
AT1G29965.1-2	AT1G29965.1	2	2	66.23		2.20437	Samples	Control	| Symbols: | Ribosomal protein L18ae/LX family protein | chr1:10498458-10499373 REVERSE LENGTH=178	34385.4	0	47625.9	16.0797	700.633	559878	4128.84	1341.84	842524	1820.34	0	163581	7517.8
AT1G30230.1-2	AT1G30230.1	4	1	171.93		36.184	Samples	Control	| Symbols: | Glutathione S-transferase, C-terminal-like;Translation elongation factor EF1B/ribosomal protein S6 | chr1:10639286-10640515 FORWARD LENGTH=231	5567.83	63897.1	212680	65527.1	404757	4.27277e+06	0	399102	460132	1883.76	0	282292	168064
AT1G30630.1-2	AT1G30630.1	3	2	125.52		1.06178	Samples	Control	| Symbols: | Coatomer epsilon subunit | chr1:10858546-10860173 REVERSE LENGTH=292	281872	126287	8.89028e+06	52945.8	629278	300172	192508	547873	305590	254.1	811930	87393.3	314098
AT1G31230.1-2	AT1G31230.1	2	2	63.81		27.077	Samples	Control	| Symbols: AK-HSDH I, AK-HSDH | aspartate kinase-homoserine dehydrogenase i | chr1:11158744-11163055 REVERSE LENGTH=911	1227.03	919.517	1.05316e+06	3392.91	18084.4	224170	789.091	81492	2855.29	46.5548	331.526	37277.1	1790.06
AT1G31812.1-2	AT1G31812.1	1	1	48.89		1.06636	Samples	Control	| Symbols: ACBP6, ACBP | acyl-CoA-binding protein 6 | chr1:11411132-11412099 REVERSE LENGTH=92	269507	423460	181429	542107	546138	249955	320524	2.5652e+06	653441	3608.44	506176	471413	94694.8
AT1G32220.1-2	AT1G32220.1	1	1	38.92		8.87104	Samples	Control	| Symbols: | NAD(P)-binding Rossmann-fold superfamily protein | chr1:11608038-11609591 FORWARD LENGTH=296	14117.8	0	1.43989e+06	0	1.29003e+06	1798.47	157438	878907	0	794.501	690017	5.49403	8591.36
AT1G32440.1-2	AT1G32440.1	1	0	46.43			---	---	| Symbols: PKp3 | plastidial pyruvate kinase 3 | chr1:11712205-11714963 FORWARD LENGTH=571	0	0	0	0	0	0	0	0	0	0	0	0	0
AT1G32480.1-2	AT1G32480.1	1	0	69.56			---	---	| Symbols: IDH-IV | isocitrate dehydrogenase IV | chr1:11741083-11741727 FORWARD LENGTH=214	0	0	0	0	0	0	0	0	0	0	0	0	0
AT1G33120.1-2	AT1G33120.1	3	3	139.54		2.25649	Samples	Control	| Symbols: | Ribosomal protein L6 family | chr1:12010986-12012223 FORWARD LENGTH=194	309655	563366	1.54226e+06	561634	1.50026e+06	3.02271e+06	824079	4.75922e+06	619564	1659.05	2.33603e+06	2.01707e+06	224751
AT1G34760.1-2	AT1G34760.1	2	0	181.12			---	---	| Symbols: GRF11, GF14 OMICRON, RHS5 | general regulatory factor 11 | chr1:12744062-12745603 REVERSE LENGTH=255	0	0	0	0	0	0	0	0	0	0	0	0	0
AT1G35160.1-2	AT1G35160.1	3	1	169.7		1.07588	Control	Samples	| Symbols: GRF4, 14-3-3PHI, GF14 PHI | GF14 protein phi chain | chr1:12867264-12868514 FORWARD LENGTH=267	194058	393739	219496	79976.6	47159	768888	409696	346906	734881	0	0	232123	84255.6
AT1G35720.1-2	AT1G35720.1	7	6	343.58		7.14737	Samples	Control	| Symbols: ANNAT1, OXY5, ATOXY5 | annexin 1 | chr1:13225304-13226939 FORWARD LENGTH=317	562794	9.87374e+06	3.01937e+07	5.93777e+06	2.54148e+06	3.98779e+07	3.7531e+06	5.59513e+06	1.95784e+06	6302.57	1.10362e+07	1.76375e+06	3.23033e+06
AT1G43170.1-2	AT1G43170.1	5	0	177.78			---	---	| Symbols: ARP1, emb2207, RPL3A, RP1 | ribosomal protein 1 | chr1:16266992-16268631 FORWARD LENGTH=389	0	0	0	0	0	0	0	0	0	0	0	0	0
AT1G43170.4-2	AT1G43170.4	3	0	103.69			---	---	| Symbols: ARP1, RPL3A, RP1 | ribosomal protein 1 | chr1:16267519-16268631 FORWARD LENGTH=306	0	0	0	0	0	0	0	0	0	0	0	0	0
AT1G43800.1-2	AT1G43800.1	4	4	211.09		2.48716	Samples	Control	| Symbols: | Plant stearoyl-acyl-carrier-protein desaturase family protein | chr1:16577662-16579549 FORWARD LENGTH=391	316574	1.13943e+06	1.53793e+07	270991	4.83201e+06	327655	322722	764660	1.12156e+06	19479.6	682370	802060	1.08361e+06
AT1G45000.1-2	AT1G45000.1	3	3	165.18		3.50985	Control	Samples	| Symbols: | AAA-type ATPase family protein | chr1:17009220-17011607 FORWARD LENGTH=399	2.7261e+06	1.50971e+06	1.137e+07	286773	3.0199e+06	1.97061e+06	200216	2.42201e+06	748138	3211.74	953050	587577	1.59456e+06
AT1G45332.1-2	AT1G45332.1	2	0	79.27			---	---	| Symbols: | Translation elongation factor EFG/EF2 protein | chr1:17172507-17176683 REVERSE LENGTH=754	0	0	0	0	0	0	0	0	0	0	0	0	0
AT1G47420.1-2	AT1G47420.1	12	12	1165.74		36.9693	Samples	Control	| Symbols: SDH5 | succinate dehydrogenase 5 | chr1:17395774-17397176 REVERSE LENGTH=257	8.85102e+06	6202969100	5.27646e+07	1.46365e+07	1.43987e+07	3.66145e+08	8.11569e+06	2.25416e+07	2.11687e+07	310768	8.23135e+07	5.45831e+06	7.44336e+06
AT1G48030.1-2	AT1G48030.1	15	4	1138.75		9.41622	Samples	Control	| Symbols: mtLPD1 | mitochondrial lipoamide dehydrogenase 1 | chr1:17717432-17719141 REVERSE LENGTH=507	65198.4	294589	703032	736035	3.87547e+06	1.67409e+06	3963.02	207947	41555.7	5968.72	1.67833e+06	749863	4.80615e+06
AT1G48630.1-2	AT1G48630.1	1	1	42.26		2.64626	Samples	Control	| Symbols: RACK1B_AT | receptor for activated C kinase 1B | chr1:17981977-17983268 REVERSE LENGTH=326	33597.8	22149.9	2488599	0	0	54541.7	25293.3	1.13719e+06	27937.1	0	458801	9864.03	0.0304438
AT1G48860.1-2	AT1G48860.1	3	2	119.34		3.37159	Samples	Control	| Symbols: | RNA 3'-terminal phosphate cyclase/enolpyruvate transferase, alpha/beta | chr1:18068892-18071331 REVERSE LENGTH=521	168827	1.28447e+06	2.76979e+06	594857	331384	2.0663e+06	360664	2.70973e+06	636725	11837.4	960527	1.0843e+06	739407
AT1G48920.1-2	AT1G48920.1	2	2	75.07		2.37191	Samples	Control	| Symbols: ATNUC-L1, PARL1, NUC-L1 | nucleolin like 1 | chr1:18098186-18101422 FORWARD LENGTH=557	67143.7	7970.16	773744	192383	697745	2228.4	0	2.55867e+06	365189	0	0	59110.1	437840
AT1G49240.1-2	AT1G49240.1	9	1	497.3		1.12092	Control	Samples	| Symbols: ACT8 | actin 8 | chr1:18216539-18217947 FORWARD LENGTH=377	44747.1	0	354.642	0	1.05575e+06	0	2272.52	0	0	0	16823.7	57825.8	0
AT1G49580.1-2	AT1G49580.1	1	1	31.81		Inf	Samples	Control	| Symbols: | Calcium-dependent protein kinase (CDPK) family protein | chr1:18351611-18354384 FORWARD LENGTH=606	0	161212	71.4512	3953.37	0	257955	248.706	0	0	0	455.461	469.213	0
AT1G49630.1-2	AT1G49630.1	1	0	38.67			---	---	| Symbols: ATPREP2, PREP2 | presequence protease 2 | chr1:18368405-18375336 REVERSE LENGTH=1080	0	0	0	0	0	0	0	0	0	0	0	0	0
AT1G50480.1-2	AT1G50480.1	3	3	212.35		22.5848	Samples	Control	| Symbols: THFS | 10-formyltetrahydrofolate synthetase | chr1:18702064-18704687 FORWARD LENGTH=634	15413	114354	927377	8323.56	404154	8.71478e+06	54853.1	322285	17416	3865.62	162183	85702.3	27544.5
AT1G50670.1-2	AT1G50670.1	2	2	112.8		199.514	Samples	Control	| Symbols: | OTU-like cysteine protease family protein | chr1:18775086-18776552 REVERSE LENGTH=208	796.777	44853.7	4.11303e+06	21555.4	447342	571639	97515.7	1.10911e+06	189669	0	31800.5	16190.4	130560
AT1G51690.1-2	AT1G51690.1	1	1	36.46		Inf	Samples	Control	| Symbols: ATB ALPHA, B ALPHA | protein phosphatase 2A 55 kDa regulatory subunit B alpha isoform | chr1:19166218-19169974 FORWARD LENGTH=513	0	31878.5	15366.3	41593.5	34174.7	863998	0	68451.2	0	0	1966.53	9676.54	9534.79
AT1G51710.1-2	AT1G51710.1	8	7	325.26		3.42066	Samples	Control	| Symbols: UBP6, ATUBP6 | ubiquitin-specific protease 6 | chr1:19175805-19179894 REVERSE LENGTH=482	496279	1.65815e+06	2.45041e+07	788249	2.75639e+06	2.3981e+06	505017	4.38313e+06	1.35192e+06	29736.3	9.12098e+06	1.42479e+06	2.55338e+06
AT1G52300.1-2	AT1G52300.1	1	1	42		1.06496	Samples	Control	| Symbols: | Zinc-binding ribosomal protein family protein | chr1:19475213-19476152 REVERSE LENGTH=95	44121.8	81754.8	113434	84.0703	32693	407832	70805.7	337737	79.0273	0	1356.95	106998	24812.4
AT1G52730.1-2	AT1G52730.1	2	2	94.96		437.545	Samples	Control	| Symbols: | Transducin/WD40 repeat-like superfamily protein | chr1:19642866-19644978 FORWARD LENGTH=343	240.14	1.18483e+06	492821	22596.9	72742.3	197974	139680	141149	0	277.841	99115.3	28514.8	204601
AT1G52760.1-2	AT1G52760.1	1	1	38.43		13.514	Samples	Control	| Symbols: LysoPL2 | lysophospholipase 2 | chr1:19651378-19652576 FORWARD LENGTH=332	7999.19	184453	2.27235e+06	17416.9	472953	61370.1	98876.2	372140	0	1363.99	37810.7	0	104778
AT1G53240.1-2	AT1G53240.1	9	3	578.38		8.1514	Samples	Control	| Symbols: mMDH1 | Lactate/malate dehydrogenase family protein | chr1:19854966-19856802 REVERSE LENGTH=341	69073.1	336828	4.03918e+06	825685	283714	195337	458747	6.44388e+06	1.88264e+06	1387.87	288293	782808	127400
AT1G53280.1-2	AT1G53280.1	5	5	258.38		3.07359	Samples	Control	| Symbols: | Class I glutamine amidotransferase-like superfamily protein | chr1:19864942-19867341 REVERSE LENGTH=438	510395	2.24183e+06	3.12769e+07	1.29412e+06	3.29713e+06	6.89068e+06	1.79491e+06	4.79181e+06	1.3024e+06	2516.33	1.26075e+06	1.3523e+06	1.61441e+06
AT1G53310.1-2	AT1G53310.1	4	3	184.25		5.72588	Samples	Control	| Symbols: ATPPC1, PEPC1, ATPEPC1, PPC1 | phosphoenolpyruvate carboxylase 1 | chr1:19884261-19888070 REVERSE LENGTH=967	62431.6	3337.24	1.58784e+06	451447	95854.5	2.12515e+06	252709	3.80807e+06	783232	3962.5	42823.4	425307	812388
AT1G53750.1-2	AT1G53750.1	2	2	99		13.1978	Samples	Control	| Symbols: RPT1A | regulatory particle triple-A 1A | chr1:20065921-20068324 REVERSE LENGTH=426	11202.2	324632	2.35923e+06	68214.9	325824	53722.1	35349.2	371190	510834	4341.14	138675	27558.2	27195.9
AT1G54220.1-2	AT1G54220.1	16	10	1102.84		4.3753	Samples	Control	| Symbols: | Dihydrolipoamide acetyltransferase, long form protein | chr1:20246460-20250208 REVERSE LENGTH=539	1.9443e+06	1.12694e+06	6.75508e+06	1.7964e+06	1.30282e+06	1.25855e+07	2.00059e+06	3.71041e+07	8.01132e+06	8896.73	4.4042e+06	3.88805e+07	8.06749e+07
AT1G54270.1-2	AT1G54270.1	9	1	507.53		5.08275	Samples	Control	| Symbols: EIF4A-2 | eif4a-2 | chr1:20260495-20262018 FORWARD LENGTH=412	9885.94	0	30460.5	0	974057	0	0.489696	0	43397.6	2630.33	0	151921	2824.78
AT1G54340.1-2	AT1G54340.1	3	0	103.59			---	---	| Symbols: ICDH | isocitrate dehydrogenase | chr1:20283520-20286506 FORWARD LENGTH=416	0	0	0	0	0	0	0	0	0	0	0	0	0
AT1G54580.1-2	AT1G54580.1	1	1	46.73		1.24868	Samples	Control	| Symbols: ACP2 | acyl carrier protein 2 | chr1:20389572-20390770 FORWARD LENGTH=136	176448	53893.7	1.56564e+06	0	399732	75778.6	207425	1.22212e+06	345872	114.674	899912	488639	723748
AT1G54630.1-2	AT1G54630.1	1	1	72.96		1.62118	Samples	Control	| Symbols: ACP3 | acyl carrier protein 3 | chr1:20401642-20402919 REVERSE LENGTH=136	65847.8	256801	9479.2	44719.8	123881	838104	156111	940340	84104.2	0	10294.5	4229.12	255610
AT1G55490.1-2	AT1G55490.1	8	0	407.21			---	---	| Symbols: CPN60B, LEN1 | chaperonin 60 beta | chr1:20715717-20718673 REVERSE LENGTH=600	0	0	0	0	0	0	0	0	0	0	0	0	0
AT1G55800.1-2	AT1G55800.1	1	1	48.51		1.34133	Samples	Control	| Symbols: | Domain of unknown function (DUF2431) | chr1:20856922-20858235 REVERSE LENGTH=314	6.53676e+06	7.53649e+06	1.59689e+07	1.85561e+07	1.04536e+07	5.82525e+06	2.62201e+07	8.83464e+06	2.18622e+07	2611.44	3.61556e+07	7.59537e+06	1.44117e+07
AT1G55890.1-2	AT1G55890.1	3	3	94.69		1.7874	Samples	Control	| Symbols: | Tetratricopeptide repeat (TPR)-like superfamily protein | chr1:20901364-20902560 FORWARD LENGTH=398	140977	153361	7.63324e+06	162135	415458	197396	230807	390715	734085	55.1877	231363	122030	47022
AT1G56070.1-2	AT1G56070.1	17	9	1007.12		1.82683	Samples	Control	| Symbols: LOS1 | Ribosomal protein S5/Elongation factor G/III/V family protein | chr1:20968245-20971077 REVERSE LENGTH=843	5.30005e+06	2.04549e+07	8.64324e+07	1.00688e+07	1.69806e+07	2.02281e+07	8.63096e+06	3.36978e+07	1.87971e+07	45016	1.89763e+07	8.77889e+06	1.95689e+07
AT1G56190.1-2	AT1G56190.1	6	0	321.86			---	---	| Symbols: | Phosphoglycerate kinase family protein | chr1:21028403-21030454 FORWARD LENGTH=478	0	0	0	0	0	0	0	0	0	0	0	0	0
AT1G56410.1-2	AT1G56410.1	6	0	508.23			---	---	| Symbols: ERD2, HSP70T-1 | heat shock protein 70 (Hsp 70) family protein | chr1:21117147-21119241 FORWARD LENGTH=617	0	0	0	0	0	0	0	0	0	0	0	0	0
AT1G57720.1-2	AT1G57720.1	7	4	406.89		1.16407	Samples	Control	| Symbols: | Translation elongation factor EF1B, gamma chain | chr1:21377873-21380114 FORWARD LENGTH=413	1.15738e+06	268216	5.8928e+06	1.07104e+06	1.48065e+06	1.51706e+07	463942	4.6001e+06	1.53146e+06	51702.9	1.75425e+06	1.22489e+06	1.24677e+06
AT1G58380.1-2	AT1G58380.1	2	2	65.77		9.91095	Control	Samples	| Symbols: XW6 | Ribosomal protein S5 family protein | chr1:21689115-21690085 FORWARD LENGTH=284	6.91391e+06	287668	2.345e+07	392780	279477	695098	622102	2.17803e+06	938893	0	889012	592068	221104
AT1G59900.1-2	AT1G59900.1	22	12	1295.78		8.6973	Samples	Control	| Symbols: AT-E1 ALPHA, E1 ALPHA | pyruvate dehydrogenase complex E1 alpha subunit | chr1:22051368-22053660 FORWARD LENGTH=389	8.4957e+06	8.04488e+06	2.52021e+07	1.44403e+07	1.09817e+07	1.76076e+07	9.29715e+06	2.42107e+08	2.20235e+07	45846	2.0026e+07	5.22324e+08	6.98123e+08
AT1G60730.1-2	AT1G60730.1	1	1	33.55		2.41916	Control	Samples	| Symbols: | NAD(P)-linked oxidoreductase superfamily protein | chr1:22358327-22360082 REVERSE LENGTH=345	437844	280286	72410.5	40140.2	129569	101850	180461	633310	655703	15166.7	28257.3	197284	284684
AT1G61580.1-2	AT1G61580.1	3	0	114.84			---	---	| Symbols: RPL3B, ARP2 | R-protein L3 B | chr1:22720833-22722402 REVERSE LENGTH=390	0	0	0	0	0	0	0	0	0	0	0	0	0
AT1G62800.1-2	AT1G62800.1	3	0	149.27			---	---	| Symbols: ASP4 | aspartate aminotransferase 4 | chr1:23253934-23257416 REVERSE LENGTH=403	0	0	0	0	0	0	0	0	0	0	0	0	0
AT1G62910.1-2	AT1G62910.1	1	1	32.97		Inf	Samples	Control	| Symbols: | Pentatricopeptide repeat (PPR) superfamily protein | chr1:23299060-23300958 FORWARD LENGTH=632	0	0	0	0	83200.2	0	0	0	0	0	0	0	0
AT1G63940.1-2	AT1G63940.1	11	2	571.18		2.44411	Samples	Control	| Symbols: MDAR6 | monodehydroascorbate reductase 6 | chr1:23730206-23733534 FORWARD LENGTH=486	506519	674412	1.02897e+07	1.31809e+06	781209	1.73305e+07	776770	2.77773e+06	1.56256e+06	3156.5	1.67515e+06	783580	583634
AT1G63940.3-2	AT1G63940.3	9	0	485.3			---	---	| Symbols: MDAR6 | monodehydroascorbate reductase 6 | chr1:23730206-23732917 FORWARD LENGTH=416	0	0	0	0	0	0	0	0	0	0	0	0	0
AT1G64190.1-2	AT1G64190.1	7	1	296.02		14.0774	Samples	Control	| Symbols: | 6-phosphogluconate dehydrogenase family protein | chr1:23825549-23827012 REVERSE LENGTH=487	5876.09	2752.17	56633.1	6503.15	408683	2.01392e+06	111638	24075	0.164546	1085.01	0	0	5138.11
AT1G64230.1-2	AT1G64230.1	1	1	33.43		1.03669	Control	Samples	| Symbols: UBC28 | ubiquitin-conjugating enzyme 28 | chr1:23833792-23835220 FORWARD LENGTH=148	929779	178573	5.73915e+06	2.42194e+06	7.16687e+06	2.70527e+06	486941	2.47352e+06	290913	121.508	198634	598182	973182
AT1G64740.1-2	AT1G64740.1	3	0	159.64			---	---	| Symbols: TUA1 | alpha-1 tubulin | chr1:24050114-24052296 FORWARD LENGTH=450	0	0	0	0	0	0	0	0	0	0	0	0	0
AT1G65220.1-2	AT1G65220.1	1	0	42.09			---	---	| Symbols: | ARM repeat superfamily protein | chr1:24226204-24228799 FORWARD LENGTH=411	0	0	0	0	0	0	0	0	0	0	0	0	0
AT1G65930.1-2	AT1G65930.1	5	3	210.57		1.19382	Samples	Control	| Symbols: cICDH | cytosolic NADP+-dependent isocitrate dehydrogenase | chr1:24539088-24541861 FORWARD LENGTH=410	1.38645e+06	206571	4.23694e+06	310239	1.2088e+06	2.81009e+07	448314	6.66249e+06	2.00228e+06	703.484	1.32096e+06	1.63644e+06	77964.7
AT1G70730.1-2	AT1G70730.1	6	0	348.31			---	---	| Symbols: PGM2 | Phosphoglucomutase/phosphomannomutase family protein | chr1:26669020-26672726 REVERSE LENGTH=585	0	0	0	0	0	0	0	0	0	0	0	0	0
AT1G72370.1-2	AT1G72370.1	3	3	120.56		2.06966	Control	Samples	| Symbols: P40, AP40, RP40, RPSAA | 40s ribosomal protein SA | chr1:27243148-27244842 REVERSE LENGTH=298	1.82988e+06	1.57706e+06	1.00297e+07	550764	670936	2.36733e+06	166118	4.44636e+06	632393	3957.51	2.4125e+06	1.07165e+06	896591
AT1G72680.1-2	AT1G72680.1	3	3	139.73		3.15183	Samples	Control	| Symbols: ATCAD1, CAD1 | cinnamyl-alcohol dehydrogenase | chr1:27359346-27360876 REVERSE LENGTH=355	251151	984405	4.40015e+06	1.21617e+06	849931	7.72146e+06	676525	3.01469e+06	1.16068e+06	3404.12	1.08417e+06	651283	499460
AT1G72730.1-2	AT1G72730.1	7	0	435.13			---	---	| Symbols: | DEA(D/H)-box RNA helicase family protein | chr1:27378040-27379593 REVERSE LENGTH=414	0	0	0	0	0	0	0	0	0	0	0	0	0
AT1G73020.1-2	AT1G73020.1	1	1	44.18		6.03363	Samples	Control	| Symbols: | unknown protein; CONTAINS InterPro DOMAIN/s: Protein of unknown function DUF590 (InterPro:IPR007632); Has 1198 Blast hits to 1128 proteins in 154 species: Archae - 0; Bacteria - 0; Metazoa - 809; Fungi - 158; Plants - 25; Viruses - 0;	1.45528e+06	61351.7	2.36503e+06	655352	372793	416278	78904.7	2.58588e+07	1.04093e+06	123539	1.86972e+06	4.53641e+07	101099908
AT1G73250.1-2	AT1G73250.1	1	1	42.01		5.40385	Control	Samples	| Symbols: ATFX, GER1 | GDP-4-keto-6-deoxymannose-3,5-epimerase-4-reductase 1 | chr1:27545213-27546360 REVERSE LENGTH=323	747102	3581.38	2.0861e+06	312943	1.16409e+06	224232	757.951	65772.8	35186.2	0	1.38579e+06	0	977.38
AT1G73990.1-2	AT1G73990.1	1	1	39.04		Inf	Samples	Control	| Symbols: SPPA, SPPA1 | signal peptide peptidase | chr1:27824465-27828807 FORWARD LENGTH=677	0	133.433	0	36.5199	477.101	6705.22	10761.1	17748.4	0	719.456	64597.9	15558.6	1530.69
AT1G74910.1-2	AT1G74910.1	1	1	38.23		1.00383	Control	Samples	| Symbols: | ADP-glucose pyrophosphorylase family protein | chr1:28135770-28138456 REVERSE LENGTH=415	69183.5	36764.8	59827.8	0	0	774246	18330.4	233077	377294	69.38	8673.93	148100	20407.3
AT1G74960.1-2	AT1G74960.1	1	1	34.88		Inf	Samples	Control	| Symbols: FAB1, KAS2, ATKAS2 | fatty acid biosynthesis 1 | chr1:28152564-28155948 REVERSE LENGTH=541	0	60249.8	1.11209e+06	36786	0	10297.5	0	0	0	44474.7	41365.9	0	61083.4
AT1G75270.1-2	AT1G75270.1	1	1	44.87		2.94972	Samples	Control	| Symbols: DHAR2 | dehydroascorbate reductase 2 | chr1:28250255-28251237 REVERSE LENGTH=213	121771	261000	1.84272e+06	513310	1.12206e+06	1.78679e+06	241414	1.57482e+06	43856.5	5525.61	160822	203786	234467
AT1G75990.1-2	AT1G75990.1	1	0	48.44			---	---	| Symbols: | PAM domain (PCI/PINT associated module) protein | chr1:28524623-28526718 REVERSE LENGTH=487	0	0	0	0	0	0	0	0	0	0	0	0	0
AT1G76550.1-2	AT1G76550.1	3	3	169.24		4.10908	Samples	Control	| Symbols: | Phosphofructokinase family protein | chr1:28722900-28726929 REVERSE LENGTH=617	38992.3	88912.8	3.59875e+06	8241.44	91729.3	126928	38025.8	905542	259265	0	148038	538335	217348
AT1G77120.1-2	AT1G77120.1	5	5	191.6		3.81365	Samples	Control	| Symbols: ADH1, ADH, ATADH, ATADH1 | alcohol dehydrogenase 1 | chr1:28975509-28977216 FORWARD LENGTH=379	512034	7.1908e+06	1.1919e+07	2.41237e+06	1.00254e+06	3.60381e+06	6.56583e+06	3.36282e+06	3.0168e+06	2669.3	5.7527e+06	358034	964266
AT1G77670.1-2	AT1G77670.1	1	1	38		3.38421	Samples	Control	| Symbols: | Pyridoxal phosphate (PLP)-dependent transferases superfamily protein | chr1:29189043-29190901 REVERSE LENGTH=440	8484.13	2497.47	1.4981e+06	1576.1	0	2605.66	0	150279	0	12.9905	0	0	63.4678
AT1G78300.1-2	AT1G78300.1	6	3	287.15		184.309	Samples	Control	| Symbols: GRF2, 14-3-3OMEGA, GF14 OMEGA | general regulatory factor 2 | chr1:29461883-29463052 FORWARD LENGTH=259	783.008	0	185570	2702.36	10901.8	2.9526e+06	1196.86	149692	111860	700.523	860750	17361.4	90247.3
AT1G78380.1-2	AT1G78380.1	6	6	216.06		3.06228	Samples	Control	| Symbols: ATGSTU19, GST8, GSTU19 | glutathione S-transferase TAU 19 | chr1:29486659-29487819 REVERSE LENGTH=219	2.53876e+06	3.13133e+06	5.38615e+07	1.22643e+07	7.35333e+06	8.22877e+07	4.53738e+06	2.03961e+07	1.67096e+07	4985.71	1.62518e+07	7.98419e+06	3.6728e+06
AT1G78570.1-2	AT1G78570.1	2	2	78.92		1.42634	Samples	Control	| Symbols: RHM1, ROL1, ATRHM1 | rhamnose biosynthesis 1 | chr1:29550110-29552207 FORWARD LENGTH=669	237157	169712	2.81576e+06	4654.13	129379	293969	104065	195710	116196	87582.8	476354	85813.7	151086
AT1G78870.1-2	AT1G78870.1	2	0	80.44			---	---	| Symbols: UBC35, UBC13A | ubiquitin-conjugating enzyme 35 | chr1:29650589-29652203 FORWARD LENGTH=154	0	0	0	0	0	0	0	0	0	0	0	0	0
AT1G78900.1-2	AT1G78900.1	5	5	198.16		1.33374	Control	Samples	| Symbols: VHA-A | vacuolar ATP synthase subunit A | chr1:29660463-29664575 FORWARD LENGTH=623	774425	175456	1.30412e+07	359200	819431	1.75686e+06	221231	1.65399e+06	831291	2461	2.09632e+06	208452	758775
AT1G79530.1-2	AT1G79530.1	6	4	245.7		4.88442	Control	Samples	| Symbols: GAPCP-1 | glyceraldehyde-3-phosphate dehydrogenase of plastid 1 | chr1:29916232-29919088 REVERSE LENGTH=422	3.20053e+06	696302	1.56231e+07	532543	2.30376e+06	417524	700412	1.20917e+06	1.63868e+06	4566.55	1.13589e+06	88876.7	439822
AT1G79550.1-2	AT1G79550.1	20	18	1556.65		4.43656	Samples	Control	| Symbols: PGK | phosphoglycerate kinase | chr1:29924347-29926295 REVERSE LENGTH=401	7.45489e+06	5.60463e+07	9.90989e+07	4.41414e+07	2.46897e+07	4.07273e+08	2.5046e+07	1.48608e+08	4.10435e+07	195444	6.76664e+07	1.7522e+07	1.15695e+07
AT1G79920.1-2	AT1G79920.1	5	5	206.9		6.352	Samples	Control	| Symbols: | Heat shock protein 70 (Hsp 70) family protein | chr1:30058935-30062224 REVERSE LENGTH=831	128464	812970	6.14578e+06	366202	459871	4.15029e+06	252679	3.88094e+06	1.68901e+06	23375.9	6.65436e+06	297395	459079
AT1G80050.1-2	AT1G80050.1	1	0	58.3			---	---	| Symbols: APT2, ATAPT2, PHT1.1 | adenine phosphoribosyl transferase 2 | chr1:30111708-30113261 REVERSE LENGTH=192	0	0	0	0	0	0	0	0	0	0	0	0	0
AT2G01250.1-2	AT2G01250.1	3	1	134.6		2.61321	Samples	Control	| Symbols: | Ribosomal protein L30/L7 family protein | chr2:132943-134264 REVERSE LENGTH=242	157040	0	24442.9	486084	0	1.31209e+06	550854	3.50709e+06	1.15024e+06	0	1.17086e+06	663223	247748
AT2G01350.1-2	AT2G01350.1	9	9	444.73		1.27511	Control	Samples	| Symbols: QPT | quinolinate phoshoribosyltransferase | chr2:165332-167209 REVERSE LENGTH=348	4.13298e+06	1.8384e+06	7.32479e+07	812708	1.96107e+07	5.52191e+06	3.50388e+06	6.57669e+06	1.64542e+06	33941	8.68524e+06	1.23242e+06	2.08044e+06
AT2G02000.1-2	AT2G02000.1	1	1	48.49		2.50573	Control	Samples	| Symbols: GAD3 | glutamate decarboxylase 3 | chr2:469505-471997 REVERSE LENGTH=500	225484	49445.1	17512.2	4091.51	0	2098.93	0	210899	29636.7	6731.77	0	9739.61	318160
AT2G02390.1-2	AT2G02390.1	4	1	218.3		5.36066	Samples	Control	| Symbols: ATGSTZ1, GST18, GSTZ1 | glutathione S-transferase zeta 1 | chr2:629015-630955 FORWARD LENGTH=221	107527	737348	2.148e+07	593630	22645.7	57088.9	209465	2.66871e+06	14486.9	0	809758	40556	111876
AT2G02390.2-2	AT2G02390.2	3	0	173.61			---	---	| Symbols: ATGSTZ1, GST18, GSTZ1 | glutathione S-transferase zeta 1 | chr2:629015-630607 FORWARD LENGTH=191	0	0	0	0	0	0	0	0	0	0	0	0	0
AT2G02560.1-2	AT2G02560.1	15	15	766.93		1.39211	Control	Samples	| Symbols: CAND1, ATCAND1, ETA2, TIP120, HVE | cullin-associated and neddylation dissociated | chr2:690345-697342 FORWARD LENGTH=1219	1.04801e+07	8.33861e+06	1.16835e+08	4.19586e+06	2.09448e+07	5.06157e+06	4.67678e+06	1.67826e+07	6.81732e+06	191947	3.15902e+07	6.58401e+06	1.51352e+07
AT2G04030.1-2	AT2G04030.1	15	12	877.12		1.04159	Control	Samples	| Symbols: CR88, EMB1956, HSP90.5, Hsp88.1, AtHsp90.5 | Chaperone protein htpG family protein | chr2:1281983-1285909 FORWARD LENGTH=780	6.34631e+06	4.55138e+06	3.43459e+07	4.64321e+06	1.15e+07	3.77355e+07	4.63094e+06	2.66848e+07	9.04327e+06	21007.7	2.85442e+07	6.16115e+06	7.72727e+06
AT2G04390.1-2	AT2G04390.1	2	2	82.71		1.76693	Samples	Control	| Symbols: | Ribosomal S17 family protein | chr2:1527911-1528336 FORWARD LENGTH=141	619094	984321	1.47235e+06	942520	1.81632e+06	3.78654e+06	1.62145e+06	5.26346e+06	3.33754e+06	7728.21	3.11038e+06	1.6334e+06	429382
AT2G05140.1-2	AT2G05140.1	1	0	35.67			---	---	| Symbols: | phosphoribosylaminoimidazole carboxylase family protein / AIR carboxylase family protein | chr2:1853935-1854903 FORWARD LENGTH=162	0	0	0	0	0	0	0	0	0	0	0	0	0
AT2G05710.1-2	AT2G05710.1	25	15	1569.29		2.46117	Samples	Control	| Symbols: ACO3 | aconitase 3 | chr2:2141591-2146350 FORWARD LENGTH=990	8.38924e+06	8.87526e+06	1.85808e+08	2.61965e+07	2.59713e+07	3.35681e+07	3.10924e+07	7.12543e+07	1.25141e+07	1.13742e+06	1.47019e+08	8.29703e+06	7.64348e+06
AT2G05830.1-2	AT2G05830.1	4	1	190.61		Inf	Samples	Control	| Symbols: | NagB/RpiA/CoA transferase-like superfamily protein | chr2:2229759-2231839 FORWARD LENGTH=374	0	0	800453	505.712	24204.3	13705.5	0	23505.5	2060.73	0	15936.8	41256.4	0
AT2G05830.2-2	AT2G05830.2	3	0	124.12			---	---	| Symbols: | NagB/RpiA/CoA transferase-like superfamily protein | chr2:2230057-2231839 FORWARD LENGTH=326	0	0	0	0	0	0	0	0	0	0	0	0	0
AT2G05990.1-2	AT2G05990.1	3	3	112.9		4.57228	Samples	Control	| Symbols: MOD1, ENR1 | NAD(P)-binding Rossmann-fold superfamily protein | chr2:2322876-2324867 FORWARD LENGTH=390	221650	574214	5.22976e+06	1.01369e+06	573028	1.20071e+06	911798	6.85524e+06	3.02965e+06	114797	27286.9	383809	796962
AT2G07698.1-2	AT2G07698.1	8	0	355.82			---	---	| Symbols: | ATPase, F1 complex, alpha subunit protein | chr2:3361474-3364028 FORWARD LENGTH=777	0	0	0	0	0	0	0	0	0	0	0	0	0
AT2G13540.1-2	AT2G13540.1	1	1	46.48		1.26086	Control	Samples	| Symbols: ENS, ABH1, CBP80, ATCBP80 | ARM repeat superfamily protein | chr2:5637053-5642813 FORWARD LENGTH=848	64869.3	28272.1	865049	0	0	201289	0	186058	177568	0	253282	0	0
AT2G13560.1-2	AT2G13560.1	36	36	2657.66		6.41665	Samples	Control	| Symbols: NAD-ME1 | NAD-dependent malic enzyme 1 | chr2:5650089-5655103 FORWARD LENGTH=623	1.98833e+07	1.94076e+07	5.89672e+07	2.29817e+07	4.59091e+07	3.38807e+07	1.46035e+07	3.14096e+07	2531915690	497798	3.70207e+07	9.86125e+07	2.5059e+07
AT2G15620.1-2	AT2G15620.1	3	3	132.7		3.09698	Samples	Control	| Symbols: NIR1, NIR, ATHNIR | nitrite reductase 1 | chr2:6810552-6812666 FORWARD LENGTH=586	326703	827122	5.05177e+06	668333	1.48589e+06	7.11579e+06	535666	2.83327e+06	299041	106711	825936	591446	486628
AT2G15690.1-2	AT2G15690.1	3	3	131.94		5.2484	Samples	Control	| Symbols: | Tetratricopeptide repeat (TPR)-like superfamily protein | chr2:6831855-6833594 REVERSE LENGTH=579	61669.8	88698.6	67003.5	23364.8	5.93666e+06	368690	48473.7	381157	16580.3	2837.52	2.47786e+06	7193.45	224010
AT2G15860.1-2	AT2G15860.1	4	4	345.33		29.669	Samples	Control	| Symbols: | unknown protein; FUNCTIONS IN: molecular_function unknown; INVOLVED IN: biological_process unknown; LOCATED IN: cellular_component unknown; EXPRESSED IN: 24 plant structures; EXPRESSED DURING: 13 growth stages; Has 30201 Blast hits to	10276	136272	1.33244e+07	6709.32	433145	230592	19454.6	697984	100675	0	653041	145523	123919
AT2G16060.1-2	AT2G16060.1	3	3	157.52		1.02425	Control	Samples	| Symbols: GLB1, AHB1, ARATH GLB1, NSHB1, ATGLB1, HB1 | hemoglobin 1 | chr2:6982782-6983522 REVERSE LENGTH=160	1.30806e+06	295070	1.8526e+07	477609	1.06086e+06	356666	2.55099e+06	2.52928e+06	574923	14471.1	1.08905e+06	677561	5.62375e+06
AT2G16360.1-2	AT2G16360.1	1	1	44.2		16.5549	Samples	Control	| Symbols: | Ribosomal protein S25 family protein | chr2:7076713-7077366 REVERSE LENGTH=125	61866.7	211599	2.727e+06	2.06095e+06	2.38562e+06	3.00939e+06	2.08337e+06	9.0576e+06	1.57166e+06	7281.68	1.94166e+06	403371	104931
AT2G16570.1-2	AT2G16570.1	5	5	193.78		1.09852	Samples	Control	| Symbols: ATASE, ATASE1, ASE1 | GLN phosphoribosyl pyrophosphate amidotransferase 1 | chr2:7180424-7182124 REVERSE LENGTH=566	2.6629e+06	2.41838e+06	1.9673e+07	1.42557e+06	4.68575e+06	1.06021e+07	1.15573e+06	7.83754e+06	2.35484e+06	3787.87	6.37798e+06	8.422e+06	1.26375e+07
AT2G16600.1-2	AT2G16600.1	2	2	84.9		2.06419	Control	Samples	| Symbols: ROC3 | rotamase CYP 3 | chr2:7200862-7201383 FORWARD LENGTH=173	676343	447212	1.46412e+06	528914	45635.3	51494.7	903263	2.93705e+06	913445	1188.03	1.69339e+06	73732.7	13335
AT2G16950.1-2	AT2G16950.1	2	1	56.61		1.98611	Control	Samples	| Symbols: TRN1, ATTRN1 | transportin 1 | chr2:7353939-7360637 FORWARD LENGTH=895	90132.9	0	911594	159932	57284.6	56548.5	90901.3	18605.1	22724.8	126.858	0	105872	7440.12
AT2G17130.1-2	AT2G17130.1	8	1	582.76		53.1683	Control	Samples	| Symbols: IDH2, IDH-II | isocitrate dehydrogenase subunit 2 | chr2:7461062-7462466 REVERSE LENGTH=367	1.03307e+06	15040.7	704764	0	0	137777	0	0	0	0	30136.9	0	47254.2
AT2G17360.1-2	AT2G17360.1	2	2	76.55		1.84836	Control	Samples	| Symbols: | Ribosomal protein S4 (RPS4A) family protein | chr2:7546598-7548138 FORWARD LENGTH=261	5.62262e+06	6.59523e+06	5.94484e+06	3.14574e+06	3.07514e+06	9.02739e+06	1.22298e+06	3.32203e+06	2.24182e+06	1558.78	6.3345e+06	5.91566e+06	1.27236e+06
AT2G18020.1-2	AT2G18020.1	6	2	271.06		216.811	Samples	Control	| Symbols: EMB2296 | Ribosomal protein L2 family | chr2:7837151-7838160 FORWARD LENGTH=258	335.358	14346.8	484312	21036	0	649514	17534.9	460090	5184.06	0	533.819	487.478	5933.55
AT2G18110.1-2	AT2G18110.1	3	0	116.65			---	---	| Symbols: | Translation elongation factor EF1B/ribosomal protein S6 family protein | chr2:7872636-7873713 FORWARD LENGTH=231	0	0	0	0	0	0	0	0	0	0	0	0	0
AT2G18450.1-2	AT2G18450.1	2	0	100.22			---	---	| Symbols: SDH1-2 | succinate dehydrogenase 1-2 | chr2:7997510-8000801 REVERSE LENGTH=632	0	0	0	0	0	0	0	0	0	0	0	0	0
AT2G19750.1-2	AT2G19750.1	1	1	42.82		1.1556	Control	Samples	| Symbols: | Ribosomal protein S30 family protein | chr2:8515037-8515806 FORWARD LENGTH=62	548982	353000	5.82954e+06	754264	316228	91173.6	619156	3.13801e+06	313048	6.01022	15194.8	230187	689325
AT2G19940.1-2	AT2G19940.1	1	1	35.44		1.26943	Control	Samples	| Symbols: | oxidoreductases, acting on the aldehyde or oxo group of donors, NAD or NADP as acceptor;copper ion binding | chr2:8613168-8615649 FORWARD LENGTH=401	169807	28182.4	803768	103969	15971.2	0	88698.1	743343	221617	22941.6	0	353474	0
AT2G20140.1-2	AT2G20140.1	2	2	94.08		1.40224	Control	Samples	| Symbols: | AAA-type ATPase family protein | chr2:8692736-8694837 FORWARD LENGTH=443	1.91052e+06	1.52836e+06	1.26425e+07	280949	4.18397e+06	3.08425e+06	847784	2.41972e+06	3.57678e+06	39457.6	2.04728e+06	2.10951e+06	3.03682e+06
AT2G20420.1-2	AT2G20420.1	12	12	731.36		1.7428	Samples	Control	| Symbols: | ATP citrate lyase (ACL) family protein | chr2:8805574-8807858 FORWARD LENGTH=421	5.39557e+06	9.44391e+06	1.6038e+07	6.5032e+06	3.75105e+06	4.46537e+07	3.37955e+06	4.83202e+07	1.11014e+07	78787.3	7.74142e+06	5.08083e+06	5.86322e+06
AT2G20450.1-2	AT2G20450.1	1	1	59.4		2.67809	Samples	Control	| Symbols: | Ribosomal protein L14 | chr2:8813923-8815071 FORWARD LENGTH=134	132966	456643	707.634	298401	158496	2.16883e+06	244902	1.97836e+06	1.89952e+06	0	0	648543	72018.3
AT2G20580.1-2	AT2G20580.1	6	2	449.17		1.09038	Samples	Control	| Symbols: RPN1A, ATRPN1A | 26S proteasome regulatory subunit S2 1A | chr2:8859211-8864699 FORWARD LENGTH=891	353581	698833	6.03128e+06	123840	807852	75005.1	77409.6	413507	68171.1	50206.7	489621	260737	398066
AT2G21170.1-2	AT2G21170.1	2	2	75.88		1.00804	Control	Samples	| Symbols: TIM, PDTPI | triosephosphate isomerase | chr2:9071047-9073106 REVERSE LENGTH=315	788204	260129	2.61345e+06	64639.4	18792.8	161203	244059	3.36814e+06	361652	3027.03	1.73796e+07	390213	139372
AT2G21250.1-2	AT2G21250.1	1	1	32.64		1.60793	Samples	Control	| Symbols: | NAD(P)-linked oxidoreductase superfamily protein | chr2:9103408-9105116 REVERSE LENGTH=309	41422.4	12221.2	5340.41	4354.72	9115.32	0	31213.9	789204	379202	7649.16	8105.96	37373.4	779.667
AT2G21390.1-2	AT2G21390.1	2	2	56.94		36.3369	Samples	Control	| Symbols: | Coatomer, alpha subunit | chr2:9152428-9156577 FORWARD LENGTH=1218	6527.21	408.338	9189.68	0	795175	1329.71	0	39329.5	17981	0	146562	1.5639e+06	2.44027e+06
AT2G21660.1-2	AT2G21660.1	1	1	35.89		1.90514	Samples	Control	| Symbols: ATGRP7, CCR2, GR-RBP7, GRP7 | cold, circadian rhythm, and rna binding 2 | chr2:9265477-9266316 REVERSE LENGTH=176	124506	280913	303402	273205	335811	175488	198463	1.64552e+06	483935	0	2.06362e+06	215183	201214
AT2G22250.1-2	AT2G22250.1	3	3	141.8		1.35304	Samples	Control	| Symbols: ATAAT, AAT, MEE17 | aspartate aminotransferase | chr2:9458011-9460028 REVERSE LENGTH=428	134744	131028	3.66064e+06	113907	398640	158604	325491	337047	387945	798.753	35184.9	118796	207745
AT2G23370.1-2	AT2G23370.1	1	1	38.85		2.3506	Samples	Control	| Symbols: | unknown protein; BEST Arabidopsis thaliana protein match is: unknown protein (TAIR:AT4G34090.1); Has 73 Blast hits to 73 proteins in 21 species: Archae - 0; Bacteria - 0; Metazoa - 0; Fungi - 0; Plants - 65; Viruses - 0; Other Eukaryot	20290.8	29167	1.39713e+06	107696	36862.5	41132.1	25078.9	72717.3	27373.6	0	111410	23657.1	32010.6
AT2G24050.1-2	AT2G24050.1	1	1	35.56		Inf	Samples	Control	| Symbols: eIFiso4G2 | MIF4G domain-containing protein / MA3 domain-containing protein | chr2:10225500-10228456 REVERSE LENGTH=747	0	0	655878	8172.33	149890	5480.99	4532.47	162137	0	0	8850.03	0	0
AT2G25140.1-2	AT2G25140.1	2	1	64.84		1.69337	Samples	Control	| Symbols: HSP98.7, CLPB-M, CLPB4 | casein lytic proteinase B4 | chr2:10697877-10701998 REVERSE LENGTH=964	38992.4	230797	618520	25892.5	150309	446341	44314.8	321560	362.475	971.087	108512	14232.5	11076.1
AT2G27710.1-2	AT2G27710.1	2	2	64.84		3.03268	Samples	Control	| Symbols: | 60S acidic ribosomal protein family | chr2:11816929-11817670 FORWARD LENGTH=115	915859	109998	3.6728e+06	1.55991e+06	1.95261e+06	774357	1.78967e+06	7.30004e+06	4.61675e+07	41501	1.95219e+06	862612	449741
AT2G27860.1-2	AT2G27860.1	3	1	170.32		2.86779	Samples	Control	| Symbols: AXS1 | UDP-D-apiose/UDP-D-xylose synthase 1 | chr2:11864684-11866843 REVERSE LENGTH=389	57405.2	163152	1.48984e+06	567403	122929	1.11362e+06	180142	952037	78275.1	0	248315	72414.8	66226.7
AT2G28000.1-2	AT2G28000.1	16	15	1081.95		1.02363	Control	Samples	| Symbols: CPN60A, CH-CPN60A, SLP | chaperonin-60alpha | chr2:11926603-11929184 FORWARD LENGTH=586	9.16614e+06	1.2331e+07	3.29502e+07	1.11177e+07	9.84076e+06	9.50327e+07	7.13099e+06	1.73062e+07	8.19351e+06	638984	6.6821e+06	3.92307e+06	3.83058e+06
AT2G29420.1-2	AT2G29420.1	1	1	30.15		2.20788	Samples	Control	| Symbols: ATGSTU7, GST25, GSTU7 | glutathione S-transferase tau 7 | chr2:12618111-12618871 REVERSE LENGTH=227	83789.3	109074	148582	83493.4	55455.2	4.82858e+06	107905	89876.9	18474.6	10.9999	167820	27954.7	41316.5
AT2G29440.1-2	AT2G29440.1	2	1	70.5		63.5628	Control	Samples	| Symbols: ATGSTU6, GST24, GSTU6 | glutathione S-transferase tau 6 | chr2:12620159-12621099 REVERSE LENGTH=223	533261	0	0	48208.1	0	0	4795.33	0	94.5017	368.218	0	34882.9	0
AT2G29450.1-2	AT2G29450.1	3	2	137.89		Inf	Samples	Control	| Symbols: ATGSTU5, ATGSTU1, AT103-1A, GSTU5 | glutathione S-transferase tau 5 | chr2:12624774-12625566 REVERSE LENGTH=224	0	36008.4	181604	23812.7	1333.09	7.98403e+06	31632.7	273784	28.887	341.428	72091.8	247.783	84568.3
AT2G29550.1-2	AT2G29550.1	5	0	337.36			---	---	| Symbols: TUB7 | tubulin beta-7 chain | chr2:12644258-12645932 REVERSE LENGTH=449	0	0	0	0	0	0	0	0	0	0	0	0	0
AT2G30110.1-2	AT2G30110.1	1	0	53.85			---	---	| Symbols: ATUBA1, MOS5, UBA1 | ubiquitin-activating enzyme 1 | chr2:12852632-12857369 REVERSE LENGTH=1080	0	0	0	0	0	0	0	0	0	0	0	0	0
AT2G30860.1-2	AT2G30860.1	1	1	43.93		7.33815	Control	Samples	| Symbols: ATGSTF9, GLUTTR, ATGSTF7, GSTF9 | glutathione S-transferase PHI 9 | chr2:13139132-13140057 FORWARD LENGTH=215	1.29105e+06	0	6.08353e+06	0	171237	96416.6	158960	605507	135837	1685.93	288003	0	75005
AT2G31320.1-2	AT2G31320.1	1	1	40.2		1.00096	Control	Samples	| Symbols: PARP2, ATPARP2 | poly(ADP-ribose) polymerase 2 | chr2:13354046-13359578 REVERSE LENGTH=983	1.51644e+06	5.69595e+06	2.51194e+07	1.32983e+06	3.21681e+06	56842.5	968500	3.70061e+06	74198.5	1789.02	3.22281e+06	214311	3.39234e+06
AT2G31610.1-2	AT2G31610.1	2	2	126.36		1.66738	Samples	Control	| Symbols: | Ribosomal protein S3 family protein | chr2:13450384-13451669 FORWARD LENGTH=250	680075	729145	1.23008e+06	1.38238e+06	1.08173e+06	3.45391e+06	1.65421e+06	6.77061e+06	3.4862e+06	0	994527	950025	3.93576e+06
AT2G32730.1-2	AT2G32730.1	1	1	55.72		46.2272	Samples	Control	| Symbols: | 26S proteasome regulatory complex, non-ATPase subcomplex, Rpn2/Psmd1 subunit | chr2:13880189-13885464 FORWARD LENGTH=1004	3136.1	475170	1.54928e+06	201833	464757	876269	154388	749640	0	28.2216	300694	182199	37618.1
AT2G33040.1-2	AT2G33040.1	1	1	52.48		1.80559	Samples	Control	| Symbols: ATP3 | gamma subunit of Mt ATP synthase | chr2:14018978-14021047 REVERSE LENGTH=325	673193	3.37187e+06	1.84746e+07	987308	2.55251e+06	1.82626e+06	1.84837e+06	3.5402e+06	1.09703e+06	11691.4	535242	233984	1.4257e+06
AT2G33150.1-2	AT2G33150.1	1	1	32.21		1.52418	Control	Samples	| Symbols: PKT3, PED1, KAT2 | peroxisomal 3-ketoacyl-CoA thiolase 3 | chr2:14047814-14050983 REVERSE LENGTH=462	329329	152012	8.62764e+06	88979.9	251371	624265	233027	202966	101739	0	57079.3	21422.7	185227
AT2G33210.1-2	AT2G33210.1	22	11	1322.27		1.12114	Control	Samples	| Symbols: HSP60-2 | heat shock protein 60-2 | chr2:14075093-14078568 REVERSE LENGTH=585	1.04212e+07	5.18456e+06	2.56918e+07	7.35861e+07	4.95197e+07	9.14245e+06	1.89865e+06	9.85164e+06	1.20721e+07	322878	1.11049e+07	3.40617e+06	7.5917e+06
AT2G34840.1-2	AT2G34840.1	1	0	40.8			---	---	| Symbols: | Coatomer epsilon subunit | chr2:14702603-14704165 FORWARD LENGTH=293	0	0	0	0	0	0	0	0	0	0	0	0	0
AT2G36160.1-2	AT2G36160.1	1	1	66.55		2.67945	Samples	Control	| Symbols: | Ribosomal protein S11 family protein | chr2:15169925-15171159 FORWARD LENGTH=150	172355	715688	916299	394492	430924	2.63199e+06	526237	2.51617e+06	1.40885e+06	0	1.04477e+06	698480	325844
AT2G36250.1-2	AT2G36250.1	1	1	97.97		Inf	Samples	Control	| Symbols: FTSZ2-1, ATFTSZ2-1 | Tubulin/FtsZ family protein | chr2:15197661-15199932 REVERSE LENGTH=478	0	0	0	0	337416	42522.3	0	0	0	0	0	0	22251.2
AT2G36460.1-2	AT2G36460.1	4	0	230.33			---	---	| Symbols: | Aldolase superfamily protein | chr2:15296929-15298387 REVERSE LENGTH=358	0	0	0	0	0	0	0	0	0	0	0	0	0
AT2G36460.2-2	AT2G36460.2	2	0	95.94			---	---	| Symbols: | Aldolase superfamily protein | chr2:15296929-15297732 REVERSE LENGTH=267	0	0	0	0	0	0	0	0	0	0	0	0	0
AT2G36530.1-2	AT2G36530.1	5	5	295.25		2.77575	Samples	Control	| Symbols: LOS2, ENO2 | Enolase | chr2:15321081-15323786 REVERSE LENGTH=444	648066	2.35984e+06	7.09198e+06	4.1756e+06	3.2536e+06	3.01874e+06	3.30994e+06	1.32764e+07	3.42328e+06	12298	2.97387e+06	1.09663e+06	1.04281e+06
AT2G36880.1-2	AT2G36880.1	7	2	365.98		6.06344	Control	Samples	| Symbols: MAT3 | methionine adenosyltransferase 3 | chr2:15479721-15480893 REVERSE LENGTH=390	2.67269e+06	319557	1.06178e+07	338003	1.90029e+06	641429	43527.9	165404	746618	326.978	722197	256417	520793
AT2G37020.1-2	AT2G37020.1	1	1	34.1		15.6644	Samples	Control	| Symbols: | Translin family protein | chr2:15546514-15548792 FORWARD LENGTH=308	758.928	0	290666	0	0	0	0	0	0	825.838	179511	0	0
AT2G37190.1-2	AT2G37190.1	2	1	95.87		4.41377	Samples	Control	| Symbols: | Ribosomal protein L11 family protein | chr2:15619559-15620059 REVERSE LENGTH=166	110323	0	3.15244e+06	2.11583e+06	526387	18871.6	724056	2.44215e+06	817617	811.061	83390.8	671692	1.82762e+06
AT2G37270.1-2	AT2G37270.1	3	3	108.89		1.5761	Samples	Control	| Symbols: ATRPS5B, RPS5B | ribosomal protein 5B | chr2:15647883-15649042 REVERSE LENGTH=207	76985	96276.3	1.02547e+06	51774.6	4030.25	302371	30144.2	2.01659e+06	231712	0	449900	32291.9	39622.2
AT2G37620.1-2	AT2G37620.1	10	2	494.08		5.91185	Control	Samples	| Symbols: ACT1, AAc1 | actin 1 | chr2:15779761-15781241 FORWARD LENGTH=377	602894	0	1.25871e+06	0	2.0513e+06	4362.96	0	48115.5	40785.6	0	135479	10221.9	12376.9
AT2G37690.1-2	AT2G37690.1	2	1	68.18		Inf	Samples	Control	| Symbols: | phosphoribosylaminoimidazole carboxylase, putative / AIR carboxylase, putative | chr2:15806111-15810240 FORWARD LENGTH=642	0	0	2.59819e+06	0	4089.79	27717.5	0	131423	0	0	0	0	2283.46
AT2G39460.1-2	AT2G39460.1	1	1	30.52		Inf	Samples	Control	| Symbols: ATRPL23A, RPL23A, RPL23AA | ribosomal protein L23AA | chr2:16475049-16475904 FORWARD LENGTH=154	0	1842.74	82399.9	0	0	0	0	0	691199	0	12889.3	43432.4	3716.06
AT2G39730.1-2	AT2G39730.1	3	3	114.76		1.43337	Samples	Control	| Symbols: RCA | rubisco activase | chr2:16570951-16573345 REVERSE LENGTH=474	682174	630285	7.5045e+06	414433	7.24672e+06	261990	6.36021e+06	1.27326e+06	776724	26091.3	2.30851e+06	238830	364227
AT2G40010.1-2	AT2G40010.1	2	0	93.1			---	---	| Symbols: | Ribosomal protein L10 family protein | chr2:16708578-16710448 REVERSE LENGTH=317	0	0	0	0	0	0	0	0	0	0	0	0	0
AT2G40290.1-2	AT2G40290.1	3	3	154.21		1.96539	Control	Samples	| Symbols: | Eukaryotic translation initiation factor 2 subunit 1 | chr2:16829030-16830889 REVERSE LENGTH=344	911812	2.63092e+06	4.43864e+06	384133	353997	817313	540443	1.59323e+06	1.33625e+06	7705.22	601706	187224	672967
AT2G40510.1-2	AT2G40510.1	1	1	52.22		38.7434	Samples	Control	| Symbols: | Ribosomal protein S26e family protein | chr2:16918506-16919623 FORWARD LENGTH=133	1693.12	52005.4	113827	28234	0	1.95502e+06	0	41703	7922.26	634.817	23825.6	0	17515
AT2G42100.1-2	AT2G42100.1	4	0	191.08			---	---	| Symbols: | Actin-like ATPase superfamily protein | chr2:17560211-17561945 FORWARD LENGTH=378	0	0	0	0	0	0	0	0	0	0	0	0	0
AT2G42170.1-2	AT2G42170.1	1	0	96.01			---	---	| Symbols: | Actin family protein | chr2:17578683-17580222 FORWARD LENGTH=329	0	0	0	0	0	0	0	0	0	0	0	0	0
AT2G42600.1-2	AT2G42600.1	1	0	72.99			---	---	| Symbols: ATPPC2, PPC2 | phosphoenolpyruvate carboxylase 2 | chr2:17734541-17738679 REVERSE LENGTH=963	0	0	0	0	0	0	0	0	0	0	0	0	0
AT2G42740.1-2	AT2G42740.1	2	2	66.55		1.11605	Control	Samples	| Symbols: RPL16A | ribosomal protein large subunit 16A | chr2:17791794-17792946 FORWARD LENGTH=182	82063.2	101167	231759	0	0	122995	0	167459	216772	3056.98	9233.96	601659	121969
AT2G43090.1-2	AT2G43090.1	2	2	130.56		6.70782	Samples	Control	| Symbols: | Aconitase/3-isopropylmalate dehydratase protein | chr2:17918957-17919712 FORWARD LENGTH=251	31652	75747.7	48102	151671	254183	1.15039e+06	102767	2.01743e+06	82274.5	0	528698	85033.7	268116
AT2G43360.1-2	AT2G43360.1	1	1	59.95		Inf	Samples	Control	| Symbols: BIO2, BIOB | Radical SAM superfamily protein | chr2:18010918-18013129 REVERSE LENGTH=378	0	0	1.97115e+06	48762.8	215033	0	66384.7	28726.4	0	0	0	0	22504.2
AT2G43750.1-2	AT2G43750.1	3	3	135.36		3.11791	Samples	Control	| Symbols: OASB, ACS1, CPACS1, ATCS-B | O-acetylserine (thiol) lyase B | chr2:18129604-18132322 REVERSE LENGTH=392	540040	940789	9.87888e+06	1.43317e+06	2.09172e+06	6.25182e+06	1.70762e+06	3.98932e+06	1.6306e+06	58151.6	1.83949e+06	575220	561487
AT2G43980.1-2	AT2G43980.1	3	3	100.77		2.5718	Control	Samples	| Symbols: AtITPK4, ITPK4 | inositol 1,3,4-trisphosphate 5/6-kinase 4 | chr2:18208437-18211604 REVERSE LENGTH=488	812902	145115	4.33397e+06	483985	206286	2.7061e+06	398112	1.08881e+06	58392.2	3141.97	550831	200620	93123.8
AT2G44060.1-2	AT2G44060.1	12	12	651.58		3.53097	Control	Samples	| Symbols: | Late embryogenesis abundant protein, group 2 | chr2:18226922-18227988 FORWARD LENGTH=325	3.85868e+07	1.51198e+07	1.13999e+08	8.94705e+06	66049592	1.72918e+07	8.39352e+06	2.13083e+07	1.38188e+07	128266	2.30789e+07	1.15923e+07	1.16409e+07
AT2G44120.1-2	AT2G44120.1	3	1	108.86		5.55349	Samples	Control	| Symbols: | Ribosomal protein L30/L7 family protein | chr2:18249227-18250402 REVERSE LENGTH=242	31275.5	43768.7	516660	356448	53930	23775.5	302758	1.62145e+06	156496	103.928	590405	22764.2	166325
AT2G44350.1-2	AT2G44350.1	2	2	152.61		Inf	Samples	Control	| Symbols: ATCS, CSY4 | Citrate synthase family protein | chr2:18316673-18320524 FORWARD LENGTH=473	0	122458	506896	1.95708e+06	10429.2	85070.8	22627.3	1.71691e+06	350808	0.640333	0	0	78421.2
AT2G45030.1-2	AT2G45030.1	3	1	113.55		5.15095	Samples	Control	| Symbols: | Translation elongation factor EFG/EF2 protein | chr2:18572411-18576756 FORWARD LENGTH=754	40710.3	116636	4.30699e+06	17615.3	221301	684184	8404.45	801293	328725	0	1.18945e+06	946.285	23357
AT2G45290.1-2	AT2G45290.1	12	7	672.52		1.57151	Control	Samples	| Symbols: | Transketolase | chr2:18672737-18675589 FORWARD LENGTH=741	7.25034e+06	1.23887e+07	4.0293e+07	3.70806e+06	3.4787e+06	2.42473e+07	2.91681e+06	1.22e+07	6.08017e+06	595.974	1.40729e+07	6.68133e+06	7.97175e+06
AT2G45790.1-2	AT2G45790.1	1	1	64.19		1.17653	Samples	Control	| Symbols: ATPMM, PMM | phosphomannomutase | chr2:18855876-18857753 FORWARD LENGTH=246	131505	281076	1.20854e+06	15498.6	325347	2.30618e+06	69606.3	864289	68007	901.702	52045.4	41190	7101.53
AT2G46140.1-2	AT2G46140.1	2	2	70.79		11.9634	Samples	Control	| Symbols: | Late embryogenesis abundant protein | chr2:18959163-18960362 FORWARD LENGTH=166	9793.9	59827.7	2.22486e+06	36406.3	1.31841e+06	219759	22401.3	178381	129131	1898.48	2212.32	20652.8	9300.76
AT2G46280.1-2	AT2G46280.1	1	1	42.07		3.07074	Control	Samples	| Symbols: TRIP-1, TIF3I1 | TGF-beta receptor interacting protein 1 | chr2:19003656-19005393 REVERSE LENGTH=328	232024	106191	969715	34336.8	303857	69557.3	46853.8	171026	91480.2	0	51968.1	81215.6	250165
AT2G46505.1-2	AT2G46505.1	1	1	41.47		5.88964	Samples	Control	| Symbols: SDH4 | succinate dehydrogenase subunit 4 | chr2:19090013-19090468 REVERSE LENGTH=151	2257.73	6004.45	0	0	369391	0	0	0	0	0	0	0	0
AT2G46520.1-2	AT2G46520.1	6	6	387.88		16.5853	Samples	Control	| Symbols: | cellular apoptosis susceptibility protein, putative / importin-alpha re-exporter, putative | chr2:19096867-19099785 FORWARD LENGTH=972	57647.6	3.45753e+06	1.29181e+07	954550	924307	5.36732e+06	180992	2.55053e+06	98289.7	4054.93	2.2339e+06	863430	1.05965e+06
AT2G47730.1-2	AT2G47730.1	2	1	112.65		4.42799	Control	Samples	| Symbols: ATGSTF8, ATGSTF5, GST6, GSTF8 | glutathione S-transferase phi 8 | chr2:19558213-19559266 FORWARD LENGTH=263	1.53355e+06	729021	3169457	707739	31558.6	622685	24200	994087	341588	3471.36	601678	1.44799e+06	108572
AT3G01120.1-2	AT3G01120.1	1	1	43.41		3.14917	Samples	Control	| Symbols: MTO1, CGS, ATCYS1, CGS1 | Pyridoxal phosphate (PLP)-dependent transferases superfamily protein | chr3:39234-41865 REVERSE LENGTH=563	20248.8	0	224311	65077.5	32944.1	26487.4	12105.1	626002	0	12314.5	265180	0	0
AT3G02080.1-2	AT3G02080.1	1	1	35.5		5.2196	Samples	Control	| Symbols: | Ribosomal protein S19e family protein | chr3:364138-365161 REVERSE LENGTH=143	98403.1	0	0	226029	820024	640054	0	1.55849e+07	854241	962.788	48017	142167	239325
AT3G02360.1-2	AT3G02360.1	5	1	187.55		Inf	Samples	Control	| Symbols: | 6-phosphogluconate dehydrogenase family protein | chr3:482498-483958 FORWARD LENGTH=486	0	0	0	0	0	299605	0	3837.15	0	0	0	0	0
AT3G02520.1-2	AT3G02520.1	3	1	276.99		1.1097	Samples	Control	| Symbols: GRF7, GF14 NU | general regulatory factor 7 | chr3:526800-527915 REVERSE LENGTH=265	224250	363070	194120	0	116817	4.86675e+06	0	112405	1.16715e+06	332.803	0	476829	0
AT3G02560.1-2	AT3G02560.1	1	1	33.88		2.19168	Samples	Control	| Symbols: | Ribosomal protein S7e family protein | chr3:542341-543168 FORWARD LENGTH=191	496640	8.25854e+06	2.94022e+06	1.17005e+06	374968	1.8352e+06	1.66294e+06	5.30711e+06	2.10938e+06	386.099	2.30243e+06	523704	10235.8
AT3G03250.1-2	AT3G03250.1	7	4	362.46		14.4724	Samples	Control	| Symbols: UGP, UGP1, AtUGP1 | UDP-GLUCOSE PYROPHOSPHORYLASE 1 | chr3:749761-754014 REVERSE LENGTH=469	39817.1	1.11393e+06	6.68964e+06	357520	318847	7.2971e+06	310515	3.28302e+06	666903	333.266	157931	74038	29569.4
AT3G03780.1-2	AT3G03780.1	11	1	595.94		14.1646	Samples	Control	| Symbols: ATMS2, MS2 | methionine synthase 2 | chr3:957602-960740 FORWARD LENGTH=765	757.35	13162.7	7643.68	0	0	295401	36587	0	2301.65	5.50928	0	0	0
AT3G03960.1-2	AT3G03960.1	4	4	273.85		1.10725	Control	Samples	| Symbols: | TCP-1/cpn60 chaperonin family protein | chr3:1024432-1027604 FORWARD LENGTH=549	665500	970007	1.13553e+07	335795	749358	3.87706e+06	414235	1.74047e+06	642256	836.357	1.16519e+06	225418	455783
AT3G04120.1-2	AT3G04120.1	22	2	1560.4		1.54881	Control	Samples	| Symbols: GAPC, GAPC-1, GAPC1 | glyceraldehyde-3-phosphate dehydrogenase C subunit 1 | chr3:1081077-1083131 FORWARD LENGTH=338	1.00193e+07	1.39288e+07	5.0959e+06	1.26689e+07	6.81772e+06	5.45975e+07	5.7595e+06	2.89136e+07	1.4589e+07	5747.61	1.6486e+06	6.82244e+06	3.71095e+06
AT3G04840.1-2	AT3G04840.1	4	1	136.75		1.29914	Control	Samples	| Symbols: | Ribosomal protein S3Ae | chr3:1329751-1331418 FORWARD LENGTH=262	446938	4621.48	495017	687417	102596	0	1.01568e+06	1.56412e+06	495251	13010.8	644791	294195	408848
AT3G05020.1-2	AT3G05020.1	1	1	49.42		1.34167	Samples	Control	| Symbols: ACP1, ACP | acyl carrier protein 1 | chr3:1391863-1392878 REVERSE LENGTH=137	240078	1556.49	2.27876e+06	319759	507208	41709.6	682820	2.47444e+06	464996	6.08019	365480	239247	520210
AT3G05530.1-2	AT3G05530.1	3	2	133.82		1.79177	Control	Samples	| Symbols: RPT5A, ATS6A.2 | regulatory particle triple-A ATPase 5A | chr3:1603540-1605993 FORWARD LENGTH=424	1.22163e+06	448066	9.2084e+06	152252	4.98115e+06	870003	255189	1.31299e+06	405797	3861.93	2.24257e+06	617695	1.0929e+06
AT3G05540.1-2	AT3G05540.1	1	0	199.26			---	---	| Symbols: | Methionine sulfoxide reductase (MSS4-like) family protein | chr3:1606487-1608030 REVERSE LENGTH=168	0	0	0	0	0	0	0	0	0	0	0	0	0
AT3G05790.1-2	AT3G05790.1	1	0	37.46			---	---	| Symbols: LON4 | lon protease 4 | chr3:1720154-1725182 REVERSE LENGTH=942	0	0	0	0	0	0	0	0	0	0	0	0	0
AT3G06350.1-2	AT3G06350.1	3	3	157.97		15.6153	Samples	Control	| Symbols: EMB3004, MEE32 | dehydroquinate dehydratase, putative / shikimate dehydrogenase, putative | chr3:1924536-1927701 REVERSE LENGTH=603	27137.7	340931	3.91564e+06	670898	170134	5.77438e+06	286367	1.63933e+06	477842	306.339	501055	248544	67019.6
AT3G06580.1-2	AT3G06580.1	3	3	127.23		3.26859	Samples	Control	| Symbols: GAL1, GALK | Mevalonate/galactokinase family protein | chr3:2049141-2051867 REVERSE LENGTH=496	78310.5	156531	4.65431e+06	37955.4	66599.5	2.61736e+06	603358	1.67412e+06	57325	0	342964	18531	36295.5
AT3G06850.1-2	AT3G06850.1	2	2	95.39		33.8506	Samples	Control	| Symbols: BCE2, LTA1, DIN3 | 2-oxoacid dehydrogenases acyltransferase family protein | chr3:2158212-2160465 REVERSE LENGTH=483	2671.83	8288.02	363813	0	1.59856e+06	0.710092	9823.37	1838.67	18921.2	7796.12	31.0673	12.75	170278
AT3G07110.1-2	AT3G07110.1	1	0	48.73			---	---	| Symbols: | Ribosomal protein L13 family protein | chr3:2252092-2253332 FORWARD LENGTH=206	0	0	0	0	0	0	0	0	0	0	0	0	0
AT3G07770.1-2	AT3G07770.1	11	7	571.16		1.43371	Control	Samples	| Symbols: Hsp89.1, AtHsp90.6, AtHsp90-6 | HEAT SHOCK PROTEIN 89.1 | chr3:2479611-2483970 FORWARD LENGTH=799	5.97217e+06	6.47461e+06	3.18481e+07	2.73749e+06	1.13422e+07	1.15534e+07	2.1435e+06	9.59274e+06	3.22696e+06	26954.6	8.77772e+06	8.97571e+06	1.68437e+07
AT3G08030.1-2	AT3G08030.1	5	5	207.84		46.8906	Samples	Control	| Symbols: | Protein of unknown function, DUF642 | chr3:2564191-2565819 FORWARD LENGTH=365	11168.1	681323	1.89277e+07	38317	1.86147e+06	1.54252e+06	6434.33	267127	137695	107.873	787400	176995	263279
AT3G08580.1-2	AT3G08580.1	3	0	100.36			---	---	| Symbols: AAC1 | ADP/ATP carrier 1 | chr3:2605706-2607030 REVERSE LENGTH=381	0	0	0	0	0	0	0	0	0	0	0	0	0
AT3G08590.1-2	AT3G08590.1	5	2	273.66		23.1283	Samples	Control	| Symbols: | Phosphoglycerate mutase, 2,3-bisphosphoglycerate-independent | chr3:2608683-2611237 REVERSE LENGTH=560	3590.16	7211.86	37163.6	202360	21250	355867	60558.1	1.31961e+06	378716	0	53352	0	0
AT3G08943.1-2	AT3G08943.1	3	1	96.76		6.83016	Samples	Control	| Symbols: | ARM repeat superfamily protein | chr3:2719198-2721911 REVERSE LENGTH=871	11426.1	183356	1.76915e+06	2983.57	32913.4	184962	1214.17	79689.3	3247.44	9596.02	104153	1845.88	968.372
AT3G08947.1-2	AT3G08947.1	3	1	118.82		6.30499	Control	Samples	| Symbols: | ARM repeat superfamily protein | chr3:2724007-2726722 FORWARD LENGTH=873	2.2663e+06	353049	710501	524404	452621	2.84738e+06	473.892	89083.7	724158	0	74521.4	968440	776894
AT3G09200.1-2	AT3G09200.1	3	1	175.08		1.43971	Samples	Control	| Symbols: | Ribosomal protein L10 family protein | chr3:2823364-2825020 REVERSE LENGTH=320	247844	206095	1.21187e+06	0	453626	1.37846e+06	228354	3.25153e+06	1.84312e+06	3.08955	34468	281194	139270
AT3G09440.1-2	AT3G09440.1	13	6	954.22		1.15985	Control	Samples	| Symbols: | Heat shock protein 70 (Hsp 70) family protein | chr3:2903434-2905632 REVERSE LENGTH=649	2.61942e+06	3.06066e+06	1.30723e+07	1.49012e+06	4.01065e+06	7.64132e+06	2.56355e+06	1.15619e+07	4.52243e+06	13823.7	3.66871e+06	1.70012e+06	1.10326e+06
AT3G09630.1-2	AT3G09630.1	8	2	337.16		7.5991	Samples	Control	| Symbols: | Ribosomal protein L4/L1 family | chr3:2953813-2955444 FORWARD LENGTH=406	1.17621e+06	908190	2.28714e+06	605416	295522	1.6397e+06	997567	5.53824e+06	3.08481e+06	2031.94	215136	1.26306e+08	3.49497e+07
AT3G09680.1-2	AT3G09680.1	1	1	54.05		1.80165	Control	Samples	| Symbols: | Ribosomal protein S12/S23 family protein | chr3:2969197-2970291 REVERSE LENGTH=142	637457	129552	1.03489e+06	177360	768197	1.60056e+06	562923	3.62891e+06	71771.2	9156.4	29099.2	85942.1	336988
AT3G09790.1-2	AT3G09790.1	6	1	322.71		1.72218	Control	Samples	| Symbols: UBQ8 | ubiquitin 8 | chr3:3004111-3006006 REVERSE LENGTH=631	250838	353828	2.78382e+06	80643.4	34171.7	202976	142048	69596.5	115032	0	42373.2	46386.6	85849.7
AT3G09810.1-2	AT3G09810.1	5	3	254.04		102.043	Control	Samples	| Symbols: IDH-VI | isocitrate dehydrogenase VI | chr3:3008753-3011070 FORWARD LENGTH=374	2.02932e+07	198603	51209.6	189554	318416	342059	108839	906041	527830	3875.49	380579	392134	396496
AT3G09820.1-2	AT3G09820.1	1	1	45.4		Inf	Samples	Control	| Symbols: ADK1, ATADK1 | adenosine kinase 1 | chr3:3012122-3014624 FORWARD LENGTH=344	0	35248.9	24545.4	109039	28325.2	14213.3	0	970330	0	0	0	56206.1	1922.1
AT3G09840.1-2	AT3G09840.1	8	1	397.26		Inf	Samples	Control	| Symbols: CDC48, ATCDC48, CDC48A | cell division cycle 48 | chr3:3019494-3022832 FORWARD LENGTH=809	0	1084.92	87499.5	0	18749.3	1.65361e+06	0	1.66202e+06	7160.35	0	0	0	0
AT3G10350.1-2	AT3G10350.1	1	1	39.37		5027.59	Control	Samples	| Symbols: | P-loop containing nucleoside triphosphate hydrolases superfamily protein | chr3:3208310-3210678 FORWARD LENGTH=411	527653	0	0	0	0	3735.47	0	0	0	0	0	0	0
AT3G10920.1-2	AT3G10920.1	4	4	282.48		1.99429	Samples	Control	| Symbols: MSD1, MEE33, ATMSD1 | manganese superoxide dismutase 1 | chr3:3418015-3419581 FORWARD LENGTH=231	1.52884e+06	8.88784e+06	2.50579e+07	1.96881e+06	1.85176e+06	3.9774e+07	1.21646e+06	5.41473e+06	2.842e+06	8437.33	6.74936e+06	2.75929e+06	672815
AT3G11270.1-2	AT3G11270.1	1	1	37.26		16.4049	Samples	Control	| Symbols: MEE34 | Mov34/MPN/PAD-1 family protein | chr3:3528989-3531317 FORWARD LENGTH=310	1870.27	0	1.11205e+06	0	181003	16080.2	24831.3	108172	1088.95	0	0	0	39204.9
AT3G11830.1-2	AT3G11830.1	3	1	110.72		1.65128	Control	Samples	| Symbols: | TCP-1/cpn60 chaperonin family protein | chr3:3732734-3736156 FORWARD LENGTH=557	251897	12351.7	0	64568.9	759951	930242	40974.7	831502	438893	0	0	282764	245235
AT3G11830.2-2	AT3G11830.2	2	0	80.95			---	---	| Symbols: | TCP-1/cpn60 chaperonin family protein | chr3:3732734-3736156 FORWARD LENGTH=555	0	0	0	0	0	0	0	0	0	0	0	0	0
AT3G12110.1-2	AT3G12110.1	9	0	499.4			---	---	| Symbols: ACT11 | actin-11 | chr3:3858116-3859609 FORWARD LENGTH=377	0	0	0	0	0	0	0	0	0	0	0	0	0
AT3G12290.1-2	AT3G12290.1	1	1	32.88		1.71983	Control	Samples	| Symbols: | Amino acid dehydrogenase family protein | chr3:3919591-3921326 FORWARD LENGTH=299	491959	704526	2.40598e+06	170218	360169	707172	138191	1.19471e+06	976432	6008.4	515361	381247	2119.82
AT3G12580.1-2	AT3G12580.1	7	1	626.11		3.13769	Control	Samples	| Symbols: HSP70, ATHSP70 | heat shock protein 70 | chr3:3991487-3993689 REVERSE LENGTH=650	438830	0	988926	0	845524	0	196927	980883	135635	0	406433	69135.6	189435
AT3G12780.1-2	AT3G12780.1	6	1	274.76		3.72097	Control	Samples	| Symbols: PGK1 | phosphoglycerate kinase 1 | chr3:4061127-4063140 REVERSE LENGTH=481	867928	328771	434351	348425	25139.9	255485	23332.5	79592.3	699487	4265.5	315345	719539	333462
AT3G12915.1-2	AT3G12915.1	8	0	380.28			---	---	| Symbols: | Ribosomal protein S5/Elongation factor G/III/V family protein | chr3:4112999-4115708 FORWARD LENGTH=820	0	0	0	0	0	0	0	0	0	0	0	0	0
AT3G12915.2-2	AT3G12915.2	6	0	301.81			---	---	| Symbols: | Ribosomal protein S5/Elongation factor G/III/V family protein | chr3:4112999-4115708 FORWARD LENGTH=767	0	0	0	0	0	0	0	0	0	0	0	0	0
AT3G13160.1-2	AT3G13160.1	1	1	37.86		1.21659	Samples	Control	| Symbols: | Tetratricopeptide repeat (TPR)-like superfamily protein | chr3:4229994-4231178 REVERSE LENGTH=394	71745.2	209091	2.49493e+06	410.755	184668	55114.6	1582.65	13128.2	126250	3759.41	259062	22565.6	30030.4
AT3G13330.1-2	AT3G13330.1	2	2	67.85		6.06707	Samples	Control	| Symbols: PA200 | proteasome activating protein 200 | chr3:4319804-4330061 REVERSE LENGTH=1816	84564.1	45489.9	1.2442e+06	137313	75088	28318.5	19348.1	284401	110971	28824	1.43582e+07	0	30864.4
AT3G13470.1-2	AT3G13470.1	10	2	516.99		8.07231	Samples	Control	| Symbols: | TCP-1/cpn60 chaperonin family protein | chr3:4389685-4392624 FORWARD LENGTH=596	6819.07	0	0	27298.9	0	1.71881e+06	0	0	77484.5	0	0	0	583.921
AT3G13860.1-2	AT3G13860.1	11	11	740.73		3.80158	Samples	Control	| Symbols: HSP60-3A | heat shock protein 60-3A | chr3:4561704-4565133 REVERSE LENGTH=572	1.37056e+06	1.96453e+06	1.20961e+07	49983676	3.31048e+07	5.40701e+06	695245	6.80522e+06	2.75275e+06	101320	2.74089e+06	2.40684e+06	5.00595e+06
AT3G13920.1-2	AT3G13920.1	8	0	473.52			---	---	| Symbols: EIF4A1, RH4, TIF4A1 | eukaryotic translation initiation factor 4A1 | chr3:4592635-4594128 REVERSE LENGTH=412	0	0	0	0	0	0	0	0	0	0	0	0	0
AT3G13930.1-2	AT3G13930.1	24	19	2141.57		47.1665	Samples	Control	| Symbols: | Dihydrolipoamide acetyltransferase, long form protein | chr3:4596240-4600143 FORWARD LENGTH=539	7.94944e+06	4.22633e+07	7.39987e+07	1.93723e+07	2.75636e+07	5.40995e+07	1.76028e+07	1728279072	1.7556e+07	327717	8.14139e+07	2448729621	3764507257
AT3G14390.1-2	AT3G14390.1	7	1	239.35		6.79211	Samples	Control	| Symbols: | Pyridoxal-dependent decarboxylase family protein | chr3:4806771-4808954 FORWARD LENGTH=484	19677.1	1540.67	5.42489e+06	0	258156	6951.01	159889	17902.1	25979.7	0	23440.9	51290.6	56563.5
AT3G14990.1-2	AT3G14990.1	5	1	321.98		2.43131	Samples	Control	| Symbols: | Class I glutamine amidotransferase-like superfamily protein | chr3:5047510-5049621 FORWARD LENGTH=392	281762	33992.5	2.54339e+06	3.14528e+06	3.21647e+06	6.15074e+06	339499	2.46746e+06	346591	7912.73	118069	109833	322544
AT3G14990.2-2	AT3G14990.2	4	0	214.87			---	---	| Symbols: | Class I glutamine amidotransferase-like superfamily protein | chr3:5047683-5049621 FORWARD LENGTH=369	0	0	0	0	0	0	0	0	0	0	0	0	0
AT3G15000.1-2	AT3G15000.1	1	1	85.47		15.5534	Samples	Control	| Symbols: | cobalt ion binding | chr3:5050321-5052121 FORWARD LENGTH=395	45038.7	2502072	869224	3.79102e+06	3.01577e+06	460327	5.71825e+06	365293	1.60472	49.0863	115219	28183.3	25368.6
AT3G15020.1-2	AT3G15020.1	6	0	474.66			---	---	| Symbols: mMDH2 | Lactate/malate dehydrogenase family protein | chr3:5056139-5057941 FORWARD LENGTH=341	0	0	0	0	0	0	0	0	0	0	0	0	0
AT3G15660.1-2	AT3G15660.1	2	2	67.2		4.95093	Samples	Control	| Symbols: ATGRX4, GRX4 | glutaredoxin 4 | chr3:5308134-5309383 REVERSE LENGTH=169	117701	1.28452e+06	1.20016e+07	551206	372338	4.09789e+06	248366	955892	132601	314.057	1.76573e+06	252570	409525
AT3G16640.1-2	AT3G16640.1	7	6	429.56		1.28156	Control	Samples	| Symbols: TCTP | translationally controlled tumor protein | chr3:5669709-5670729 REVERSE LENGTH=168	3.18515e+07	4.34316e+07	1.4509e+07	6.79866e+07	6.88599e+07	3.26822e+07	6.88224e+07	6.53823e+07	2.4065e+07	21440.7	1.5566e+07	4.04598e+07	3.06884e+07
AT3G16950.1-2	AT3G16950.1	6	2	314		1.35323	Control	Samples	| Symbols: LPD1, ptlpd1 | lipoamide dehydrogenase 1 | chr3:5786761-5790383 REVERSE LENGTH=570	519032	1.4626e+06	2.10984e+06	450940	99411.8	3.02533e+06	157566	1.21539e+06	278391	3256.75	612289	701117	529015
AT3G17240.1-2	AT3G17240.1	32	21	2953.11		6.99569	Samples	Control	| Symbols: mtLPD2 | lipoamide dehydrogenase 2 | chr3:5890278-5892166 REVERSE LENGTH=507	1.57004e+07	2.70368e+07	8.91008e+07	2.18897e+07	3.20028e+08	2428436663	2.67633e+07	4.46287e+07	3.49546e+07	443888	4.24131e+08	3.79806e+07	8.6772e+07
AT3G17390.1-2	AT3G17390.1	15	7	982.51		1.77692	Control	Samples	| Symbols: MTO3, SAMS3, MAT4 | S-adenosylmethionine synthetase family protein | chr3:5952484-5953665 REVERSE LENGTH=393	1.43001e+07	6.34574e+06	1.34786e+08	4.00682e+06	6.93515e+07	5.52207e+06	6.861e+06	9.11074e+06	5.03722e+06	142927	1.09905e+07	4.61006e+06	5.68907e+06
AT3G18190.1-2	AT3G18190.1	1	1	83.48		3.67326	Samples	Control	| Symbols: | TCP-1/cpn60 chaperonin family protein | chr3:6232226-6233836 FORWARD LENGTH=536	67444.8	0	2.19624e+06	0	13058.3	0	0	153300	153222	67518	8212.63	122011	279870
AT3G18860.1-2	AT3G18860.1	3	3	186.91		1.13172	Samples	Control	| Symbols: | transducin family protein / WD-40 repeat family protein | chr3:6501774-6508352 FORWARD LENGTH=760	362549	9608.52	9.74695e+06	93722.8	775734	85081.2	117704	1.06592e+06	155136	52558.7	139035	43943.2	266035
AT3G19170.1-2	AT3G19170.1	7	6	263.48		7.19396	Samples	Control	| Symbols: ATPREP1, ATZNMP, PREP1 | presequence protease 1 | chr3:6625578-6631874 REVERSE LENGTH=1080	207229	2.4328e+06	1.18223e+07	761421	329102	1.04246e+07	761571	4.50125e+06	754465	114502	4.17481e+06	1.13776e+06	344369
AT3G20050.1-2	AT3G20050.1	2	2	86.27		1.07633	Control	Samples	| Symbols: ATTCP-1, TCP-1 | T-complex protein 1 alpha subunit | chr3:6998544-7002266 REVERSE LENGTH=545	174172	14212.2	2.96913e+06	0	498601	535890	120615	577002	610474	23.7729	25000.8	43174.8	0
AT3G20330.1-2	AT3G20330.1	1	1	57.75		5.03929	Control	Samples	| Symbols: PYRB | PYRIMIDINE B | chr3:7090354-7091904 REVERSE LENGTH=390	108607	6607.41	0	102461	0	282378	0	149761	86067.7	0	0	18172.1	0
AT3G20630.1-2	AT3G20630.1	6	6	237.1		1.51511	Samples	Control	| Symbols: UBP14, TTN6, ATUBP14, PER1 | ubiquitin-specific protease 14 | chr3:7203001-7208340 REVERSE LENGTH=797	210405	284573	3.32803e+06	104467	131417	4.62473e+06	26686.8	1.61042e+06	32343.5	181.366	946146	188866	126816
AT3G20790.1-2	AT3G20790.1	1	1	31.43		Inf	Samples	Control	| Symbols: | NAD(P)-binding Rossmann-fold superfamily protein | chr3:7268802-7271099 FORWARD LENGTH=355	0	0	438085	0	0	1923.5	0	70323	0	0	0	3372.52	0
AT3G21110.1-2	AT3G21110.1	2	2	68.65		44.1727	Samples	Control	| Symbols: PUR7, PURC, ATPURC | purin 7 | chr3:7402696-7405273 REVERSE LENGTH=411	8155.17	607782	3.05154e+06	339934	13609.3	5.07452e+06	61688.7	988627	458898	0	651538	298446	32693.5
AT3G21280.1-2	AT3G21280.1	1	0	37.81			---	---	| Symbols: UBP7 | ubiquitin-specific protease 7 | chr3:7478166-7482037 REVERSE LENGTH=532	0	0	0	0	0	0	0	0	0	0	0	0	0
AT3G22200.1-2	AT3G22200.1	9	9	536.38		1.17086	Samples	Control	| Symbols: POP2, GABA-T, HER1 | Pyridoxal phosphate (PLP)-dependent transferases superfamily protein | chr3:7835286-7838863 FORWARD LENGTH=504	6.37793e+06	8.14061e+06	1.47973e+08	2.94206e+06	7.20157e+06	8.95746e+06	5.22467e+06	2.49578e+07	1.00528e+07	170944	17511986	8.89798e+06	8.84663e+06
AT3G22230.1-2	AT3G22230.1	2	2	58.39		1.35308	Samples	Control	| Symbols: | Ribosomal L27e protein family | chr3:7844136-7844543 REVERSE LENGTH=135	416426	392924	270856	388738	356353	3.65856e+06	494589	2.31096e+06	1.67245e+06	0	25113.8	1.04006e+06	609033
AT3G22310.1-2	AT3G22310.1	1	1	39.66		29.7528	Samples	Control	| Symbols: PMH1, ATRH9 | putative mitochondrial RNA helicase 1 | chr3:7887382-7889806 FORWARD LENGTH=610	315703	1.03911e+07	3.33826e+06	273306	7.67001e+06	6.24205e+07	591295	3.03441e+06	751497	0	2.14833e+08	4.89206e+06	8.40423e+06
AT3G22850.1-2	AT3G22850.1	1	1	72.88		Inf	Samples	Control	| Symbols: | Aluminium induced protein with YGL and LRDR motifs | chr3:8089067-8090275 FORWARD LENGTH=248	0	36489	75598.9	30289.5	23103.7	859287	12944.2	460082	0	0	25177.3	0	4196.05
AT3G22890.1-2	AT3G22890.1	4	4	135.52		1.02194	Control	Samples	| Symbols: APS1 | ATP sulfurylase 1 | chr3:8112837-8114734 FORWARD LENGTH=463	1.92975e+06	6.81844e+06	1.46029e+07	779589	1.10306e+07	2.63224e+06	1.25552e+06	3.08231e+06	818839	39431.6	1.73474e+06	3.3242e+06	4.29994e+06
AT3G22960.1-2	AT3G22960.1	1	1	59.19		1.79165	Samples	Control	| Symbols: PKP1, PKP-ALPHA | Pyruvate kinase family protein | chr3:8139369-8141771 FORWARD LENGTH=596	157534	697453	1.82267e+06	206546	581566	58664.8	342079	1.88317e+06	317057	11690.8	784830	188208	455379
AT3G23570.1-2	AT3G23570.1	2	2	129.56		7.94018	Samples	Control	| Symbols: | alpha/beta-Hydrolases superfamily protein | chr3:8458052-8459608 REVERSE LENGTH=239	94296.5	583033	8.078e+06	309000	905116	1.69673e+06	448339	1.53662e+06	705378	6064.06	288644	596591	5.24123e+06
AT3G23600.1-2	AT3G23600.1	1	1	44.72		4.03446	Samples	Control	| Symbols: | alpha/beta-Hydrolases superfamily protein | chr3:8473833-8475655 FORWARD LENGTH=239	27084.7	190690	684549	79699.7	35511.6	663942	34244.6	342475	242132	2.56035	34363.2	57835.6	473031
AT3G23810.1-2	AT3G23810.1	5	0	250.81			---	---	| Symbols: SAHH2, ATSAHH2 | S-adenosyl-l-homocysteine (SAH) hydrolase 2 | chr3:8588013-8589671 REVERSE LENGTH=485	0	0	0	0	0	0	0	0	0	0	0	0	0
AT3G23990.1-2	AT3G23990.1	28	18	2039.03		1.94412	Samples	Control	| Symbols: HSP60, HSP60-3B | heat shock protein 60 | chr3:8669013-8672278 FORWARD LENGTH=577	1.86028e+07	1.97712e+07	8.9756e+07	3.3142e+08	2.0878e+08	6.4513e+07	8.96569e+06	4.15069e+07	3.22793e+07	232852	2.90892e+07	1.99687e+07	2.76427e+07
AT3G24170.1-2	AT3G24170.1	1	1	39.66		14.8964	Samples	Control	| Symbols: ATGR1, GR1 | glutathione-disulfide reductase | chr3:8729762-8734115 REVERSE LENGTH=499	17634.5	774946	555622	240453	566041	656018	558758	1.51271e+06	440520	0.588351	911094	288988	198395
AT3G24830.1-2	AT3G24830.1	2	1	85.84		1.12393	Samples	Control	| Symbols: | Ribosomal protein L13 family protein | chr3:9064613-9065871 FORWARD LENGTH=206	61154.5	0	23317.8	15933.5	2689.91	504808	16308	727925	289750	12.9527	3044	129050	12434.2
AT3G25520.1-2	AT3G25520.1	3	1	147.97		1.65215	Samples	Control	| Symbols: ATL5, PGY3, OLI5, RPL5A | ribosomal protein L5 | chr3:9269573-9271327 REVERSE LENGTH=301	829909	1.37668e+06	473015	2.29156e+06	609542	2.76962e+06	1.07114e+06	4.08482e+06	1.82276e+06	211671	693321	1.17481e+06	440022
AT3G25520.2-2	AT3G25520.2	2	0	82.07			---	---	| Symbols: ATL5 | ribosomal protein L5 | chr3:9269573-9270434 REVERSE LENGTH=190	0	0	0	0	0	0	0	0	0	0	0	0	0
AT3G25800.1-2	AT3G25800.1	6	2	194.37		6.93738	Samples	Control	| Symbols: PDF1, PR 65, PP2AA2 | protein phosphatase 2A subunit A2 | chr3:9422822-9425783 REVERSE LENGTH=587	85758.3	1.40522e+06	9.36469e+06	414288	233987	565945	673874	2.04132e+06	1.29535e+06	2108.84	1.85145e+06	668629	949461
AT3G43300.1-2	AT3G43300.1	1	1	51.05		Inf	Samples	Control	| Symbols: ATMIN7, BEN1 | HOPM interactor 7 | chr3:15234235-15245034 REVERSE LENGTH=1758	0	0	993253	0	0	0	2428.73	51643.5	0	0	0	0	0
AT3G44110.1-2	AT3G44110.1	1	1	40.7		1.76355	Control	Samples	| Symbols: ATJ3, ATJ | DNAJ homologue 3 | chr3:15869115-15871059 REVERSE LENGTH=420	2.20679e+06	1.23896e+06	4.71691e+06	1.23128e+06	5.94613e+06	10505	1.41157e+06	3.78983e+06	4.57992e+06	3850.26	1.37447e+06	2.1551e+06	1.71528e+06
AT3G45030.1-2	AT3G45030.1	1	1	46.8		1.27978	Samples	Control	| Symbols: | Ribosomal protein S10p/S20e family protein | chr3:16471606-16472312 REVERSE LENGTH=124	848430	199402	2.97209e+06	1.76746e+06	1.16248e+06	4.69974e+06	1.93097e+06	5.00387e+06	3.90222e+06	1114.59	2.47199e+06	2.17098e+06	1.01182e+06
AT3G46230.1-2	AT3G46230.1	1	1	56.87		Inf	Samples	Control	| Symbols: ATHSP17.4, HSP17.4 | heat shock protein 17.4 | chr3:16984263-16984733 REVERSE LENGTH=156	0	0	0	0	424803	0	10.9941	8230.79	0	20.0992	47.1005	10383.7	0
AT3G47520.1-2	AT3G47520.1	10	8	654.96		3.1057	Samples	Control	| Symbols: MDH | malate dehydrogenase | chr3:17513657-17514868 FORWARD LENGTH=403	4.4033e+06	2.78849e+07	7.84298e+07	1.37369e+07	1.019e+07	1.05339e+08	1.42815e+07	3.38251e+07	2.09622e+07	183871	2.02467e+07	1.55018e+07	7.39083e+06
AT3G47810.1-2	AT3G47810.1	1	1	55.09		Inf	Samples	Control	| Symbols: MAG1, VPS29, ATVPS29 | Calcineurin-like metallo-phosphoesterase superfamily protein | chr3:17637256-17639017 REVERSE LENGTH=190	0	0	445057	0	0	0	0	0	0	0	0	0	0
AT3G48000.1-2	AT3G48000.1	1	1	51.35		Inf	Samples	Control	| Symbols: ALDH2B4, ALDH2, ALDH2A | aldehyde dehydrogenase 2B4 | chr3:17717082-17719843 REVERSE LENGTH=538	0	8455.81	17439.8	0	6.86651	900718	0	0	760522	0	14331.1	158447	160.675
AT3G48560.1-2	AT3G48560.1	3	2	126.4		4.02181	Samples	Control	| Symbols: CSR1, ALS, AHAS, TZP5, IMR1 | chlorsulfuron/imidazolinone resistant 1 | chr3:18001530-18003542 REVERSE LENGTH=670	42387	223967	759689	186180	102238	0	264228	1.84632e+06	274662	0	865187	0	52210.5
AT3G48750.1-2	AT3G48750.1	1	1	39		3.48236	Control	Samples	| Symbols: CDKA;1, CDC2AAT, CDK2, CDC2, CDC2A, CDKA1 | cell division control 2 | chr3:18072238-18074296 FORWARD LENGTH=294	737076	143775	1.70668e+06	158295	1.89522e+06	214370	1711.73	93812.8	191194	8862.2	721843	37979.4	184187
AT3G48870.1-2	AT3G48870.1	8	1	415.44		4.45973	Control	Samples	| Symbols: ATCLPC, ATHSP93-III, HSP93-III | Clp ATPase | chr3:18122363-18126008 REVERSE LENGTH=952	1.00833e+06	22408.4	29689.4	285921	3.83446e+06	119870	89813.2	186656	151452	2750.73	567798	64183.3	322961
AT3G49010.1-2	AT3G49010.1	2	2	109.49		45.2366	Samples	Control	| Symbols: ATBBC1, BBC1, RSU2 | breast basic conserved 1 | chr3:18166971-18168047 REVERSE LENGTH=206	7163.79	243216	266483	352102	269345	1.43623e+06	257644	2.08748e+06	282620	0	1.6884e+06	381975	140834
AT3G49910.1-2	AT3G49910.1	2	2	130.47		1.51986	Samples	Control	| Symbols: | Translation protein SH3-like family protein | chr3:18504311-18504751 FORWARD LENGTH=146	363957	686041	318096	425672	177723	3.28641e+06	388163	2.37783e+06	1.63821e+06	6145.68	619913	908681	257292
AT3G50520.1-2	AT3G50520.1	1	1	34.45		237.57	Control	Samples	| Symbols: | Phosphoglycerate mutase family protein | chr3:18748058-18749418 FORWARD LENGTH=230	483791	9614.98	0	0	0	0	0	0	1349.41	0	0	6426.37	6105.4
AT3G51160.1-2	AT3G51160.1	4	2	229.08		4.50974	Samples	Control	| Symbols: MUR1, MUR_1, GMD2 | NAD(P)-binding Rossmann-fold superfamily protein | chr3:19007232-19008353 REVERSE LENGTH=373	47741.2	113234	498178	58635.9	34534.3	4.42129e+06	80920.2	921039	482132	4426.95	159257	54857.3	68870.5
AT3G52200.1-2	AT3G52200.1	21	21	1707.71		16.2747	Samples	Control	| Symbols: LTA3 | Dihydrolipoamide acetyltransferase, long form protein | chr3:19360317-19366091 FORWARD LENGTH=637	7.90324e+06	2.06386e+07	6.60594e+07	2.1072e+07	1.89706e+07	2.56993e+07	1.5198e+07	458474222	2.25767e+07	206468	1.99829e+07	816514289	1312405331
AT3G52880.1-2	AT3G52880.1	10	10	626.09		2.69784	Samples	Control	| Symbols: ATMDAR1, MDAR1 | monodehydroascorbate reductase 1 | chr3:19601477-19604366 REVERSE LENGTH=434	1.77184e+06	6.81437e+06	2.28865e+07	4.86485e+06	1.54872e+06	6.64842e+07	1.98874e+06	1.6139e+07	5.79315e+06	42827.4	8.36801e+06	2.47732e+06	1.35389e+06
AT3G52930.1-2	AT3G52930.1	5	2	263.74		6.72227	Samples	Control	| Symbols: | Aldolase superfamily protein | chr3:19627383-19628874 REVERSE LENGTH=358	43730.1	2837.09	62015.4	1996.9	28870.5	48574.6	67904.9	4.04085e+06	1.03845e+06	44139.7	352097	219930	2890.42
AT3G53110.1-2	AT3G53110.1	2	2	86.58		4.26889	Samples	Control	| Symbols: LOS4 | P-loop containing nucleoside triphosphate hydrolases superfamily protein | chr3:19687968-19690423 FORWARD LENGTH=496	14799	23349.4	1.74441e+06	190538	69089.2	69881.5	0	120814	11743.2	0	0	7338.22	65073.7
AT3G53230.1-2	AT3G53230.1	7	0	343.03			---	---	| Symbols: | ATPase, AAA-type, CDC48 protein | chr3:19723416-19726489 FORWARD LENGTH=815	0	0	0	0	0	0	0	0	0	0	0	0	0
AT3G54470.1-2	AT3G54470.1	8	7	413.62		1.37634	Samples	Control	| Symbols: | uridine 5'-monophosphate synthase / UMP synthase (PYRE-F) (UMPS) | chr3:20168285-20170245 REVERSE LENGTH=476	3.85096e+06	1.22099e+07	6.72114e+07	4.50569e+06	7.53829e+06	4.4965e+07	3.94413e+06	1.42171e+07	3.4131e+06	19619.3	1.04702e+07	2.65236e+06	2.19666e+06
AT3G54640.1-2	AT3G54640.1	4	4	228.87		1.52142	Samples	Control	| Symbols: TSA1, TRP3 | tryptophan synthase alpha chain | chr3:20223331-20225303 REVERSE LENGTH=312	556472	92438	8.03144e+06	40101.5	106241	8.20564e+06	299557	852588	1.47366e+06	6510.95	1.94806e+06	3.89309e+06	809035
AT3G54900.1-2	AT3G54900.1	1	1	55.23		1.85408	Samples	Control	| Symbols: CXIP1, ATGRXCP | CAX interacting protein 1 | chr3:20341850-20342371 REVERSE LENGTH=173	133154	169590	1.41616e+06	40519.9	1.2736e+06	11618.5	113.498	257997	31224.8	47208.7	0	137632	513340
AT3G55010.1-2	AT3G55010.1	1	1	42.38		Inf	Samples	Control	| Symbols: ATPURM, PUR5 | phosphoribosylformylglycinamidine cyclo-ligase, chloroplast / phosphoribosyl-aminoimidazole synthetase / AIR synthase (PUR5) | chr3:20386818-20388549 FORWARD LENGTH=389	0	13973	218436	0	56228.5	185910	72769.8	1.56141e+06	127428	14470.1	48196.9	53982.8	10736.3
AT3G55410.1-2	AT3G55410.1	2	2	77.1		132.68	Samples	Control	| Symbols: | 2-oxoglutarate dehydrogenase, E1 component | chr3:20541897-20545728 FORWARD LENGTH=1017	8923.31	81151	207038	2.3577e+07	81200.2	8850.05	0	132060	4508.97	170.08	27483.6	8179.69	0
AT3G55440.1-2	AT3G55440.1	4	4	132.83		2.46675	Samples	Control	| Symbols: ATCTIMC, TPI, CYTOTPI | triosephosphate isomerase | chr3:20553794-20556078 FORWARD LENGTH=254	655037	3.71041e+06	726212	2.14175e+06	526833	2.48199e+06	601865	1.68229e+07	4.14025e+06	38667.8	4.01251e+06	2.26077e+06	855708
AT3G56070.1-2	AT3G56070.1	1	1	75.35		Inf	Samples	Control	| Symbols: ROC2 | rotamase cyclophilin 2 | chr3:20806987-20807517 REVERSE LENGTH=176	0	0	0	0	863.178	0	0	858598	0	0	9915.58	0	0
AT3G56120.1-2	AT3G56120.1	1	1	38.17		1.98726	Control	Samples	| Symbols: | S-adenosyl-L-methionine-dependent methyltransferases superfamily protein | chr3:20823243-20826357 FORWARD LENGTH=468	70491.8	124422	785053	0	2841.18	8374.63	0	63555.6	14457.5	0	0	20671.2	17612
AT3G56150.1-2	AT3G56150.1	1	1	35.77		1.63125	Samples	Control	| Symbols: EIF3C, ATEIF3C-1, EIF3C-1, ATTIF3C1, TIF3C1 | eukaryotic translation initiation factor 3C | chr3:20833790-20836820 REVERSE LENGTH=900	20290.3	6836.64	1.30176e+06	6952.91	125347	0	1899.4	1053.34	3887.77	0	78428.2	1430.86	0
AT3G56490.1-2	AT3G56490.1	5	5	212.36		4.4774	Samples	Control	| Symbols: HIT3, HINT1 | HIS triad family protein 3 | chr3:20941532-20943129 FORWARD LENGTH=147	289647	3.05544e+06	1.59158e+06	723755	532663	1.46714e+07	601035	6.69086e+06	3.29111e+06	1100.55	294100	1.11833e+06	396642
AT3G57290.1-2	AT3G57290.1	2	2	75.46		1.54862	Control	Samples	| Symbols: EIF3E, TIF3E1, ATEIF3E-1, INT-6, ATINT6, INT6 | eukaryotic translation initiation factor 3E | chr3:21196786-21199073 REVERSE LENGTH=441	444686	34116.6	6.40848e+06	183554	1.02634e+06	209339	447188	773924	306714	0	883286	53213	485055
AT3G58180.1-2	AT3G58180.1	1	1	51.48		Inf	Samples	Control	| Symbols: | ARM repeat superfamily protein | chr3:21544189-21545981 FORWARD LENGTH=314	0	0	668953	55855.5	36497.1	310459	10415.3	190452	19657.7	0	0	0	181.189
AT3G58610.1-2	AT3G58610.1	10	10	630.77		2.82216	Samples	Control	| Symbols: | ketol-acid reductoisomerase | chr3:21671561-21674639 FORWARD LENGTH=591	2.61524e+06	1.75339e+07	5.40942e+07	9.45573e+06	1.78239e+06	4.35129e+07	8.91004e+06	3.30494e+07	7.73849e+06	86110.6	1.94528e+07	4.09964e+06	2.16953e+06
AT3G59920.1-2	AT3G59920.1	2	2	79.58		1.36843	Control	Samples	| Symbols: ATGDI2, GDI2 | RAB GDP dissociation inhibitor 2 | chr3:22135157-22138221 FORWARD LENGTH=444	730484	904458	2.75677e+06	840125	680058	3.79996e+06	784309	1.80531e+06	723959	7664.79	982030	354147	405681
AT3G60750.1-2	AT3G60750.1	11	7	640.53		2.66787	Control	Samples	| Symbols: | Transketolase | chr3:22454004-22456824 FORWARD LENGTH=741	9.13169e+06	9.45839e+06	2.42218e+07	1.76695e+06	1.95429e+06	1.309e+07	1.14527e+06	1.11623e+07	6.44334e+06	34281.2	6.95647e+06	6.50792e+06	3.12287e+06
AT3G60770.1-2	AT3G60770.1	1	1	47.51		16.8082	Samples	Control	| Symbols: | Ribosomal protein S13/S15 | chr3:22460525-22461656 REVERSE LENGTH=151	11955.1	23361.2	331785	885919	429277	80128.7	621762	2.47032e+06	5855.07	0	1.25039e+06	0	0
AT3G60830.1-2	AT3G60830.1	1	0	92.35			---	---	| Symbols: ATARP7, ARP7 | actin-related protein 7 | chr3:22474298-22476000 FORWARD LENGTH=363	0	0	0	0	0	0	0	0	0	0	0	0	0
AT3G61140.1-2	AT3G61140.1	1	1	76.95		3.1527	Samples	Control	| Symbols: FUS6, ATFUS6, CSN1, COP11, EMB78, ATSK31, SK31 | 26S proteasome, regulatory subunit Rpn7;Proteasome component (PCI) domain | chr3:22626335-22628895 FORWARD LENGTH=441	14414.7	144455	949690	29580.8	175948	4584.03	9924.28	223180	17837.9	0	0	0	37104.4
AT3G61440.1-2	AT3G61440.1	4	1	134.06		10.4257	Samples	Control	| Symbols: ATCYSC1, ARATH;BSAS3;1, CYSC1 | cysteine synthase C1 | chr3:22735885-22737792 FORWARD LENGTH=368	5700.23	168873	193645	27339.9	22700.3	639681	14869.9	149797	719.067	0	332511	110.705	0
AT3G61440.2-2	AT3G61440.2	3	0	104.05			---	---	| Symbols: ATCYSC1, CYSC1 | cysteine synthase C1 | chr3:22736383-22737792 FORWARD LENGTH=272	0	0	0	0	0	0	0	0	0	0	0	0	0
AT3G61440.3-2	AT3G61440.3	1	0	32.6			---	---	| Symbols: CYSC1 | cysteine synthase C1 | chr3:22736550-22737792 FORWARD LENGTH=247	0	0	0	0	0	0	0	0	0	0	0	0	0
AT3G62530.1-2	AT3G62530.1	9	8	519.53		27.4776	Samples	Control	| Symbols: | ARM repeat superfamily protein | chr3:23132219-23133121 FORWARD LENGTH=221	116181	562753	7.80456e+07	687019	3.23354e+07	1.06709e+06	632090	2.55145e+06	1.54616e+06	2361.46	1.15553e+07	177694	2.17553e+06
AT3G63460.1-2	AT3G63460.1	5	5	214.19		4.16156	Control	Samples	| Symbols: | transducin family protein / WD-40 repeat family protein | chr3:23431009-23437241 REVERSE LENGTH=1104	3.8196e+06	1.12248e+06	1.08432e+07	689194	1.16423e+06	938889	495651	2.37354e+06	1.49786e+06	38554.5	2.90217e+06	886104	1.05176e+06
AT4G00570.1-2	AT4G00570.1	33	31	2801.54		8.98562	Samples	Control	| Symbols: NAD-ME2 | NAD-dependent malic enzyme 2 | chr4:242817-246522 REVERSE LENGTH=607	2.76939e+07	2.29386e+07	1.03773e+08	4.13368e+07	5.59136e+07	1.13833e+08	6.12377e+07	1.04375e+08	5217207916	508080	8.41651e+07	4.75522e+07	4.00591e+07
AT4G01850.1-2	AT4G01850.1	9	1	457.25		Inf	Samples	Control	| Symbols: SAM-2, MAT2, SAM2, AtSAM2 | S-adenosylmethionine synthetase 2 | chr4:796298-797479 REVERSE LENGTH=393	0	0	1.5357e+06	0	0	0	0	0	0	100.234	0	0	0
AT4G02080.1-2	AT4G02080.1	2	1	87.8		2.64866	Control	Samples	| Symbols: ASAR1, ATSARA1C, ATSAR2, SAR2 | secretion-associated RAS super family 2 | chr4:921554-922547 FORWARD LENGTH=193	121775	0	615784	0	62401.3	527353	21666.6	315384	5874.34	2209.78	45250.9	44373.6	0
AT4G02520.1-2	AT4G02520.1	3	1	101.6		2.29512	Samples	Control	| Symbols: ATGSTF2, ATPM24.1, ATPM24, GST2, GSTF2 | glutathione S-transferase PHI 2 | chr4:1110673-1111531 REVERSE LENGTH=212	27389	316455	11953	0	29913.2	398659	43323.3	106028	8485.19	10321.8	8188.74	46751.7	23064.1
AT4G02930.1-2	AT4G02930.1	9	8	690.25		2.55922	Control	Samples	| Symbols: | GTP binding Elongation factor Tu family protein | chr4:1295751-1298354 REVERSE LENGTH=454	16140538	1.00153e+07	1.3158e+08	2.54646e+06	1.49045e+07	3.87284e+06	1.93262e+06	7.09719e+06	4.06457e+06	164159	2.4751e+07	3.15294e+06	1.46416e+07
AT4G08390.1-2	AT4G08390.1	1	0	110.06			---	---	| Symbols: SAPX | stromal ascorbate peroxidase | chr4:5314999-5317071 FORWARD LENGTH=372	0	0	0	0	0	0	0	0	0	0	0	0	0
AT4G09000.1-2	AT4G09000.1	5	3	367.55		4.76628	Samples	Control	| Symbols: GRF1, GF14 CHI | general regulatory factor 1 | chr4:5775387-5777157 FORWARD LENGTH=267	58165.5	79908.3	4.70156e+06	370411	113173	1.3677e+06	73665	2.48201e+06	160305	349.28	1.83064e+06	26569.1	33353.2
AT4G09320.1-2	AT4G09320.1	4	4	222.66		3.78286	Samples	Control	| Symbols: NDPK1 | Nucleoside diphosphate kinase family protein | chr4:5923424-5924366 FORWARD LENGTH=169	513453	2.28049e+06	4.68274e+06	2.07446e+06	704993	1.54502e+07	2.55046e+06	1.54472e+07	3.72155e+06	14140.3	1.86754e+06	2.21598e+06	549832
AT4G10790.1-2	AT4G10790.1	1	1	45.18		3.08933	Control	Samples	| Symbols: | UBX domain-containing protein | chr4:6640752-6643035 REVERSE LENGTH=480	262313	6868.58	356058	0	780866	0	5788.78	104292	225.415	254.538	493396	95342.5	86384.2
AT4G11120.1-2	AT4G11120.1	2	2	115.84		11.8072	Samples	Control	| Symbols: | translation elongation factor Ts (EF-Ts), putative | chr4:6778066-6779934 FORWARD LENGTH=395	24163.7	4651.2	8.04339e+06	121587	630528	272636	177264	1.51803e+06	28344.8	838.498	452941	220.35	21779.1
AT4G11820.1-2	AT4G11820.1	2	2	133.42		5.23818	Samples	Control	| Symbols: MVA1, HMGS, EMB2778, FKP1 | hydroxymethylglutaryl-CoA synthase / HMG-CoA synthase / 3-hydroxy-3-methylglutaryl coenzyme A synthase | chr4:7109124-7111213 REVERSE LENGTH=406	110388	144676	5.14713e+06	832635	214060	6.68005e+06	325387	2.46928e+06	267111	897.958	936933	1.00688e+06	897310
AT4G13430.1-2	AT4G13430.1	1	1	29.17		2.99498	Samples	Control	| Symbols: IIL1, ATLEUC1 | isopropyl malate isomerase large subunit 1 | chr4:7804194-7807789 REVERSE LENGTH=509	20352.5	95256.6	167352	146608	227602	0	147358	0	6766.72	0	14688.8	0	12441.8
AT4G13780.1-2	AT4G13780.1	1	1	43.12		6.29474	Samples	Control	| Symbols: | methionine--tRNA ligase, putative / methionyl-tRNA synthetase, putative / MetRS, putative | chr4:7993366-7998433 REVERSE LENGTH=797	5937.37	200515	0	14731.8	15998.5	808333	690.13	34985.1	11593.9	0	592.726	22499	4422.88
AT4G13940.1-2	AT4G13940.1	7	0	316.45			---	---	| Symbols: HOG1, EMB1395, SAHH1, MEE58, ATSAHH1 | S-adenosyl-L-homocysteine hydrolase | chr4:8054931-8056676 FORWARD LENGTH=485	0	0	0	0	0	0	0	0	0	0	0	0	0
AT4G13940.3-2	AT4G13940.3	6	0	257.9			---	---	| Symbols: HOG1, SAHH1 | S-adenosyl-L-homocysteine hydrolase | chr4:8054931-8056676 FORWARD LENGTH=440	0	0	0	0	0	0	0	0	0	0	0	0	0
AT4G14030.1-2	AT4G14030.1	1	1	36.03		2.65004	Samples	Control	| Symbols: SBP1 | selenium-binding protein 1 | chr4:8098121-8100165 REVERSE LENGTH=490	36676.3	843.608	10966.2	89955.4	974.153	401505	465.484	19310.5	17903.8	26856.8	264780	53069.1	759.806
AT4G14710.1-2	AT4G14710.1	1	1	61.47		17.1115	Samples	Control	| Symbols: ATARD2 | RmlC-like cupins superfamily protein | chr4:8424897-8426360 REVERSE LENGTH=199	18540.7	4107.14	71942	491931	1.87596e+06	363793	0	1.14338e+06	22596.9	35.113	3.08546e+06	0	100569
AT4G14880.1-2	AT4G14880.1	1	1	72.96		Inf	Samples	Control	| Symbols: OASA1, OLD3, CYTACS1 | O-acetylserine (thiol) lyase (OAS-TL) isoform A1 | chr4:8518209-8520050 REVERSE LENGTH=322	0	0	1.39544e+06	68030.6	24116.3	1.34461e+06	0	0	105.253	0	0	0	51802.9
AT4G15410.1-2	AT4G15410.1	1	1	45.49		Inf	Samples	Control	| Symbols: PUX5 | serine/threonine protein phosphatase 2A 55 kDa regulatory subunit B prime gamma | chr4:8814868-8816596 FORWARD LENGTH=421	0	0	0	0	0	0	0	0	0	0	0	0	127279
AT4G16155.1-2	AT4G16155.1	5	1	199.55		Inf	Samples	Control	| Symbols: | dihydrolipoyl dehydrogenases | chr4:9153570-9157322 REVERSE LENGTH=630	0	0	194806	0	0	173705	0	24791.1	0	0	0	0	0
AT4G16720.1-2	AT4G16720.1	2	2	75.86		1.8506	Samples	Control	| Symbols: | Ribosomal protein L23/L15e family protein | chr4:9400156-9401315 REVERSE LENGTH=204	378536	135205	1.62861e+06	568015	1.3705e+06	1.98539e+06	961281	5.37216e+06	1.52584e+06	4617.57	1.3532e+06	1.24968e+06	1.32055e+06
AT4G17510.1-2	AT4G17510.1	2	2	75.34		597.936	Samples	Control	| Symbols: UCH3 | ubiquitin C-terminal hydrolase 3 | chr4:9767114-9768648 REVERSE LENGTH=234	112.059	111418	10752	0	0	1.74184e+06	272130	431.886	2703.85	0	0	0	15733.6
AT4G17890.1-2	AT4G17890.1	2	2	88.62		6.48073	Samples	Control	| Symbols: AGD8 | ARF-GAP domain 8 | chr4:9937121-9939146 FORWARD LENGTH=413	19478.4	3448.98	1.56061e+06	33221.7	271712	58093.5	0	25542.2	1.60057e+06	0	610.793	14107.5	190538
AT4G19006.1-2	AT4G19006.1	2	1	66.54		1.62625	Control	Samples	| Symbols: | Proteasome component (PCI) domain protein | chr4:10409349-10411347 REVERSE LENGTH=386	647957	1.16621e+06	6.12121e+06	365024	1.67673e+06	831623	1557.24	0	397710	110.398	574274	2798.3	498916
AT4G20360.1-2	AT4G20360.1	3	3	359.36		2.37163	Samples	Control	| Symbols: ATRAB8D, ATRABE1B, RABE1b | RAB GTPase homolog E1B | chr4:10990036-10991466 FORWARD LENGTH=476	1.36882e+06	275527	4.15231e+06	463892	1.25034e+07	843897	233895	638162	468123	7492.78	562695	4.96858e+07	570079
AT4G20890.1-2	AT4G20890.1	6	0	464.29			---	---	| Symbols: TUB9 | tubulin beta-9 chain | chr4:11182218-11183840 FORWARD LENGTH=444	0	0	0	0	0	0	0	0	0	0	0	0	0
AT4G24190.1-2	AT4G24190.1	1	0	39.15			---	---	| Symbols: SHD, HSP90.7, AtHsp90.7, AtHsp90-7 | Chaperone protein htpG family protein | chr4:12551902-12555851 REVERSE LENGTH=823	0	0	0	0	0	0	0	0	0	0	0	0	0
AT4G24280.1-2	AT4G24280.1	11	2	409.53		1.74612	Samples	Control	| Symbols: cpHsc70-1 | chloroplast heat shock protein 70-1 | chr4:12590094-12593437 FORWARD LENGTH=718	239059	890536	3.14102e+06	739457	1.39586e+06	1.42275e+06	149062	1.73429e+06	835765	0	815394	174986	20408.6
AT4G24830.1-2	AT4G24830.1	1	1	46.25		1.32486	Samples	Control	| Symbols: | arginosuccinate synthase family | chr4:12793085-12795857 REVERSE LENGTH=494	171113	428824	1.75552e+06	134368	371493	1.27076e+06	324663	1.19303e+06	216231	1927.25	870892	280646	52074.4
AT4G25200.1-2	AT4G25200.1	1	1	31.5		6.34701	Samples	Control	| Symbols: ATHSP23.6-MITO, HSP23.6-MITO | mitochondrion-localized small heat shock protein 23.6 | chr4:12917089-12917858 FORWARD LENGTH=210	5982.29	0	52040.9	2672.15	879528	70880.9	19383.1	4663.73	0	0	62632.6	10429.2	0
AT4G25630.1-2	AT4G25630.1	1	1	58.62		2.21876	Control	Samples	| Symbols: FIB2, ATFIB2 | fibrillarin 2 | chr4:13074239-13076205 FORWARD LENGTH=320	239415	242025	1.71267e+06	14962.7	131914	470746	15694.2	206849	282382	0	76541.9	50603.7	106181
AT4G26390.1-2	AT4G26390.1	1	0	79.23			---	---	| Symbols: | Pyruvate kinase family protein | chr4:13342207-13344418 FORWARD LENGTH=497	0	0	0	0	0	0	0	0	0	0	0	0	0
AT4G26530.1-2	AT4G26530.1	1	0	35.48			---	---	| Symbols: | Aldolase superfamily protein | chr4:13391566-13392937 FORWARD LENGTH=358	0	0	0	0	0	0	0	0	0	0	0	0	0
AT4G26910.1-2	AT4G26910.1	2	0	70.18			---	---	| Symbols: | Dihydrolipoamide succinyltransferase | chr4:13520127-13522889 REVERSE LENGTH=464	0	0	0	0	0	0	0	0	0	0	0	0	0
AT4G26970.1-2	AT4G26970.1	60	53	4944.39		33.8534	Samples	Control	| Symbols: ACO2 | aconitase 2 | chr4:13543077-13548427 FORWARD LENGTH=995	3.38788e+07	1.16672e+08	1.21235e+08	1.5457e+08	1.21857e+08	9.66094e+07	5.7234e+07	1.26201e+08	5.64715e+07	1.41664e+08	27526072583	5.60719e+07	7.47587e+07
AT4G27585.1-2	AT4G27585.1	1	1	36.91		1.04575	Samples	Control	| Symbols: | SPFH/Band 7/PHB domain-containing membrane-associated protein family | chr4:13766984-13769832 REVERSE LENGTH=411	116035	534678	192900	45143	1.15376e+06	195656	369239	515551	108165	0	0	40050.4	28676.7
AT4G28470.1-2	AT4G28470.1	4	0	320.94			---	---	| Symbols: RPN1B, ATRPN1B | 26S proteasome regulatory subunit S2 1B | chr4:14067082-14072357 REVERSE LENGTH=891	0	0	0	0	0	0	0	0	0	0	0	0	0
AT4G29840.1-2	AT4G29840.1	4	4	154.16		2.67362	Samples	Control	| Symbols: MTO2, TS | Pyridoxal-5'-phosphate-dependent enzyme family protein | chr4:14599434-14601014 REVERSE LENGTH=526	209318	1.07861e+06	5.16675e+06	476567	452079	2.95895e+06	470041	2.49784e+06	511275	1230.47	3.55173e+06	276840	70123.6
AT4G31480.1-2	AT4G31480.1	1	1	54.68		Inf	Samples	Control	| Symbols: | Coatomer, beta subunit | chr4:15264145-15267384 FORWARD LENGTH=948	0	0	166807	7973.81	115131	3101.89	0	0	1092.32	0	0	0	0
AT4G31700.1-2	AT4G31700.1	4	1	152.09		Inf	Samples	Control	| Symbols: RPS6, RPS6A | ribosomal protein S6 | chr4:15346306-15347714 REVERSE LENGTH=250	0	0	0	6009.74	7956.04	520818	0	0	0	0	62441.1	0	0
AT4G31990.1-2	AT4G31990.1	7	6	289.09		2.80896	Samples	Control	| Symbols: ASP5, AAT3, ATAAT1 | aspartate aminotransferase 5 | chr4:15471074-15473521 REVERSE LENGTH=453	338699	1.08529e+06	3.90769e+06	475627	465756	8.13174e+06	893084	2.97588e+06	939144	52477.7	5.36263e+06	161164	704504
AT4G32208.1-2	AT4G32208.1	4	0	192.77			---	---	| Symbols: | heat shock protein 70 (Hsp 70) family protein | chr4:15558753-15559650 REVERSE LENGTH=153	0	0	0	0	0	0	0	0	0	0	0	0	0
AT4G33090.1-2	AT4G33090.1	8	8	420.31		4.71515	Samples	Control	| Symbols: APM1, ATAPM1 | aminopeptidase M1 | chr4:15965915-15970418 REVERSE LENGTH=879	435575	878473	1.96602e+07	1.19753e+06	1.2343e+06	2.95685e+07	1.50203e+06	5.26055e+06	2.49966e+06	6717.7	4.12013e+06	752816	2.75573e+06
AT4G34230.1-2	AT4G34230.1	1	1	46.07		7.62938	Samples	Control	| Symbols: CAD5, ATCAD5, CAD-5 | cinnamyl alcohol dehydrogenase 5 | chr4:16386898-16388666 REVERSE LENGTH=357	7487.01	243310	1.71782e+06	0	13148.6	0	0	638020	0	0	16424.1	0	0
AT4G34670.1-2	AT4G34670.1	3	0	105.86			---	---	| Symbols: | Ribosomal protein S3Ae | chr4:16548724-16550222 FORWARD LENGTH=262	0	0	0	0	0	0	0	0	0	0	0	0	0
AT4G34870.1-2	AT4G34870.1	1	1	59.43		10.3	Samples	Control	| Symbols: ROC5, ATCYP1 | rotamase cyclophilin 5 | chr4:16614451-16614969 FORWARD LENGTH=172	12564.5	0	829050	0	0	0	174818	3.95344e+06	0	0	367529	0	0
AT4G35260.1-2	AT4G35260.1	19	9	1545.88		12.1331	Control	Samples	| Symbols: IDH1, IDH-I | isocitrate dehydrogenase 1 | chr4:16774494-16776233 REVERSE LENGTH=367	6.02153e+08	9.30353e+06	2629555020	3.78191e+06	4.97408e+06	1.71262e+07	6.07111e+06	9.29747e+06	1.529e+07	121374	2.09664e+07	8.59419e+06	1.89981e+07
AT4G35630.1-2	AT4G35630.1	3	3	156.23		3.37544	Samples	Control	| Symbols: PSAT | phosphoserine aminotransferase | chr4:16904205-16905497 FORWARD LENGTH=430	94358.8	122744	1.97144e+06	104162	238765	6.13727e+06	173842	803510	677370	637.163	87282.5	50607.1	93905.6
AT4G35650.1-2	AT4G35650.1	6	0	506.33			---	---	| Symbols: IDH-III | isocitrate dehydrogenase III | chr4:16908584-16909973 FORWARD LENGTH=368	0	0	0	0	0	0	0	0	0	0	0	0	0
AT4G35830.1-2	AT4G35830.1	11	0	489.48			---	---	| Symbols: ACO1 | aconitase 1 | chr4:16973007-16977949 REVERSE LENGTH=898	0	0	0	0	0	0	0	0	0	0	0	0	0
AT4G35830.2-2	AT4G35830.2	10	0	448.42			---	---	| Symbols: ACO1 | aconitase 1 | chr4:16973007-16977278 REVERSE LENGTH=795	0	0	0	0	0	0	0	0	0	0	0	0	0
AT4G36130.1-2	AT4G36130.1	4	0	180.32			---	---	| Symbols: | Ribosomal protein L2 family | chr4:17097613-17098656 FORWARD LENGTH=258	0	0	0	0	0	0	0	0	0	0	0	0	0
AT4G37870.1-2	AT4G37870.1	5	4	194.76		1.45837	Samples	Control	| Symbols: PCK1, PEPCK | phosphoenolpyruvate carboxykinase 1 | chr4:17802974-17806332 REVERSE LENGTH=671	1.46809e+06	3.44577e+06	4.1814e+06	1.24047e+06	1.93328e+06	2.64053e+06	850531	8.0103e+06	2.76674e+06	2002.17	808233	4.07913e+06	1.74505e+07
AT4G37910.1-2	AT4G37910.1	20	14	1152.46		1.79557	Control	Samples	| Symbols: mtHsc70-1 | mitochondrial heat shock protein 70-1 | chr4:17825368-17828099 REVERSE LENGTH=682	2.05809e+07	8.53462e+06	7.83954e+07	2.62378e+07	7.15404e+07	2.05409e+07	4.05928e+06	2.142e+07	1.44153e+07	33079.2	3.67661e+07	6.72266e+06	7.74749e+06
AT4G38680.1-2	AT4G38680.1	1	1	64.23		Inf	Samples	Control	| Symbols: GRP2, CSDP2, CSP2, ATCSP2 | glycine rich protein 2 | chr4:18072240-18072851 REVERSE LENGTH=203	0	180883	115514	0	1.75798e+06	74819.9	0	360692	81.9635	0	1.34542e+06	677.281	0
AT5G02450.1-2	AT5G02450.1	2	2	56.57		1.04769	Samples	Control	| Symbols: | Ribosomal protein L36e family protein | chr5:533501-534394 FORWARD LENGTH=108	224146	123188	519552	123744	234188	1.52384e+06	121497	567722	605838	15489.5	98444.2	348884	439009
AT5G02490.1-2	AT5G02490.1	7	1	632.99		Inf	Samples	Control	| Symbols: | Heat shock protein 70 (Hsp 70) family protein | chr5:550296-552565 REVERSE LENGTH=653	0	0	0	0	0	3.32644e+06	0	0	0	0	0	0	0
AT5G02500.1-2	AT5G02500.1	16	1	1194.49		1.04406	Samples	Control	| Symbols: HSC70-1, HSP70-1, AT-HSC70-1, HSC70 | heat shock cognate protein 70-1 | chr5:554055-556334 REVERSE LENGTH=651	4.38367e+06	39299.8	1.80086e+07	620959	7.94118e+06	1.71015e+07	4.1453e+06	2.3264e+07	5.94876e+06	472752	1.02768e+07	6.17698e+06	3.54676e+06
AT5G02500.2-2	AT5G02500.2	14	0	1030.73			---	---	| Symbols: HSC70-1, HSP70-1, AT-HSC70-1, HSC70 | heat shock cognate protein 70-1 | chr5:554055-556334 REVERSE LENGTH=521	0	0	0	0	0	0	0	0	0	0	0	0	0
AT5G02870.1-2	AT5G02870.1	6	0	248.72			---	---	| Symbols: | Ribosomal protein L4/L1 family | chr5:657830-659526 FORWARD LENGTH=407	0	0	0	0	0	0	0	0	0	0	0	0	0
AT5G03290.1-2	AT5G03290.1	6	4	478.1		20.1531	Control	Samples	| Symbols: IDH-V | isocitrate dehydrogenase V | chr5:794043-795939 FORWARD LENGTH=374	5.00209e+07	3.77097e+06	2.34552e+07	430457	2.05098e+06	2.36919e+06	1.16859e+06	5.15105e+06	5.7477e+06	18319.2	1.63021e+06	2.03994e+06	1.98748e+07
AT5G03630.1-2	AT5G03630.1	1	1	48.74		1.91939	Samples	Control	| Symbols: ATMDAR2 | Pyridine nucleotide-disulphide oxidoreductase family protein | chr5:922378-924616 REVERSE LENGTH=435	89612.3	65185.7	53522.6	408033	400263	2.3696e+06	184680	23172.7	21649.6	0	290617	56726.3	151956
AT5G03690.2-2	AT5G03690.2	2	0	134.39			---	---	| Symbols: | Aldolase superfamily protein | chr5:963389-964982 REVERSE LENGTH=359	0	0	0	0	0	0	0	0	0	0	0	0	0
AT5G04590.1-2	AT5G04590.1	2	2	97.28		Inf	Samples	Control	| Symbols: SIR | sulfite reductase | chr5:1319404-1322298 FORWARD LENGTH=642	0	2820.58	467996	0	0	1.78238e+06	0	0	12864.1	876.592	846099	0	0
AT5G05010.1-2	AT5G05010.1	1	1	40.5		7.24671	Samples	Control	| Symbols: | clathrin adaptor complexes medium subunit family protein | chr5:1477137-1479872 FORWARD LENGTH=527	5497.81	11878.2	781447	1.43458	410609	2.82101	3728.01	5595.47	36222.1	0	11591.4	2.09798	190955
AT5G06460.1-2	AT5G06460.1	2	1	99.96		3.67853	Samples	Control	| Symbols: ATUBA2, UBA 2 | ubiquitin activating enzyme 2 | chr5:1970239-1974382 FORWARD LENGTH=1077	12987.5	6507.24	106341	84167.1	139615	533596	0	443153	0	0	25611.1	176866	0
AT5G08300.1-2	AT5G08300.1	5	1	408.93		2.33917	Samples	Control	| Symbols: | Succinyl-CoA ligase, alpha subunit | chr5:2667579-2669672 FORWARD LENGTH=347	147253	102413	14712.8	9227.67	208543	8.64331e+06	38036.4	67208.7	1.10703e+06	2251.84	1.1437e+06	15907.4	0
AT5G08670.1-2	AT5G08670.1	8	7	491.47		1.17306	Samples	Control	| Symbols: | ATP synthase alpha/beta family protein | chr5:2818395-2821149 REVERSE LENGTH=556	7.2315e+06	2.15149e+07	3.2198e+07	9.38997e+06	2.46136e+07	2.83007e+07	4.10433e+06	2.32422e+07	2.16949e+07	240713	2.70863e+07	8.34217e+06	7.02514e+06
AT5G09450.1-2	AT5G09450.1	1	1	40.53		1.48713	Control	Samples	| Symbols: | Tetratricopeptide repeat (TPR)-like superfamily protein | chr5:2941864-2943324 FORWARD LENGTH=409	16083.7	3481.9	189366	4631.3	23723.4	284.322	40412.4	17836.9	62810.9	0	0	2453.79	0
AT5G09500.1-2	AT5G09500.1	1	0	56.22			---	---	| Symbols: | Ribosomal protein S19 family protein | chr5:2954044-2954850 REVERSE LENGTH=150	0	0	0	0	0	0	0	0	0	0	0	0	0
AT5G09510.2-2	AT5G09510.2	1	0	60.86			---	---	| Symbols: | Ribosomal protein S19 family protein | chr5:2955698-2956353 REVERSE LENGTH=118	0	0	0	0	0	0	0	0	0	0	0	0	0
AT5G09590.1-2	AT5G09590.1	27	16	1522.98		2.10378	Samples	Control	| Symbols: MTHSC70-2, HSC70-5 | mitochondrial HSO70 2 | chr5:2975721-2978508 FORWARD LENGTH=682	1.10086e+07	5.45173e+06	5.10234e+07	1.02503e+07	7.47705e+07	7.98059e+06	2.62019e+06	1.40013e+07	5.99235e+06	485796	5.63968e+08	3.18715e+06	6.79831e+06
AT5G09810.1-2	AT5G09810.1	15	5	1097.23		7.89363	Control	Samples	| Symbols: ACT7 | actin 7 | chr5:3052809-3054220 FORWARD LENGTH=377	2.2291e+07	1.10583e+06	6.09725e+07	647596	4.72114e+06	3.88332e+06	833025	2.65605e+06	2.05246e+06	5897.3	3.23776e+06	4.74511e+06	1.37588e+07
AT5G10240.1-2	AT5G10240.1	2	2	91.55		2.77209	Samples	Control	| Symbols: ASN3 | asparagine synthetase 3 | chr5:3212934-3216418 REVERSE LENGTH=578	443410	729130	4.94752e+06	899323	514054	2.04401e+06	592880	2.2496e+06	666187	278653	1.05435e+06	378213	531198
AT5G10360.1-2	AT5G10360.1	4	1	163.04		1.18103	Samples	Control	| Symbols: EMB3010, RPS6B | Ribosomal protein S6e | chr5:3258734-3260142 REVERSE LENGTH=249	8981.65	0	23559.4	0	0	33189.4	0	352608	0	0	18627.5	0	0
AT5G10360.2-2	AT5G10360.2	3	0	103.75			---	---	| Symbols: EMB3010 | Ribosomal protein S6e | chr5:3258734-3260142 REVERSE LENGTH=197	0	0	0	0	0	0	0	0	0	0	0	0	0
AT5G10450.1-2	AT5G10450.1	6	2	362.61		2.05079	Control	Samples	| Symbols: GRF6, AFT1, 14-3-3lambda | G-box regulating factor 6 | chr5:3284452-3286261 REVERSE LENGTH=248	2.12541e+06	2.81615e+06	9.80583e+06	1.01754e+06	607800	6.28746e+06	694080	3.77774e+06	533225	626.708	5.71451e+06	937499	743507
AT5G10540.1-2	AT5G10540.1	10	5	463.27		1.65989	Samples	Control	| Symbols: | Zincin-like metalloproteases family protein | chr5:3328119-3332462 FORWARD LENGTH=701	971702	2.97609e+06	1.41901e+07	1.42999e+06	614428	8.81176e+06	479666	8.12982e+06	2.31339e+06	20106.5	4.45028e+06	688010	1.73175e+06
AT5G10920.1-2	AT5G10920.1	2	2	86.98		3.51558	Control	Samples	| Symbols: | L-Aspartase-like family protein | chr5:3441805-3443892 FORWARD LENGTH=517	2.45929e+06	1.28857e+06	7.27839e+06	404947	629229	4.21541e+06	611421	3.15938e+06	886006	106.8	1.31705e+06	738486	701565
AT5G11030.1-2	AT5G11030.1	1	1	52.73		2.91089	Control	Samples	| Symbols: ALF4 | aberrant lateral root formation 4 | chr5:3490993-3495078 REVERSE LENGTH=578	414405	20189.3	1.46707e+06	29336.5	253323	1.08072e+06	24264	324536	108654	6655.24	373453	97845	342850
AT5G11110.1-2	AT5G11110.1	1	1	34.73		2.17424	Samples	Control	| Symbols: SPS1, ATSPS2F, KNS2, SPS2F | sucrose phosphate synthase 2F | chr5:3536426-3540901 FORWARD LENGTH=1047	36153.2	312285	5939.4	56454	0	544942	110291	335991	398429	232.837	0	94023.2	0
AT5G11170.1-2	AT5G11170.1	5	0	315.99			---	---	| Symbols: | DEAD/DEAH box RNA helicase family protein | chr5:3553334-3556646 FORWARD LENGTH=427	0	0	0	0	0	0	0	0	0	0	0	0	0
AT5G11170.2-2	AT5G11170.2	4	0	237.73			---	---	| Symbols: | DEAD/DEAH box RNA helicase family protein | chr5:3554272-3556646 FORWARD LENGTH=344	0	0	0	0	0	0	0	0	0	0	0	0	0
AT5G11200.2-2	AT5G11200.2	4	0	278.11			---	---	| Symbols: | DEAD/DEAH box RNA helicase family protein | chr5:3567389-3570686 FORWARD LENGTH=486	0	0	0	0	0	0	0	0	0	0	0	0	0
AT5G11520.1-2	AT5G11520.1	5	1	163.16		1.84164	Samples	Control	| Symbols: ASP3, YLS4 | aspartate aminotransferase 3 | chr5:3685257-3687721 REVERSE LENGTH=449	367080	938497	333979	799177	607766	4.00367e+06	610522	1.35493e+06	1.89244e+06	0	12969.2	1.35965e+06	633426
AT5G11670.1-2	AT5G11670.1	2	2	90.31		8.84491	Samples	Control	| Symbols: ATNADP-ME2, NADP-ME2 | NADP-malic enzyme 2 | chr5:3754456-3758040 FORWARD LENGTH=588	18689.5	512.657	589.833	145513	70127.7	144293	225628	3.05298e+06	851932	1160.25	439228	13537.9	13713.9
AT5G11770.1-2	AT5G11770.1	2	2	94.01		2.39346	Samples	Control	| Symbols: | NADH-ubiquinone oxidoreductase 20 kDa subunit, mitochondrial | chr5:3791148-3792929 REVERSE LENGTH=218	121261	44190.6	817730	13909.4	561662	137794	3436.18	843748	1.02933e+06	0	69485.6	536864	2.98917e+06
AT5G11880.1-2	AT5G11880.1	7	1	247.89		1.72658	Samples	Control	| Symbols: | Pyridoxal-dependent decarboxylase family protein | chr5:3827806-3829942 REVERSE LENGTH=489	459939	2.92575e+06	1.72318e+07	648326	497251	1.85437e+06	0	35358.6	1.06927e+06	5867.58	1.71201e+06	823713	812733
AT5G12040.1-2	AT5G12040.1	3	3	187.87		3161.7	Samples	Control	| Symbols: | Nitrilase/cyanide hydratase and apolipoprotein N-acyltransferase family protein | chr5:3885162-3887772 FORWARD LENGTH=369	589.622	78584.3	111142	151794	345960	5.48245e+06	13740.4	3.57303e+06	23963.6	8285.82	31539.1	4.74224e+06	2.60534e+07
AT5G12110.1-2	AT5G12110.1	4	1	154.09		Inf	Samples	Control	| Symbols: | Glutathione S-transferase, C-terminal-like;Translation elongation factor EF1B/ribosomal protein S6 | chr5:3914483-3915732 FORWARD LENGTH=228	0	58688.2	0	1278.47	0	3.08822e+06	0	0	77528.3	315.78	5787.46	0	0
AT5G12250.1-2	AT5G12250.1	3	1	187.62		3.45549	Samples	Control	| Symbols: TUB6 | beta-6 tubulin | chr5:3961317-3962971 REVERSE LENGTH=449	207560	721128	2.89878e+07	52737.4	909232	2.22394e+06	61328.8	1.01075e+06	186397	3554.8	61445.6	330888	242925
AT5G12410.1-2	AT5G12410.1	3	3	210.12		2.16418	Samples	Control	| Symbols: | THUMP domain-containing protein | chr5:4021974-4023950 REVERSE LENGTH=376	210119	790614	5.53708e+06	461784	178690	3.52604e+06	387527	1.17787e+06	1.06382e+06	2823.88	513759	292238	144779
AT5G12890.1-2	AT5G12890.1	2	2	56.89		9.89759	Control	Samples	| Symbols: | UDP-Glycosyltransferase superfamily protein | chr5:4069658-4071124 REVERSE LENGTH=488	868889	61364.9	2.90114e+06	77002.1	48897.8	86989.6	11839.6	16982.5	99005.3	0	282381	0	77903.6
AT5G13030.1-2	AT5G13030.1	3	3	110.41		1.9605	Samples	Control	| Symbols: | unknown protein; FUNCTIONS IN: molecular_function unknown; INVOLVED IN: biological_process unknown; LOCATED IN: chloroplast; EXPRESSED IN: 23 plant structures; EXPRESSED DURING: 13 growth stages; CONTAINS InterPro DOMAIN/s: Uncharacter	155263	266189	3.49957e+06	272384	1.61134e+06	1.05895e+06	260498	1.70242e+06	367117	1515	193741	141492	115946
AT5G13280.1-2	AT5G13280.1	1	1	40.43		14.6843	Control	Samples	| Symbols: AK-LYS1, AK1, AK | aspartate kinase 1 | chr5:4249516-4252654 FORWARD LENGTH=569	933445	41587.7	295246	0	3416.47	339492	13504	45092.7	386.874	19.7679	772967	30356.5	72269.3
AT5G13360.1-2	AT5G13360.1	2	2	54.52		9.23805	Samples	Control	| Symbols: | Auxin-responsive GH3 family protein | chr5:4283805-4286120 FORWARD LENGTH=594	36733.8	95115.1	1.57305e+06	387573	80160.5	8994.15	301242	1.61478e+06	120223	16.9969	7.67629e+06	19577.7	7451.28
AT5G13420.1-2	AT5G13420.1	1	1	54.06		12.4994	Samples	Control	| Symbols: | Aldolase-type TIM barrel family protein | chr5:4302080-4304212 REVERSE LENGTH=438	7607.36	19350.7	553851	7955.34	18549.8	1.33893e+06	26363.2	1.05437e+06	14306.7	1720.07	101405	0	43038.1
AT5G13450.1-2	AT5G13450.1	2	2	95.42		2.23473	Samples	Control	| Symbols: ATP5 | delta subunit of Mt ATP synthase | chr5:4310558-4311941 REVERSE LENGTH=238	93711.3	228508	4.06965e+06	23494.9	2.87237e+06	92618.4	14929.9	635101	17835.4	881.8	294723	0	6516.89
AT5G13490.1-2	AT5G13490.1	4	1	146.76		2.64024	Control	Samples	| Symbols: AAC2 | ADP/ATP carrier 2 | chr5:4336034-4337379 FORWARD LENGTH=385	234527	0.9821	1.00158e+06	0	1.13711e+06	8831.06	667.815	33706.3	41041.2	0	51330.4	47794.2	153624
AT5G13520.1-2	AT5G13520.1	7	7	380.88		3.07199	Samples	Control	| Symbols: | peptidase M1 family protein | chr5:4342117-4344571 REVERSE LENGTH=616	1.39726e+06	1.98497e+06	1.2373e+07	1.11507e+06	5.13903e+06	3.64649e+07	3.07479e+06	4.99515e+06	1.12791e+06	787814	5304808	592800	1.2529e+06
AT5G14040.1-2	AT5G14040.1	1	1	59.47		1.97621	Control	Samples	| Symbols: PHT3;1 | phosphate transporter 3;1 | chr5:4531059-4532965 REVERSE LENGTH=375	215267	38372.1	2.89911e+06	59301	840609	183882	62149.8	198921	7743.95	0	96018	14761.5	155042
AT5G14590.1-2	AT5G14590.1	9	7	535.9		6.89664	Samples	Control	| Symbols: | Isocitrate/isopropylmalate dehydrogenase family protein | chr5:4703533-4706627 REVERSE LENGTH=485	2.96622e+06	1.84779e+06	1.15274e+07	3.53861e+06	7.17347e+06	8.71688e+06	2.25223e+06	6.91214e+06	3.83617e+08	42169.6	3.50211e+07	9.33412e+06	1.25378e+07
AT5G14780.1-2	AT5G14780.1	3	3	131.11		1.08046	Control	Samples	| Symbols: FDH | formate dehydrogenase | chr5:4777043-4779190 FORWARD LENGTH=384	6.64264e+06	8.3878e+06	1.84341e+07	1.26824e+07	2.55433e+06	2.31301e+07	1.18159e+07	1.85801e+07	1.06553e+07	10520.9	1.36467e+07	9.05444e+06	7.71667e+06
AT5G15200.1-2	AT5G15200.1	3	3	95.99		1.78335	Control	Samples	| Symbols: | Ribosomal protein S4 | chr5:4935124-4936334 REVERSE LENGTH=198	4.90115e+06	877751	2.09244e+07	5.91809e+06	5.11269e+06	4.14622e+06	6.89505e+06	7.72237e+06	9.79082e+06	41400.7	1.53855e+06	1.68038e+06	4.67416e+06
AT5G16510.1-2	AT5G16510.1	1	1	35.74		2.56582	Samples	Control	| Symbols: | Alpha-1,4-glucan-protein synthase family protein | chr5:5393296-5394342 FORWARD LENGTH=348	38036.7	15799.1	22946.6	27404.4	132110	33470.7	190710	1.3645e+06	100793	9759.7	122738	18349.2	88123.4
AT5G16570.1-2	AT5G16570.1	1	1	34		2.26481	Samples	Control	| Symbols: GLN1;4 | glutamine synthetase 1;4 | chr5:5421898-5424523 REVERSE LENGTH=356	27980.9	10861.9	0	0	34975	8977.6	0	1.4243e+06	471628	0	0	0	55729.3
AT5G16710.1-2	AT5G16710.1	1	1	31.07		4.04669	Samples	Control	| Symbols: DHAR3 | dehydroascorbate reductase 1 | chr5:5483312-5484926 FORWARD LENGTH=258	19892.4	16046.5	157706	16241.9	34138.9	194985	6248.6	5080.57	5743.64	0	0	105238	537177
AT5G16760.1-2	AT5G16760.1	7	7	339.72		3.45926	Control	Samples	| Symbols: | Inositol 1,3,4-trisphosphate 5/6-kinase family protein | chr5:5509890-5510849 FORWARD LENGTH=319	6.16081e+06	679755	3.1769e+07	4.07396e+06	1.2415e+06	6.13455e+06	1.4367e+06	5.58243e+06	2.15468e+06	10895.1	3.39287e+06	2.66558e+06	863897
AT5G16970.1-2	AT5G16970.1	10	8	659.19		6.72302	Samples	Control	| Symbols: AT-AER, AER | alkenal reductase | chr5:5576291-5578001 REVERSE LENGTH=345	646609	3.53131e+06	1.11923e+07	6.56545e+06	2.77795e+06	6.75341e+07	2.73568e+06	1.9147e+07	7.0159e+06	19661	5.31852e+06	1.17326e+06	619290
AT5G16980.1-2	AT5G16980.1	2	0	128.46			---	---	| Symbols: | Zinc-binding dehydrogenase family protein | chr5:5579202-5580383 REVERSE LENGTH=239	0	0	0	0	0	0	0	0	0	0	0	0	0
AT5G16990.1-2	AT5G16990.1	7	2	358.73		22.6479	Samples	Control	| Symbols: | Zinc-binding dehydrogenase family protein | chr5:5581831-5583849 REVERSE LENGTH=343	26273.9	462657	3.32002e+06	98500.5	3.43773e+06	3.55691e+06	155616	1.99134e+06	165818	2045.04	3.06784e+06	1.44126e+06	462019
AT5G17000.1-2	AT5G17000.1	4	1	173.19		Inf	Samples	Control	| Symbols: | Zinc-binding dehydrogenase family protein | chr5:5584983-5586991 REVERSE LENGTH=345	0	1123.28	10164	39231.5	95042.2	1.27789e+06	109927	15898.2	658.076	0	29914.6	0	0
AT5G17020.1-2	AT5G17020.1	3	3	98.18		3.06315	Control	Samples	| Symbols: XPO1A, ATCRM1, ATXPO1, XPO1, HIT2 | exportin 1A | chr5:5594904-5602467 FORWARD LENGTH=1075	2.71262e+06	229509	1.18649e+07	1.53373e+06	1.88959e+06	615625	453265	2.09928e+06	1.02812e+06	24295.6	3.38217e+06	1.00663e+06	1.02587e+06
AT5G17310.1-2	AT5G17310.1	3	0	121.52			---	---	| Symbols: UGP2, AtUGP2 | UDP-glucose pyrophosphorylase 2 | chr5:5696955-5699671 REVERSE LENGTH=390	0	0	0	0	0	0	0	0	0	0	0	0	0
AT5G17380.1-2	AT5G17380.1	2	2	61.22		9.96447	Samples	Control	| Symbols: | Thiamine pyrophosphate dependent pyruvate decarboxylase family protein | chr5:5724920-5726720 REVERSE LENGTH=572	34595.1	3.0142e+06	945694	13876.7	139162	2.4465e+06	36154.4	115049	430481	3809.61	154166	25565.3	176312
AT5G17530.1-2	AT5G17530.1	2	2	89.84		6.16502	Samples	Control	| Symbols: | phosphoglucosamine mutase family protein | chr5:5778168-5781863 FORWARD LENGTH=581	29174.6	126682	4.3421e+06	86079.6	93044	2.39104e+06	59860.3	507309	18163.1	362.337	73823.2	17985.7	1204.33
AT5G17920.1-2	AT5G17920.1	15	5	914.16		5.20351	Samples	Control	| Symbols: ATCIMS, ATMETS, ATMS1 | Cobalamin-independent synthase family protein | chr5:5935771-5939195 FORWARD LENGTH=765	1.55338e+06	6.33366e+06	2.31266e+07	3.92171e+06	1.71097e+06	3.41515e+07	3.8238e+06	1.71802e+07	3.12876e+06	1.78971e+06	7.85158e+06	2.97774e+06	2.1785e+06
AT5G19440.1-2	AT5G19440.1	5	5	198.76		4.07809	Samples	Control	| Symbols: | NAD(P)-binding Rossmann-fold superfamily protein | chr5:6556493-6558123 FORWARD LENGTH=326	644307	664200	1.02601e+07	3.20225e+06	182586	1.17341e+07	1.59862e+06	2.19385e+07	4.20536e+06	111702	3.46684e+06	2.55329e+06	2.01464e+06
AT5G19510.1-2	AT5G19510.1	4	2	135.2		7.30125	Samples	Control	| Symbols: | Translation elongation factor EF1B/ribosomal protein S6 family protein | chr5:6581854-6583137 REVERSE LENGTH=224	26464.8	426188	308328	196202	235331	1.65156e+06	150754	812340	379291	0	912221	146777	73216.5
AT5G19550.1-2	AT5G19550.1	11	7	806.79		1.48872	Control	Samples	| Symbols: ASP2, AAT2 | aspartate aminotransferase 2 | chr5:6598201-6601597 FORWARD LENGTH=405	1.1918e+07	2.13321e+07	1.18843e+08	4.3705e+06	5.01746e+06	3.79597e+07	8.2354e+06	2.84539e+07	8.72311e+06	30464.7	1.76938e+07	7.031e+06	1.95798e+06
AT5G19770.1-2	AT5G19770.1	8	1	490.65		1.21452	Control	Samples	| Symbols: TUA3 | tubulin alpha-3 | chr5:6682761-6684474 REVERSE LENGTH=450	1.39933e+06	3.45912e+06	1.33134e+07	916406	8.63818e+06	88070.3	543106	1.11831e+06	1.50961e+06	3287.47	1.69783e+06	1.14571e+06	1.63992e+06
AT5G19820.1-2	AT5G19820.1	2	2	112.92		8.14435	Samples	Control	| Symbols: emb2734 | ARM repeat superfamily protein | chr5:6695731-6701247 REVERSE LENGTH=1116	40682.9	430591	3.65471e+06	151701	588466	215533	124342	743958	790122	34730.5	472003	324182	356210
AT5G19990.1-2	AT5G19990.1	2	2	57.77		7.66395	Samples	Control	| Symbols: RPT6A, ATSUG1 | regulatory particle triple-A ATPase 6A | chr5:6752144-6754918 FORWARD LENGTH=419	12820.8	6507.4	5.17709e+06	14487	619.537	11089.3	31259.6	89870.1	82983.5	0	21828.6	6529.32	27771.9
AT5G20010.1-2	AT5G20010.1	1	1	41.06		12.4186	Samples	Control	| Symbols: RAN-1, RAN1, ATRAN1 | RAS-related nuclear protein-1 | chr5:6760364-6761747 FORWARD LENGTH=221	42284.7	1.08855e+06	6734.53	1.16384e+06	844648	3.9777e+06	443955	3.18467e+06	183899	2911.64	49412.2	573490	902905
AT5G20290.1-2	AT5G20290.1	2	2	133.46		4.13135	Samples	Control	| Symbols: | Ribosomal protein S8e family protein | chr5:6851695-6853012 REVERSE LENGTH=222	82677.6	65112.7	1.6342e+06	372959	648184	475935	355845	3.54269e+06	1.38067e+06	734.827	592804	42132.5	171986
AT5G20720.1-2	AT5G20720.1	8	8	407.93		5.49678	Samples	Control	| Symbols: CPN20, CPN10, CHCPN10, ATCPN21, CPN21 | chaperonin 20 | chr5:7015015-7016354 FORWARD LENGTH=253	559486	1.65323e+06	3.19651e+06	1.59704e+06	1.12726e+06	2.41958e+06	1.07056e+06	2.90868e+07	3.30073e+07	13905.3	4.13909e+06	2.39957e+06	1.01941e+06
AT5G20830.1-2	AT5G20830.1	5	5	187.2		6.5069	Samples	Control	| Symbols: SUS1, ASUS1, atsus1 | sucrose synthase 1 | chr5:7050599-7054032 REVERSE LENGTH=808	82928.6	643129	1.18436e+07	153941	178611	4.47407e+06	391243	419976	498374	1538.28	53014.8	66289.4	1.12965e+06
AT5G20890.1-2	AT5G20890.1	4	4	311.26		1.67494	Control	Samples	| Symbols: | TCP-1/cpn60 chaperonin family protein | chr5:7087020-7089906 REVERSE LENGTH=527	1.67652e+06	1.37422e+06	1.34504e+07	323870	3.67827e+06	618253	588425	2.46793e+06	784602	3012.69	2.19449e+06	1.13483e+06	3.794e+06
AT5G20980.1-2	AT5G20980.1	2	0	204.72			---	---	| Symbols: ATMS3, MS3 | methionine synthase 3 | chr5:7124397-7128353 REVERSE LENGTH=812	0	0	0	0	0	0	0	0	0	0	0	0	0
AT5G22330.1-2	AT5G22330.1	1	1	47.51		1.83004	Control	Samples	| Symbols: ATTIP49A, RIN1 | P-loop containing nucleoside triphosphate hydrolases superfamily protein | chr5:7391026-7394071 REVERSE LENGTH=458	650291	34373.3	213988	57644.9	426474	426673	0	386456	1.37765e+06	4868.92	172622	2.31179e+06	1.48367e+06
AT5G22650.1-2	AT5G22650.1	1	1	39.43		1.3967	Control	Samples	| Symbols: HD2B, HDT02, HDT2, ATHD2B, HDA4, HD2, ATHD2 | histone deacetylase 2B | chr5:7534120-7536054 FORWARD LENGTH=306	556545	1.40367e+06	3.8582e+06	796666	444420	1.67241e+06	96928.7	314861	271857	2561.87	350788	58301.4	684603
AT5G23250.1-2	AT5G23250.1	5	1	416.9		10.3663	Samples	Control	| Symbols: | Succinyl-CoA ligase, alpha subunit | chr5:7830460-7832491 FORWARD LENGTH=341	111649	290173	268912	107104	64296	2.15262e+06	250777	158676	277148	151.298	1.72915e+06	54020.5	97013.7
AT5G23250.2-2	AT5G23250.2	3	0	201.32			---	---	| Symbols: | Succinyl-CoA ligase, alpha subunit | chr5:7830460-7832265 FORWARD LENGTH=297	0	0	0	0	0	0	0	0	0	0	0	0	0
AT5G23540.1-2	AT5G23540.1	1	1	67.48		1.78465	Samples	Control	| Symbols: | Mov34/MPN/PAD-1 family protein | chr5:7937772-7939339 FORWARD LENGTH=308	54314.7	58572.1	2.79397e+06	0	44977	76792.3	9516.62	24420.7	15279.5	15279.1	0	31963.8	18392.5
AT5G26710.1-2	AT5G26710.1	2	2	79.81		1.8015	Control	Samples	| Symbols: | Glutamyl/glutaminyl-tRNA synthetase, class Ic | chr5:9305673-9308247 FORWARD LENGTH=719	220494	133368	2.98526e+06	3361.67	35565.9	37432.8	96823.1	195955	132687	0	431135	108234	218375
AT5G26830.1-2	AT5G26830.1	13	13	633.02		1.30434	Samples	Control	| Symbols: | Threonyl-tRNA synthetase | chr5:9437351-9441568 FORWARD LENGTH=709	5.39281e+06	1.30427e+07	2.52322e+07	1.27241e+07	1.33797e+07	6.02512e+07	6.35609e+06	1.63262e+07	6.27073e+06	82540.7	1.82952e+07	5.9686e+06	3.26603e+06
AT5G26860.1-2	AT5G26860.1	9	8	396.93		2.92401	Control	Samples	| Symbols: LON_ARA_ARA, LON1 | lon protease 1 | chr5:9451183-9456631 FORWARD LENGTH=940	2.92703e+06	1.81639e+06	2.40818e+07	477192	5.92131e+06	690888	263308	1.24469e+06	245612	3588.43	943893	1.22417e+06	1.07186e+06
AT5G27380.1-2	AT5G27380.1	1	1	34.66		1.21861	Samples	Control	| Symbols: GSH2, GSHB | glutathione synthetase 2 | chr5:9668211-9670912 REVERSE LENGTH=539	219171	1.18833e+06	13678.9	42353.2	21074.6	2.32487e+06	13012.7	104880	235530	10662.7	105599	523506	373750
AT5G27850.1-2	AT5G27850.1	1	1	50.88		8.43111	Samples	Control	| Symbols: | Ribosomal protein L18e/L15 superfamily protein | chr5:9873169-9874297 FORWARD LENGTH=187	2143.19	1395.02	0	0	478.756	528074	470.857	241.859	675.328	0	26606.3	835.483	207.832
AT5G28540.1-2	AT5G28540.1	4	0	270.15			---	---	| Symbols: BIP1 | heat shock protein 70 (Hsp 70) family protein | chr5:10540665-10543274 REVERSE LENGTH=669	0	0	0	0	0	0	0	0	0	0	0	0	0
AT5G36230.1-2	AT5G36230.1	7	5	255.36		1.3617	Control	Samples	| Symbols: | ARM repeat superfamily protein | chr5:14273519-14276773 FORWARD LENGTH=411	1.06046e+06	820011	1.37074e+07	321703	7.13784e+06	1.6415e+06	85047.1	336537	396187	10898.2	768862	658860	1.16626e+06
AT5G37510.1-2	AT5G37510.1	8	8	422.67		1.4554	Samples	Control	| Symbols: EMB1467, CI76 | NADH-ubiquinone dehydrogenase, mitochondrial, putative | chr5:14897490-14900352 FORWARD LENGTH=745	723928	153674	2.96475e+06	750739	1.96452e+07	1.53387e+06	294468	2.2869e+06	627632	26436.8	341089	331347	430443
AT5G38480.1-2	AT5G38480.1	5	2	320.02		1.3797	Samples	Control	| Symbols: GRF3, RCI1 | general regulatory factor 3 | chr5:15410277-15411285 FORWARD LENGTH=255	354850	2.34456e+06	2.16651e+06	415729	115144	3.60421e+06	0	1.32578e+06	402134	0	347523	265278	567428
AT5G39050.1-2	AT5G39050.1	1	1	42.52		Inf	Samples	Control	| Symbols: | HXXXD-type acyl-transferase family protein | chr5:15634596-15636005 FORWARD LENGTH=469	0	0	384012	0	0	487642	0	0	0	0	0	0	0
AT5G41670.1-2	AT5G41670.1	7	2	276.43		497.774	Samples	Control	| Symbols: | 6-phosphogluconate dehydrogenase family protein | chr5:16665647-16667110 REVERSE LENGTH=487	13755.2	8174.23	1.89722e+06	30237.3	18367.6	2.70965e+06	27779	3.39393e+07	7544.82	1161.32	3.94557e+06	1183.34	1.13596e+08
AT5G42740.1-2	AT5G42740.1	1	1	43.31		1.41613	Samples	Control	| Symbols: | Sugar isomerase (SIS) family protein | chr5:17136080-17140622 FORWARD LENGTH=560	67144	61641.4	998481	0	43788.6	2066.61	43899.6	2.45e+06	15259.8	0	29615.5	14961.8	23688.5
AT5G42980.1-2	AT5G42980.1	4	4	120.97		1.17666	Samples	Control	| Symbols: ATTRX3, ATH3, ATTRXH3, TRXH3, TRX3 | thioredoxin 3 | chr5:17242772-17243718 FORWARD LENGTH=118	1.71433e+06	1.06712e+06	4.84748e+06	5.64065e+06	2.0426e+07	301967	1.65399e+06	8.8822e+06	3.77035e+06	3893.5	3.55844e+06	1.59186e+06	497251
AT5G43330.1-2	AT5G43330.1	8	2	619.31		7.72288	Samples	Control	| Symbols: | Lactate/malate dehydrogenase family protein | chr5:17390552-17392449 FORWARD LENGTH=332	280396	1.92065e+06	1.32325e+07	1.72045e+06	1.02013e+06	1.23811e+07	3.26137e+06	2.53414e+07	1.07397e+06	31507.1	5.98063e+06	1.14285e+06	1.15346e+06
AT5G43940.1-2	AT5G43940.1	2	2	91.09		6.09451	Samples	Control	| Symbols: HOT5, ADH2, GSNOR, ATGSNOR1, PAR2 | GroES-like zinc-binding dehydrogenase family protein | chr5:17684265-17686379 FORWARD LENGTH=379	92978.9	511047	1.07704e+06	1.03119e+06	473383	1.48815e+06	819196	3.38273e+06	1.12673e+06	11136.4	1.96691e+06	469680	508204
AT5G44340.1-2	AT5G44340.1	7	1	507.85		1.28443	Control	Samples	| Symbols: TUB4 | tubulin beta chain 4 | chr5:17859442-17860994 REVERSE LENGTH=444	1.67874e+06	2.26475e+06	6.16964e+06	1.17135e+06	8.07985e+06	1.55558e+06	1.85589e+06	1.74649e+06	2.24469e+06	187.548	6.08894e+06	966886	1.21541e+06
AT5G46290.1-2	AT5G46290.1	3	3	143.95		1.63515	Control	Samples	| Symbols: KASI, KAS1 | 3-ketoacyl-acyl carrier protein synthase I | chr5:18774439-18776629 REVERSE LENGTH=473	2.01682e+06	1.49484e+06	2.25743e+07	1.00493e+06	6.29005e+06	1.8464e+06	740276	1.54988e+06	283798	17305.8	4.53019e+06	1.18936e+06	1.92395e+06
AT5G47650.1-2	AT5G47650.1	2	2	128.8		3.27731	Samples	Control	| Symbols: ATNUDT2, ATNUDX2, NUDT2 | nudix hydrolase homolog 2 | chr5:19310391-19312084 REVERSE LENGTH=278	119124	666211	1.18355e+07	536103	699660	895153	142411	434650	39392.2	1963.35	791173	58470.4	161336
AT5G48030.1-2	AT5G48030.1	5	5	232.63		1.07456	Samples	Control	| Symbols: GFA2 | gametophytic factor 2 | chr5:19466298-19469753 REVERSE LENGTH=456	526640	314563	1.78669e+06	731411	8.60334e+06	250124	379018	822318	443950	1332.04	432862	287250	241302
AT5G48180.1-2	AT5G48180.1	1	1	53.27		Inf	Samples	Control	| Symbols: NSP5 | nitrile specifier protein 5 | chr5:19541283-19542358 REVERSE LENGTH=326	0	0	7822.65	0	1613.38	0	5715.28	160500	65242.7	0	0	0	0
AT5G49810.1-2	AT5G49810.1	3	3	216.31		13.0957	Samples	Control	| Symbols: MMT | methionine S-methyltransferase | chr5:20239418-20246046 FORWARD LENGTH=1071	26534.6	405790	3.06079e+06	327784	158840	4.01147e+06	658880	287983	993520	1175.57	1.33493e+06	172395	32262.8
AT5G49910.1-2	AT5G49910.1	10	1	401.87		2.17582	Samples	Control	| Symbols: CPHSC70-2EAT SHOCK PROTEIN 70-2, HSC70-7, cpHsc70-2 | chloroplast heat shock protein 70-2 | chr5:20303470-20306295 FORWARD LENGTH=718	74318.9	818268	194.995	63610.2	25165.8	10.338	99323.9	262019	21279.2	0	2358.81	33282.2	17454.9
AT5G50580.1-2	AT5G50580.1	1	1	30.61		Inf	Samples	Control	| Symbols: SAE1B, AT-SAE1-2 | SUMO-activating enzyme 1B | chr5:20585500-20587401 FORWARD LENGTH=318	0	1246.84	0	2582.9	0	247576	3933.72	42482	0	0	0	0	0
AT5G50850.1-2	AT5G50850.1	15	15	1146.03		6.64746	Samples	Control	| Symbols: MAB1 | Transketolase family protein | chr5:20689671-20692976 FORWARD LENGTH=363	5.34996e+07	2.05598e+08	8.12138e+07	68405188	6.7647e+07	3.76763e+07	4.21245e+07	1203856152	3.65013e+07	110819	5.74302e+07	2634720504	3191935427
AT5G50920.1-2	AT5G50920.1	8	1	303.38		Inf	Samples	Control	| Symbols: CLPC, ATHSP93-V, HSP93-V, DCA1, CLPC1 | CLPC homologue 1 | chr5:20715710-20719800 REVERSE LENGTH=929	0	0	35149.3	0	307655	102.076	0	30953.4	41632.3	0	0	25486.5	3435
AT5G52640.1-2	AT5G52640.1	14	7	738.55		1.35634	Samples	Control	| Symbols: HSP81-1, ATHS83, HSP81.1, HSP83, ATHSP90.1, AtHsp90-1, HSP90.1 | heat shock protein 90.1 | chr5:21352542-21355147 FORWARD LENGTH=705	1.31917e+06	2.82839e+06	20036318	373519	3.303e+06	1.0354e+07	1.75244e+06	8.10458e+06	3.46779e+06	21922.6	2.56338e+06	1.70671e+06	2.01694e+06
AT5G52920.1-2	AT5G52920.1	2	1	88.16		6.52244	Samples	Control	| Symbols: PKP1, PKP-BETA1, PKP2 | plastidic pyruvate kinase beta subunit 1 | chr5:21463680-21466612 FORWARD LENGTH=579	29893.8	265890	1.37458e+06	52785.7	666989	758557	753916	2.00298e+06	210630	182.676	40399.7	5151.45	22288.4
AT5G53460.1-2	AT5G53460.1	2	2	93.12		Inf	Samples	Control	| Symbols: GLT1 | NADH-dependent glutamate synthase 1 | chr5:21700518-21709629 FORWARD LENGTH=2208	0	1401.16	813081	0	5580.86	2195.81	0	52589.5	4944.05	0	17278.9	8343.69	16191.8
AT5G53480.1-2	AT5G53480.1	1	1	59.41		2.82009	Samples	Control	| Symbols: | ARM repeat superfamily protein | chr5:21714016-21716709 FORWARD LENGTH=870	60884.9	10510.3	2.30808e+06	0	201544	486055	6088.47	435415	68433.6	36134.2	40649.7	0	36626.6
AT5G55070.1-2	AT5G55070.1	3	1	236.55		66.8584	Samples	Control	| Symbols: | Dihydrolipoamide succinyltransferase | chr5:22347637-22350409 FORWARD LENGTH=464	3638.83	38052.2	150671	537562	54228.2	72891.1	426606	45458.9	24106.5	0	1.5562e+06	199511	54542.6
AT5G55280.1-2	AT5G55280.1	2	2	96.25		1.40725	Control	Samples	| Symbols: FTSZ1-1, ATFTSZ1-1, CPFTSZ | homolog of bacterial cytokinesis Z-ring protein FTSZ 1-1 | chr5:22420740-22422527 REVERSE LENGTH=433	395664	187920	131016	393891	4.30378e+06	87361.8	86325.5	583804	20350.5	11406.3	424980	106154	394080
AT5G56000.1-2	AT5G56000.1	26	0	1617.39			---	---	| Symbols: Hsp81.4, AtHsp90.4 | HEAT SHOCK PROTEIN 81.4 | chr5:22677602-22680067 REVERSE LENGTH=699	0	0	0	0	0	0	0	0	0	0	0	0	0
AT5G56010.1-2	AT5G56010.1	28	0	1838.14			---	---	| Symbols: HSP81-3, Hsp81.3, AtHsp90-3, AtHsp90.3 | heat shock protein 81-3 | chr5:22681410-22683911 FORWARD LENGTH=699	0	0	0	0	0	0	0	0	0	0	0	0	0
AT5G56030.1-2	AT5G56030.1	27	0	1796.12			---	---	| Symbols: HSP81-2, ERD8, HSP90.2, AtHsp90.2 | heat shock protein 81-2 | chr5:22686923-22689433 FORWARD LENGTH=699	0	0	0	0	0	0	0	0	0	0	0	0	0
AT5G56030.2-2	AT5G56030.2	26	0	1722.22			---	---	| Symbols: HSP81-2 | heat shock protein 81-2 | chr5:22686923-22689433 FORWARD LENGTH=728	0	0	0	0	0	0	0	0	0	0	0	0	0
AT5G56350.1-2	AT5G56350.1	2	1	132.48		19.9544	Samples	Control	| Symbols: | Pyruvate kinase family protein | chr5:22820254-22822529 REVERSE LENGTH=498	15310.8	398267	1.8034e+06	251718	220361	558838	219118	1.8682e+06	235609	1457.42	392333	2.08897e+06	224614
AT5G56500.1-2	AT5G56500.1	9	3	449.03		1.15345	Samples	Control	| Symbols: | TCP-1/cpn60 chaperonin family protein | chr5:22874058-22876966 FORWARD LENGTH=597	619578	653825	3.40779e+06	1.35234e+06	750700	3.23105e+06	865942	3.40843e+06	1.05608e+06	0	3.89301e+06	847803	434713
AT5G56720.1-2	AT5G56720.1	1	0	115.87			---	---	| Symbols: | Lactate/malate dehydrogenase family protein | chr5:22945537-22946718 FORWARD LENGTH=339	0	0	0	0	0	0	0	0	0	0	0	0	0
AT5G56740.1-2	AT5G56740.1	2	2	64.33		20.0753	Samples	Control	| Symbols: HAG2, HAC7, HAG02, HAC07 | histone acetyltransferase of the GNAT family 2 | chr5:22953009-22955577 REVERSE LENGTH=467	5307.64	306772	1.21649e+06	0	0	2.17719e+06	0	79633.8	71043.3	0	0	8602.19	0
AT5G58290.1-2	AT5G58290.1	1	1	42.39		1.85846	Control	Samples	| Symbols: RPT3 | regulatory particle triple-A ATPase 3 | chr5:23569155-23571116 FORWARD LENGTH=408	250376	4161.57	2.7339e+06	26040.5	599972	3633.67	121775	713825	145171	0	612827	18907.4	169025
AT5G58330.1-2	AT5G58330.1	1	1	77.44		19.2072	Samples	Control	| Symbols: | lactate/malate dehydrogenase family protein | chr5:23580010-23582287 REVERSE LENGTH=443	2444.55	20460.2	73428.9	0	32850	10342.2	47876.3	699012	115206	0	10038	83248.1	12354.6
AT5G58490.1-2	AT5G58490.1	2	2	134.33		12.7904	Control	Samples	| Symbols: | NAD(P)-binding Rossmann-fold superfamily protein | chr5:23643068-23644455 FORWARD LENGTH=324	1.67761e+06	146832	4.94007e+06	0	93318	5319.48	43459.2	152783	17955	1298.69	128712	20100.2	170330
AT5G59880.1-2	AT5G59880.1	1	1	85.86		1.2257	Control	Samples	| Symbols: ADF3 | actin depolymerizing factor 3 | chr5:24120382-24121628 FORWARD LENGTH=139	132560	398663	1.35932e+06	0	64914.7	0	68463.3	61472.9	441993	3462.28	0	118237	133187
AT5G60390.2-2	AT5G60390.2	8	0	414.44			---	---	| Symbols: | GTP binding Elongation factor Tu family protein | chr5:24289226-24290577 FORWARD LENGTH=400	0	0	0	0	0	0	0	0	0	0	0	0	0
AT5G60670.1-2	AT5G60670.1	1	0	37.57			---	---	| Symbols: | Ribosomal protein L11 family protein | chr5:24381066-24381566 REVERSE LENGTH=166	0	0	0	0	0	0	0	0	0	0	0	0	0
AT5G60790.1-2	AT5G60790.1	1	1	32.7		3.86819	Control	Samples	| Symbols: ATGCN1, GCN1 | ABC transporter family protein | chr5:24453760-24455767 REVERSE LENGTH=595	36695.6	0	264794	34.1864	141160	0	0	142.995	0	0	0	0	0
AT5G61030.1-2	AT5G61030.1	1	1	52.62		14.5831	Samples	Control	| Symbols: GR-RBP3 | glycine-rich RNA-binding protein 3 | chr5:24560870-24562152 FORWARD LENGTH=309	11575.5	282265	355465	109206	1.44599e+06	528788	63816.2	891625	265592	0	399082	150795	99012.1
AT5G62575.1-2	AT5G62575.1	1	0	39.56			---	---	| Symbols: | unknown protein; FUNCTIONS IN: molecular_function unknown; INVOLVED IN: biological_process unknown; LOCATED IN: mitochondrion; EXPRESSED IN: 25 plant structures; EXPRESSED DURING: 15 growth stages; BEST Arabidopsis thaliana protein mat	0	0	0	0	0	0	0	0	0	0	0	0	0
AT5G62690.1-2	AT5G62690.1	5	0	427.44			---	---	| Symbols: TUB2 | tubulin beta chain 2 | chr5:25181560-25183501 FORWARD LENGTH=450	0	0	0	0	0	0	0	0	0	0	0	0	0
AT5G63570.1-2	AT5G63570.1	2	2	72.96		25.5241	Samples	Control	| Symbols: GSA1 | glutamate-1-semialdehyde-2,1-aminomutase | chr5:25451957-25453620 FORWARD LENGTH=474	4057.74	198224	23509.5	76051.5	0	2.21702e+06	0	223063	249702	95.6827	186648	66335.7	5034.72
AT5G63680.1-2	AT5G63680.1	2	2	73.43		4.67516	Samples	Control	| Symbols: | Pyruvate kinase family protein | chr5:25490507-25492530 FORWARD LENGTH=510	60397.3	442968	3.75571e+06	105076	289169	2.85115e+06	50031.8	678945	728066	1732.91	401993	65401.6	17003.7
AT5G64050.1-2	AT5G64050.1	1	1	30.94		9.85716	Samples	Control	| Symbols: ATERS, OVA3, ERS | glutamate tRNA synthetase | chr5:25630196-25633099 REVERSE LENGTH=570	256766	320410	3.55104e+06	142026	567128	3.33835e+06	103154	979479	5.23321e+07	3691.75	1.10486e+06	110801	154414
AT5G64300.1-2	AT5G64300.1	1	1	31.66		Inf	Samples	Control	| Symbols: ATGCH, GCH, ATRIBA1, RFD1 | GTP cyclohydrolase II | chr5:25718459-25720790 FORWARD LENGTH=543	0	7783.89	28300.9	0	0	595760	50203.6	52500.8	4607.35	0	0	0	0
AT5G65020.1-2	AT5G65020.1	5	1	171.54		4.89551	Samples	Control	| Symbols: ANNAT2 | annexin 2 | chr5:25973915-25975554 FORWARD LENGTH=317	11904.9	0	2.31927e+06	28370.8	64738.2	0	47954	190796	0	0	162560	0	0
AT5G65020.2-2	AT5G65020.2	4	0	131.35			---	---	| Symbols: ANNAT2 | annexin 2 | chr5:25974366-25975554 FORWARD LENGTH=302	0	0	0	0	0	0	0	0	0	0	0	0	0
AT5G65165.1-2	AT5G65165.1	3	3	169.19		20.0435	Samples	Control	| Symbols: SDH2-3 | succinate dehydrogenase 2-3 | chr5:26034515-26035922 REVERSE LENGTH=309	220263	397650	3.10949e+06	8.65362e+07	532477	343276	844485	520166	357090	6407.26	3.19918e+06	262074	626617
AT5G65430.1-2	AT5G65430.1	4	0	232.73			---	---	| Symbols: GRF8, 14-3-3KAPPA, GF14 KAPPA | general regulatory factor 8 | chr5:26148546-26150255 REVERSE LENGTH=248	0	0	0	0	0	0	0	0	0	0	0	0	0
AT5G65620.1-2	AT5G65620.1	7	2	290.77		1.01523	Control	Samples	| Symbols: | Zincin-like metalloproteases family protein | chr5:26221951-26225784 FORWARD LENGTH=791	148000	146887	1.66881e+06	155743	35014.3	428161	122822	1.28895e+06	107826	40.6868	247083	71373.5	22925.2
AT5G65690.1-2	AT5G65690.1	1	0	34.45			---	---	| Symbols: PCK2, PEPCK | phosphoenolpyruvate carboxykinase 2 | chr5:26266477-26269486 FORWARD LENGTH=670	0	0	0	0	0	0	0	0	0	0	0	0	0
AT5G65750.1-2	AT5G65750.1	1	1	33.87		3.6364	Samples	Control	| Symbols: | 2-oxoglutarate dehydrogenase, E1 component | chr5:26304212-26307947 FORWARD LENGTH=1025	39860.8	166855	53724.3	4611.54	0	137026	0	181655	64080.3	17556.7	2.55192e+06	0	11998.1
AT5G65780.1-2	AT5G65780.1	1	1	51.07		8.47149	Samples	Control	| Symbols: ATBCAT-5 | branched-chain amino acid aminotransferase 5 / branched-chain amino acid transaminase 5 (BCAT5) | chr5:26316418-26318585 FORWARD LENGTH=415	11556	0	2.17782e+06	340392	136657	3149.94	46140.7	355967	0	0	534353	909.276	0
AT5G66280.1-2	AT5G66280.1	2	0	60.66			---	---	| Symbols: GMD1 | GDP-D-mannose 4,6-dehydratase 1 | chr5:26476434-26477519 FORWARD LENGTH=361	0	0	0	0	0	0	0	0	0	0	0	0	0
AT5G66420.1-2	AT5G66420.1	3	3	141.12		2.91437	Samples	Control	| Symbols: | CONTAINS InterPro DOMAIN/s: Uncharacterised conserved protein UCP033271 (InterPro:IPR008322), TIM-barrel signal transduction protein, predicted (InterPro:IPR009215); Has 30201 Blast hits to 17322 proteins in 780 species: Archae - 12; B	118309	406826	4.48804e+06	1553.19	5.91972e+06	232272	114667	75401.6	364740	1597.18	25380.6	12363.5	43167.6
AT5G66760.1-2	AT5G66760.1	5	3	233.72		11.4544	Samples	Control	| Symbols: SDH1-1 | succinate dehydrogenase 1-1 | chr5:26653776-26657224 FORWARD LENGTH=634	67714.1	2.09269e+06	1.34504e+06	7.65605e+06	378804	3.1931e+06	193783	1.50018e+06	1.26208e+06	390.219	1.23102e+06	108012	61649.1
ATCG00120.1-2	ATCG00120.1	4	3	141.86		12.4135	Control	Samples	| Symbols: ATPA | ATP synthase subunit alpha | chrC:9938-11461 REVERSE LENGTH=507	3.8946e+06	234394	2.27948e+06	66588.5	798925	432931	240552	563606	201251	20677.6	2.6028e+06	139429	194531
ATCG00480.1-2	ATCG00480.1	2	1	67.71		1.08108	Control	Samples	| Symbols: ATPB, PB | ATP synthase subunit beta | chrC:52660-54156 REVERSE LENGTH=498	1.13511e+06	3.06374e+06	2.177e+06	259661	1.95329e+06	1.12266e+06	535887	827285	1.91566e+06	176672	368638	604100	999097
ATCG00490.1-2	ATCG00490.1	1	1	34.94		3.39102	Control	Samples	| Symbols: RBCL | ribulose-bisphosphate carboxylases | chrC:54958-56397 FORWARD LENGTH=479	744581	94223.4	831810	352103	539779	155863	153875	1.10604e+06	491701	7255.48	0	392937	59997
ATMG00070.1-2	ATMG00070.1	2	0	80.36			---	---	| Symbols: NAD9 | NADH dehydrogenase subunit 9 | chrM:23663-24235 REVERSE LENGTH=190	0	0	0	0	0	0	0	0	0	0	0	0	0
ATMG00070.2-2	ATMG00070.2	3	1	153.09		2.58146	Samples	Control	| Symbols: | edited NAD9	243708	516958	1.47723e+06	315112	3.70382e+06	9831.98	64336.5	438005	4.4423e+06	1155.74	600049	228594	2.55233e+06
ATMG00510.1-2	ATMG00510.1	1	1	45		14.0837	Samples	Control	| Symbols: NAD7 | NADH dehydrogenase subunit 7 | chrM:132071-138153 FORWARD LENGTH=394	3625.37	15412.2	915624	3254.71	483284	137724	36046.4	56088.7	29262.7	35.4674	15829.4	17527.4	12929.4
ATMG01190.2-2	ATMG01190.2	9	1	394.24		19.0995	Samples	Control	| Symbols: | edited ATP1	11901.4	62120.6	7.51953e+06	30005.1	77339	7648.33	191607	19439.2	59084.5	7184.91	2.06735e+06	29469.7	63354
xGFP1-2	xGFP1	7	1	688.69		11.0563	Samples	Control	| | GFP	4671.2	58267.9	241372	1.02226	154766	137698	0	15146.2	0	0	0	4.49715	10416.8
xGFP2-2	xGFP2	6	0	647.17			---	---	| | GFP	0	0	0	0	0	0	0	0	0	0	0	0	0

## Sheet: Exp3_raw
Supplementary Data 2: Raw signal intensity of peptides detected in AP-MS analysis									Sample_ID	Exp3-G15-ACO2_1	Exp3-G15-ACO2_1	Exp3-Cont-GFP_1	Exp3-Cont-GFP_1
									Experiment	3	3	3	3
									Replicate	1	1	1	1
									Construct	ACO2	ACO2	GFP	GFP
									Run_No	G15	G15	Cont	Cont
									Sample_Name	G15-Acontonise 2	G15-Acontonise 2	G41-GFP	G41-GFP
									Injection	2	7	2	7
Prot_ID	Accession	Peptide count	Peptides used for quantitation	Confidence score	Anova (p)	Max fold change	Highest mean condition	Lowest mean condition	Description	20140106_Youjun_S1_2ul	20140106_Youjun_S1_7ul	20140106_Youjun_S2_2ul	20140106_Youjun_S2_7ul
AT1G02500.1-3	AT1G02500.1	4	1	262.3	0.468773	27.2824	Condition 2	Condition 1	S-adenosylmethionine synthetase 1	24.7599	2514.05	209.825	35755.2
AT1G02780.1-3	AT1G02780.1	4	2	267.4	0.0421595	141.467	Condition 1	Condition 2	Ribosomal protein L19e family protein	32067.7	70143.3	82.7409	879.044
AT1G04410.1-3	AT1G04410.1	1	1	78.33	0.427964	2.05921	Condition 1	Condition 2	Lactate/malate dehydrogenase family protein	20508.4	68234.7	1915.63	47015.3
AT1G04480.1-3	AT1G04480.1	2	2	61.43	0.0390144	19.5854	Condition 1	Condition 2	Ribosomal protein L14p/L23e family protein	27393	69599.9	2609.9	2249.96
AT1G04820.1-3	AT1G04820.1	1	1	110.55	0.208772	5.76278	Condition 1	Condition 2	tubulin alpha-4 chain	72828.7	204855	3752.79	54304
AT1G07140.1-3	AT1G07140.1	1	1	96.14	0.587502	5255.18	Condition 2	Condition 1	Pleckstrin homology (PH) domain superfamily protein	4.60738	0	0	82178.8
AT1G07370.1-3	AT1G07370.1	1	1	57.97	0.839323	16.0773	Condition 1	Condition 2	proliferating cellular nuclear antigen 1	0	9066.13	170.73	0
AT1G07770.1-3	AT1G07770.1	7	2	279.76	0.1936	22.3571	Condition 1	Condition 2	ribosomal protein S15A	99915.3	85752.4	531.995	16192.5
AT1G07890.1-3	AT1G07890.1	7	7	376.39	0.451983	2.33732	Condition 2	Condition 1	ascorbate peroxidase 1	193861	48771.9	209212	1.25352e+06
AT1G07920.1-3	AT1G07920.1	6	6	326.63	0.0790535	4.30501	Condition 1	Condition 2	GTP binding Elongation factor Tu family protein	310690	1.05553e+06	85912.8	225933
AT1G08360.1-3	AT1G08360.1	2	2	54.42	0.136832	94.3106	Condition 1	Condition 2	Ribosomal protein L1p/L10e family	12397.8	4736.41	43.3682	400.328
AT1G09100.1-3	AT1G09100.1	1	1	30.36	0.537266	1.65356	Condition 1	Condition 2	26S proteasome AAA-ATPase subunit RPT5B	281.895	22364.4	3.13893	7239.23
AT1G09590.1-3	AT1G09590.1	2	2	81.85	0.121087	181.808	Condition 1	Condition 2	Translation protein SH3-like family protein	18209.7	5441.13	179.674	62.2129
AT1G09780.1-3	AT1G09780.1	6	2	281.75	0.222722	17.1505	Condition 2	Condition 1	Phosphoglycerate mutase, 2,3-bisphosphoglycerate-independent	6.97693	11429.6	19316.3	65571.8
AT1G10630.1-3	AT1G10630.1	5	5	297.34	0.204373	3.60002	Condition 2	Condition 1	ADP-ribosylation factor A1F	9788.07	288204	133877	413015
AT1G13440.1-3	AT1G13440.1	12	12	821.18	0.236333	1.59851	Condition 2	Condition 1	glyceraldehyde-3-phosphate dehydrogenase C2	201315	816193	463053	981450
AT1G14320.1-3	AT1G14320.1	2	2	136.17	0.0555101	135.58	Condition 1	Condition 2	Ribosomal protein L16p/L10e family protein	7092.24	274554	113.771	990.375
AT1G14980.1-3	AT1G14980.1	1	1	41.43	0.827033	16.6832	Condition 1	Condition 2	chaperonin 10	0	5445.72	0	160.874
AT1G16300.1-3	AT1G16300.1	1	1	95.43	0.245984	6.09964	Condition 2	Condition 1	glyceraldehyde-3-phosphate dehydrogenase of plastid 2	75.3928	17488.1	12958.4	33039.2
AT1G16890.2-3	AT1G16890.2	1	1	48.39	0.42265	Inf	Condition 2	Condition 1	ubiquitin-conjugating enzyme 36	0	0	0	15126.5
AT1G18080.1-3	AT1G18080.1	2	2	119.34	0.0450737	7.75812	Condition 1	Condition 2	Transducin/WD40 repeat-like superfamily protein	22981.5	117266	7619.18	5100.73
AT1G18540.1-3	AT1G18540.1	2	2	104.95	0.0155832	522.708	Condition 1	Condition 2	Ribosomal protein L6 family protein	20091.8	37480	71.1206	50.0258
AT1G22780.1-3	AT1G22780.1	4	4	235.29	0.0511314	61.2684	Condition 1	Condition 2	Ribosomal protein S13/S18 family	99241.7	201990	3620.13	1229.45
AT1G23290.1-3	AT1G23290.1	3	3	95.02	0.021798	68.8004	Condition 1	Condition 2	Ribosomal protein L18e/L15 superfamily protein	27843.5	76708.8	347.265	1357.78
AT1G23410.1-3	AT1G23410.1	2	2	123.37	0.0344136	17.1212	Condition 1	Condition 2	Ribosomal protein S27a / Ubiquitin family protein	9171.12	170322	1739.23	3889.72
AT1G26880.1-3	AT1G26880.1	2	2	105.2	0.690753	1.19648	Condition 1	Condition 2	Ribosomal protein L34e superfamily protein	121.188	54710.6	11230	4599.22
AT1G27400.1-3	AT1G27400.1	3	3	192.55	0.0697774	28.7958	Condition 1	Condition 2	Ribosomal protein L22p/L17e family protein	134398	171772	5093.27	10489.9
AT1G27450.1-3	AT1G27450.1	4	4	255.75	0.170314	10.8639	Condition 2	Condition 1	adenine phosphoribosyl transferase 1	1126.63	157767	202833	556085
AT1G30230.1-3	AT1G30230.1	1	1	82.12	0.534823	1.81428	Condition 1	Condition 2	Glutathione S-transferase, C-terminal-like;Translation elongation factor EF1B/ribosomal protein S	29090.1	30432.2	323.228	62160.6
AT1G30580.1-3	AT1G30580.1	1	1	40.84	0.825552	16.1649	Condition 1	Condition 2	GTP binding	0.0446154	21271.8	53.3964	561.638
AT1G32440.1-3	AT1G32440.1	1	1	44.19	0.959581	45.8275	Condition 1	Condition 2	plastidial pyruvate kinase 3	386.425	0	10.4336	11.6348
AT1G33120.1-3	AT1G33120.1	9	9	558.48	0.0239202	33.2254	Condition 1	Condition 2	Ribosomal protein L6 family	341843	848515	16875.2	20036.3
AT1G34430.1-3	AT1G34430.1	1	1	52.41	0.330158	30.2592	Condition 1	Condition 2	2-oxoacid dehydrogenases acyltransferase family protein	57.4286	14766	114.993	59.7526
AT1G35720.1-3	AT1G35720.1	1	1	68.51	0.329917	16.6154	Condition 2	Condition 1	annexin 1	0	3252.72	1159.96	24747.8
AT1G36240.1-3	AT1G36240.1	3	3	133.24	0.0159861	129.484	Condition 1	Condition 2	Ribosomal protein L7Ae/L30e/S12e/Gadd45 family protein	44856.1	121306	309.209	1134.15
AT1G41880.1-3	AT1G41880.1	2	2	58.94	0.0919087	2932.64	Condition 1	Condition 2	Ribosomal protein L35Ae family protein	32777	11977.5	24.5398	0
AT1G43170.1-3	AT1G43170.1	9	9	336.64	0.0315028	17.0157	Condition 1	Condition 2	ribosomal protein 1	51298.1	182744	6589.07	4799.32
AT1G48830.1-3	AT1G48830.1	1	1	40.12	0.862198	15.5272	Condition 1	Condition 2	Ribosomal protein S7e family protein	0	11982.5	19.7198	348.234
AT1G48920.1-3	AT1G48920.1	2	2	121.1	0.560418	457.799	Condition 1	Condition 2	nucleolin like 1	26323.3	39.3942	103.996	25.91
AT1G51710.1-3	AT1G51710.1	4	4	200.59	0.0169671	39.0238	Condition 1	Condition 2	ubiquitin-specific protease 6	13815.3	38649.8	591.427	726.941
AT1G54270.1-3	AT1G54270.1	1	1	59.3	0.00741573	327.37	Condition 1	Condition 2	eif4a-2	6894.6	26195.6	20.8963	76.9014
AT1G55490.1-3	AT1G55490.1	5	5	301.54	0.964468	1.13544	Condition 2	Condition 1	chaperonin 60 beta	39202.3	123944	31779	168702
AT1G56070.1-3	AT1G56070.1	18	18	969.97	0.0414637	33.3229	Condition 1	Condition 2	Ribosomal protein S5/Elongation factor G/III/V family protein	505404	1.51121e+06	35395.2	16209.9
AT1G56340.1-3	AT1G56340.1	1	1	37.62	0.29563	3.94214	Condition 1	Condition 2	calreticulin 1a	10897.6	19952.1	1225.94	9881.2
AT1G62380.1-3	AT1G62380.1	3	3	177.58	0.0849951	29.2329	Condition 2	Condition 1	ACC oxidase 2	1159.14	1107.91	19659.4	98966.8
AT1G65930.1-3	AT1G65930.1	2	2	118.33	0.711985	5.69518	Condition 2	Condition 1	cytosolic NADP+-dependent isocitrate dehydrogenase	1762.57	7637.31	1106.3	53705.9
AT1G66410.1-3	AT1G66410.1	1	1	33.06	0.376243	121.961	Condition 2	Condition 1	calmodulin 4	20.5713	56.6542	39.674	11856.1
AT1G72370.1-3	AT1G72370.1	5	5	258.08	0.0443787	38.1346	Condition 1	Condition 2	40s ribosomal protein SA	576037	1.49463e+06	9307.64	55433.3
AT1G73230.1-3	AT1G73230.1	1	1	73.48	0.227448	9539.06	Condition 1	Condition 2	Nascent polypeptide-associated complex NAC	9879.84	40.8589	0	3.51741
AT1G77120.1-3	AT1G77120.1	3	3	96.98	0.219062	13.2524	Condition 2	Condition 1	alcohol dehydrogenase 1	129.094	20129.9	71706.8	20555.7
AT1G79230.1-3	AT1G79230.1	1	1	62.84	0.21707	207.364	Condition 2	Condition 1	mercaptopyruvate sulfurtransferase 1	0	324.297	460.413	32393.3
AT1G79550.1-3	AT1G79550.1	13	13	795.98	0.00246237	16.6362	Condition 2	Condition 1	phosphoglycerate kinase	44711.2	291416	1.30446e+06	2.79048e+06
AT2G01250.1-3	AT2G01250.1	9	3	387.28	0.119836	10.8623	Condition 1	Condition 2	Ribosomal protein L30/L7 family protein	105661	147471	12816.7	18842.4
AT2G02560.1-3	AT2G02560.1	2	2	99.15	0.658458	6.48103	Condition 2	Condition 1	cullin-associated and neddylation dissociated	175.553	15392.9	602.383	52048.3
AT2G04030.1-3	AT2G04030.1	4	4	325.09	0.812844	1.41947	Condition 1	Condition 2	Chaperone protein htpG family protein	114300	198441	62694.4	240142
AT2G04390.1-3	AT2G04390.1	2	2	152.25	0.0657123	32.4019	Condition 1	Condition 2	Ribosomal S17 family protein	16762.5	47623.8	212.462	2134.37
AT2G05710.1-3	AT2G05710.1	20	11	1474.19	0.299169	2.09884	Condition 1	Condition 2	aconitase 3	593040	1.78565e+06	305642	880774
AT2G07698.1-3	AT2G07698.1	1	1	32.8	0.329941	64.6743	Condition 1	Condition 2	ATPase, F1 complex, alpha subunit protein	22.854	11200.9	31.2694	35.6533
AT2G16360.1-3	AT2G16360.1	1	1	39.54	0.123486	48.8067	Condition 1	Condition 2	Ribosomal protein S25 family protein	8169.83	10344.1	393.167	32.5735
AT2G16600.1-3	AT2G16600.1	7	7	469.88	0.0284316	33.689	Condition 2	Condition 1	rotamase CYP 3	12267.2	27879.6	412858	1.19349e+06
AT2G17360.1-3	AT2G17360.1	7	7	345.82	0.0460879	30.4393	Condition 1	Condition 2	Ribosomal protein S4 (RPS4A) family protein	257021	587620	6146.87	28166.5
AT2G17540.1-3	AT2G17540.1	1	1	25.69	0.623892	234.664	Condition 1	Condition 2	unknown protein; FUNCTIONS IN: molecular_function unknown; INVOLVED IN: biological_process unknown; LOCATED IN: chloroplast; EXPRESSED IN: 21 plant structures; EXPRESSED DURING: 13 growth stages; BEST Arabidopsis thaliana protein match is: unknown protein (TAIR:AT4G35510.1); Has 39 Blast hits to 39 proteins in 9 species: Archae - 0; Bacteria - 0; Metazoa - 0; Fungi - 0; Plants - 37; Viruses - 0; …	517.565	0	4.59857	0
AT2G18020.1-3	AT2G18020.1	6	6	332.42	0.0660552	33.2861	Condition 1	Condition 2	Ribosomal protein L2 family	27668.2	187030	3081.34	574.52
AT2G18740.1-3	AT2G18740.1	1	1	25.5	0.711655	5.61876	Condition 1	Condition 2	Small nuclear ribonucleoprotein family protein	0	35645.7	1799.35	197.581
AT2G19750.1-3	AT2G19750.1	1	1	39.69	0.0432622	75.5545	Condition 1	Condition 2	Ribosomal protein S30 family protein	17665.2	46054.7	104.682	923.562
AT2G20420.1-3	AT2G20420.1	3	3	125.04	0.084845	25.1753	Condition 2	Condition 1	ATP citrate lyase (ACL) family protein	264.313	5944.98	10435.1	79360.7
AT2G20450.1-3	AT2G20450.1	2	2	127.9	0.00697495	215.017	Condition 1	Condition 2	Ribosomal protein L14	21926.9	151153	304.129	197.505
AT2G21130.1-3	AT2G21130.1	3	3	213.1	0.0123412	30.9162	Condition 2	Condition 1	Cyclophilin-like peptidyl-prolyl cis-trans isomerase family protein	592.915	8669.97	66145.9	86644.1
AT2G21170.1-3	AT2G21170.1	1	1	41.14	0.669987	4.3412	Condition 2	Condition 1	triosephosphate isomerase	1034.56	211.711	194.911	15379.1
AT2G21660.1-3	AT2G21660.1	1	1	83.53	0.889756	1.38517	Condition 1	Condition 2	cold, circadian rhythm, and rna binding 2	29.6315	40243.6	8816.07	40.2315
AT2G28000.1-3	AT2G28000.1	11	10	534.51	0.134684	4.06727	Condition 2	Condition 1	chaperonin-60alpha	13977.9	45156.5	52281.8	198369
AT2G31610.1-3	AT2G31610.1	5	2	310.97	0.874732	4.89252	Condition 1	Condition 2	Ribosomal protein S3 family protein	292.047	97401.4	2349.31	6189.99
AT2G32220.1-3	AT2G32220.1	1	1	42.97	0.0202769	201.621	Condition 1	Condition 2	Ribosomal L27e protein family	27470.2	53727	253.567	180.994
AT2G33210.1-3	AT2G33210.1	8	1	483.28	0.736929	1.43297	Condition 2	Condition 1	heat shock protein 60-2	429.504	20319.3	70.7287	16324
AT2G34480.1-3	AT2G34480.1	2	2	68.27	0.0158572	1460.87	Condition 1	Condition 2	Ribosomal protein L18ae/LX family protein	17322.7	24707.3	21.174	14.1134
AT2G34630.1-3	AT2G34630.1	1	1	25.1	0.355541	6.88866	Condition 1	Condition 2	geranyl diphosphate synthase 1	555.313	38387.2	793.317	1728.6
AT2G36160.1-3	AT2G36160.1	3	1	139.28	0.141648	11.8793	Condition 1	Condition 2	Ribosomal protein S11 family protein	12545.3	20100.8	485.173	3628.48
AT2G36530.1-3	AT2G36530.1	4	4	158.92	0.892306	1.00195	Condition 1	Condition 2	Enolase	39604.2	44366.1	20781.7	122152
AT2G36580.1-3	AT2G36580.1	1	1	50.78	0.24991	15.0152	Condition 1	Condition 2	Pyruvate kinase family protein	10868.7	22837.2	1963.84	9.53192
AT2G37270.1-3	AT2G37270.1	1	1	94.8	0.0152384	53.4214	Condition 1	Condition 2	ribosomal protein 5B	11155.6	124177	331.873	1314.13
AT2G37600.1-3	AT2G37600.1	1	1	51.29	0.00592919	1062.99	Condition 1	Condition 2	Ribosomal protein L36e family protein	15305.6	37418.8	22.5849	29.4535
AT2G39460.1-3	AT2G39460.1	2	2	114.62	0.247274	8.46656	Condition 1	Condition 2	ribosomal protein L23AA	67404.7	152308	21587.5	745.872
AT2G40510.1-3	AT2G40510.1	2	2	117.69	0.0503241	53.7449	Condition 1	Condition 2	Ribosomal protein S26e family protein	31345.6	55310.5	1185.03	557.667
AT2G41840.1-3	AT2G41840.1	6	6	296.52	0.00346849	85.3793	Condition 1	Condition 2	Ribosomal protein S5 family protein	100146	423103	2154.27	2916.58
[truncated: 135 more rows]

## Sheet: Exp4_raw
Supplementary Data 2: Raw signal intensity of peptides detected in AP-MS analysis									Sample_ID	Exp4-Cont-GFP_1	Exp4-G4-IDH1_1
[truncated: 301 more rows]

[truncated: 1 more sheets: Exp5_raw]
