# Supplementary material for: Protein-protein interactions and metabolite channelling in the plant tricarboxylic acid cycle
Source: Nat Commun. 2017 May 16;8:15212. doi: 10.1038/ncomms15212 (PMC5440813; doi:10.1038/ncomms15212)
Supplement: Supplementary Data 3 — Data from protein-protein interaction assays used for the calculation of the compromise score [file ncomms15212-s4.xlsx]

## Sheet: AP-MS_rep1
Supplementary Data 3: Data from protein-protein interaction assays used for the calculation of the compromise score
Title and brief description of each supplementary data item should be provided in your cover letter when you resubmit	ACO2	ACO3	CSY4	FUM1	ICDH	IDH1	IDH2	IDH5	IDH6	LPD1	LPD2	MDH1	MDH2	ME1	ME2	ODC1-1	ODC1-2	ODC2-1	ODC2-2	PDC1A-1	PDC1A-2	PDC1B	PDC2-1	PDC2-2	SCOALA-1	SCOALA-2	SCOALB	SDH1-1	SDH2-1	SDH2-2	SDH2-3	SDH3-1	SDH4	SDH5	SDH6	SDH7A	SDH7B	SDH8
ACO2	NA	NA	1.24	1.55	1.68	1	1.42	1.95	0.69	0.19	1.11	0.08	0.03	0.6	0.55	0.22	1.7	2.31	0.12	9.27	0.28	0.12	0.23	0.37	1	0.98	NA	1.64	0.37	0.05	4.05	30.61	2.04	3.54	2.84	7.33	2.01	0.78
ACO3	11.89	NA	1.46	3.99	0.91	6.22	0.85	0.77	1.53	0.14	1.55	9.77	0.54	1.82	0.49	1.4	1.74	5.46	0.68	0.18	0.12	0.73	0.33	0.22	0.33	0.41	NA	1.02	0.94	0.9	2.77	1.62	1.76	1.09	6.23	1.56	4.19	1.79
CSY4	0	2.18	NA	3.82	0.77	0	2	0.99	1.62	0.38	0	0.18	0.16	1.05	0	1.06	1.11	1.31	0.73	0.63	0	1.12	1.12	0	0.26	0.27	NA	0.8	1.14	0.61	0	0	0	0	0	1.11	0	0
FUM1	0	1.52	2.34	NA	8.34	0	2.06	2.78	1.72	0.25	0	0.66	0.59	1.02	0	0.84	11.63	7.87	1.59	0.27	0	0.97	0.64	0	0.69	1.32	NA	1.75	1.47	1.55	0	0	0	0	0	1.26	0	0
ICDH	1.25	1.44	1.12	2.24	NA	1.09	9	2.89	0.72	0.22	1.14	0.93	0.49	1.56	42.42	1.55	1.09	3.48	0.51	0.23	0.55	0.43	0.43	0.7	0.44	0.56	NA	0.9	1.31	1.04	1.06	1.09	1.37	0.64	1.28	1.53	3.86	0.49
IDH1	0.02	0	0.02	0.01	0.01	NA	0.03	0.24	0.03	0	0.01	0	0	0	0.01	0	0.01	0.01	0.02	0	0	0	0	0	0.01	0.01	NA	0.01	0.03	0.02	0.01	0	0.01	0.02	0.02	0.02	0.04	0
IDH2	0	0.95	1.06	1.55	0.28	0.19	NA	10.82	1.51	0.2	0.05	0.18	0.1	1.5	0	0.49	1.2	6.72	1.05	0.24	0.01	0.4	0.36	0	0.24	0.38	NA	0.44	0.97	0.78	0	0	0	0.01	0	1.86	0	0
IDH5	0.03	0.46	1.42	0.64	2.14	0.13	2.36	NA	1.03	0.1	0.02	0.85	0.49	0.57	0.04	0.21	0.4	1.17	0.47	0.12	0.05	0.26	0.24	0.01	0.33	0.19	NA	0.46	0.69	1.23	0.01	0	0.02	0.08	0.04	1.09	0	0.02
IDH6	0.02	0.43	1.56	0.68	2.28	0	2.28	7.77	NA	0.03	0.01	0.02	0.13	0.93	0.01	0.35	0.12	0.11	0.39	0.04	0	0.19	0.14	0	0.21	0.2	NA	0.05	0.48	0.48	0.01	0	0.01	0.01	0.01	1.01	0.02	0.01
LPD1	8.03	0	0.08	0	0.14	3.03	0.57	0.23	0.41	NA	9.96	0.01	0	0.03	0.21	0.02	0.09	0.12	0.18	0.07	9.51	0.03	0.29	2.54	0.01	0.03	NA	0.17	0.15	0.18	10.03	2.38	33.77	4.64	0.1	0.23	5.27	0.67
LPD2	2.48	0.11	0.54	0.38	0.2	1.59	1.01	0.53	0.51	0.35	NA	0.05	0.03	0.29	0.73	0.33	0.22	0.51	0.28	0.16	0.71	0.16	0.45	0.53	0.1	0.12	NA	0.26	0.41	0.5	1.24	2.49	11.58	1.77	2.87	1.46	1.78	0.6
MDH1	1.76	97.52	2.62	3.69	1.99	16.41	1.59	2.15	3.13	4.79	1.1	NA	148.59	3.14	8.94	0.98	24.53	6.09	2.1	0.55	0.24	0.95	0.78	2.51	3.62	0.85	NA	1.86	3.31	1.83	10.62	0.39	2.33	5.01	11.17	1.93	11.03	19.63
MDH2	0	1.1	0.66	1.17	0.38	0	0.48	0.56	0.57	2.76	0	1.09	NA	1.06	0	1.25	6.88	2.34	9.33	0.11	0	0.1	0.33	0	3.52	0.56	NA	0.25	1.14	2.67	0	0	0	0	0	1.07	0	0
ME1	2.2	0.96	1.29	0.97	1.58	0.83	0.66	1.28	0.58	0.06	0.66	0.17	0.16	NA	41.77	0.96	1.25	2.41	1.14	0.14	0.16	0.29	0.21	1.1	4.11	3.85	NA	0.45	1.03	0.47	1.03	0.17	1.31	1	1.23	2.91	2.01	0.33
ME2	1.61	3.77	3.76	1.91	0.96	1.05	4.45	1.07	1.12	0.15	1.59	0.56	0.36	260.36	NA	1.56	2.35	5.28	1.65	0.26	0.19	0.38	1.61	0.38	0.59	0.5	NA	0.98	1.22	1.15	1.33	0.28	1.15	0.85	3.72	1.2	0.84	0.79
ODC1-1	1.67	1.57	4.51	2.39	0.85	6.51	1.35	1.48	3.81	0.33	0.38	0.48	0.3	2.13	0.17	NA	49.22	7.31	24.64	0.32	0	0.88	0.5	0.2	0.46	0.5	NA	0.9	1.19	4.77	NA	0.28	5.17	9.34	0	1.77	0	3.11
ODC1-2	38.63	3.62	6.85	1.31	1.36	0.38	1.49	1.24	0.82	0.1	1.33	0.59	0.61	0.53	0.53	42.52	NA	1.3	6.73	0.12	0.04	0.32	0.21	0	1.4	1.21	NA	0.53	0.58	0.35	0.1	5.91	0	4.3	0	1.09	0.13	0.96
ODC2-1	0	0.69	14.6	8.07	10.13	0	3.49	2.22	6.96	0.71	0	0	0.05	2.81	0	251.94	1012.24	NA	NA	4.74	0	0.55	0.71	0	0.39	0.37	NA	7.72	2.79	7.87	0	0	0	0	0	1.18	0	0
ODC2-2	0	0.83	17.95	0.74	1.21	11.62	1.33	0.82	3.8	0.58	7.77	0.45	0.29	0.83	2.17	536.58	395.33	6.44	NA	0.7	1.93	1.59	0.12	12.12	0.51	0.78	NA	1.4	2.65	3.62	NA	39.5	8.47	10.74	NA	0.94	0.69	2.63
PDC1a-1	0.47	1.59	3.28	1.28	1.17	0.83	1.02	1.38	1.57	13.82	0.8	0.64	3.17	0.85	0.85	0.41	0.84	4.99	0.8	NA	10.6	65.99	24.03	13.59	0.53	0.31	NA	0.51	1.96	0.8	1.51	0.22	0.73	0.97	1.84	1.87	2.09	6
PDC1a-2	2.74	1.89	8.14	13.89	5.32	1.6	1.82	4.22	11.25	9.03	0.84	1.37	2.5	7.11	0.59	0.7	0.71	5.57	3.11	21.08	NA	39.83	15.05	21.99	1.31	0.88	NA	1.26	2.54	2.17	1.41	0.65	11.12	6.42	2.25	0.93	4.65	9.02
PDC1b	0.18	1.32	2.56	1.33	0.83	0.43	0.79	0.87	1.51	16.2	0.27	0.48	4.54	0.81	0.22	0.74	0.31	6.95	0.56	36.55	7.7	NA	24.76	10.89	0.16	0.18	NA	0.78	2.23	0.48	1.14	0.1	0.72	3.95	1.32	0.73	0.69	4.74
PDC2-1	0.4	1.68	2.89	5.39	1.03	0.97	1.72	1.43	2.58	1.49	2.51	1.02	0.34	1.58	1.35	0.87	0.87	5.98	0.52	2.31	5.35	1.38	NA	4.42	0.6	1.7	NA	0.51	1.58	1.37	0.82	0.21	0.38	0.6	1.73	0.64	1.68	4.02
PDC2-2	3.62	1.11	0.8	0.64	1.71	2.61	0.7	0.51	1.26	37.43	2.64	0.08	10.02	8.87	0.72	1.55	0.52	3.04	0.97	19.24	61.08	6	21.13	NA	0.25	0.2	NA	0.7	13.3	0.6	2.16	0.95	1.97	5.46	3.72	1.44	8.3	NA
SCoALa-1	1.34	2.26	0.2	1.07	0.61	0.03	8.92	1.09	2.75	0.22	22.76	0.8	0.4	0.62	2.47	0.15	0.56	1.46	1.47	0.15	0	0.13	0.4	0.02	NA	0.79	NA	6.79	2.59	0.89	0.06	0.72	0.8	0.71	0.43	5.23	0.15	0.1
SCoALa-2	0.12	5.74	3.05	5.71	1.37	0.68	0.82	1.12	1.75	0.42	7.48	0.19	0.37	2.06	0.81	2.8	4.97	18.14	1.48	0.77	0.11	0.64	0.81	0.11	340.85	NA	NA	1.72	1.82	1.71	0.85	1.43	0.33	2.67	3.78	1.36	0.95	0.3
SCoALb	1.28	4.47	1.74	1.65	1.02	0.83	1.25	0.8	0.77	0.14	3.21	0.12	0.2	12.52	0.67	1.23	0.9	1.63	0.62	0.24	0.14	0.7	0.31	0.21	84.14	97.35	NA	1.24	1.3	0.97	1.07	0.13	0.39	1.8	1.05	2.98	2.55	1.88
SDH1-1	0.51	1.47	0.68	0.55	0.92	5.57	1.07	0.46	0.58	0.09	18.28	0.15	0.29	0.68	6.11	1.45	0.99	1.8	0.53	0.14	0.12	0.36	0.28	0.35	0.24	0.28	NA	NA	9.73	11.57	NA	1.68	3.18	31.75	4.81	1.4	10.51	4.66
SDH2-1	0	0.4	237.72	7.3	2.38	0	2.32	5.26	2.68	0.42	0	2.41	4.67	2.37	0	5.74	1.46	21.61	3.32	0.71	0	1.61	0.04	0	2.36	1.53	NA	4.3	NA	2.3	0	0	0	0	0	6.89	0	0
SDH2-2	NA	NA	NA	NA	NA	NA	NA	NA	NA	NA	NA	NA	NA	NA	NA	NA	NA	NA	NA	NA	NA	NA	NA	NA	NA	NA	NA	NA	NA	NA	NA	NA	NA	NA	NA	NA	NA	NA
SDH2-3	2.55	0	0	0	0	3.96	0	0	0	0	0.6	0	0	0	0.53	0	0	0	0	0	0.37	0	0	0.26	0	0	NA	0	0	0	NA	1.34	1.37	1.85	6.45	0	0.94	0.5
SDH3-1	0	0	0	0	0	0	0	0	0	0	0	0	0	0	0	0	0	0	0	0	0	0	0	0	0	0	NA	0	0	0	0	NA	0	0	0	0	0	0
SDH4	0	0	0	0	0	0	0	0	0	0	0	0	0	0	0	0	0	0	0	0	0	0	0	0	0	0	NA	0	0	0	0	0	NA	2.73	0	0	5.3	0
SDH5	3.08	0.59	0.38	0.75	0.43	1.67	0.36	0.36	0.36	38.94	16.04	0.07	1.24	0.92	0.78	0.57	0.31	4.09	0.27	0.06	0.11	0.34	0.54	0.14	0.13	0.25	NA	0.35	0.22	0.21	1.47	0.86	0.92	NA	1.54	0.47	1.22	0.54
SDH6	0	0	0	0	0	0	0	0	0	0	0	0	0	0	0	0	0	0	0	0	0	0	0	0	0	0	NA	0	0	0	0	0	0	0	NA	0	0	0
SDH7a	0	0	0	0	0	0	0	0	0	0	0	0	0	0	0	0	0	0	0	0	0	0	0	0	0	0	NA	0	0	0	0	0	0	0	0	NA	0	0
SDH7b	0	0	0	0	0	0	0	0	0	0	0	0	0	0	0	0	0	0	0	0	0	0	0	0	0	0	NA	0	0	0	0	0	0	0	0	0	NA	0
SDH8	0	0	0	0	0	0	0	0	0	0	0	0	0	0	0	0	0	0	0	0	0	0	0	0	0	0	NA	0	0	0	0	0	0	0	0	0	0	NA

## Sheet: AP-MS_rep2
Supplementary Data 3: Data from protein-protein interaction assays used for the calculation of the compromise score
	ACO2	ACO3	CSY4	FUM1	ICDH	IDH1	IDH2	IDH5	IDH6	LPD1	LPD2	MDH1	MDH2	ME1	ME2	ODC1-1	ODC1-2	ODC2-1	ODC2-2	PDC1A-1	PDC1A-2	PDC1B	PDC2-1	PDC2-2	SCOALA-1	SCOALA-2	SCOALB	SDH1-1	SDH2-1	SDH2-2	SDH2-3	SDH3-1	SDH4	SDH5	SDH6	SDH7A	SDH7B	SDH8
ACO2	NA	0	0	0	0	0	0	0	0	0	0	0	0	0	0	0	0	0	0	0	0	0	0	0	0	0	NA	0	0	0	0	0	0	0	0	0	0	0
ACO3	1.79	NA	0.78	1.12	0.82	224.29	0.74	1.1	1.08	0.1	1.19	3.37	0.49	0.66	0.49	0.44	0.63	2.6	1.11	0.21	1.32	0.2	1	0.99	0.15	0.16	NA	1.16	0.48	0.84	0.64	0.96	1.2	1.17	0.73	0.89	0.93	1.53
CSY4	0.12	0.2	NA	1.16	0.34	0	0.23	0.31	0.96	0.2	0.01	0.11	0.36	0.19	1.36	0.09	0.47	1.62	0.26	0.15	0.69	0.13	0.05	0.24	0.02	0.42	NA	0.19	0.27	0.86	0.27	0.35	0.24	0.11	0.57	0.15	0.1	0.51
FUM1	0	2.26	NA	NA	1.06	0	4.72	1.13	5.8	10.14	0.66	0.4	0.57	0.66	0.12	3.02	5.27	10.53	3.3	0.25	10.38	1.72	2.4	0.84	0.37	0.98	NA	0.93	0.67	0.66	1.1	2.56	0.84	1.36	2.28	2.66	4.56	0.8
ICDH	0	0.84	3.46	3.26	NA	0.01	4.6	0.75	2.63	0.18	1.49	1.28	0.83	1.6	2.24	0.84	2.43	2.49	2.02	0.25	3.64	0.8	2.22	2.36	0.41	0.5	NA	0.64	0.82	1.46	0.8	3.65	0.9	1.47	4.63	6.44	1.62	1.04
IDH1	0.03	0.04	0.01	0.01	0.03	NA	0.01	0.02	0.03	0.01	0	0.01	0.02	0.02	0.01	0	0	0.01	0	0.01	0.01	0	0.03	0.02	0.02	0.01	NA	0.01	0.02	0.01	0.01	0.01	0.01	0	0	0.01	0	0.01
IDH2	0	0.26	0.01	0	0.05	0.44	NA	0	0.53	0	0	0	0	0	2.64	0	0.11	0	1.43	0.03	0.17	0.25	0.13	0.36	0.79	0	NA	0	2.39	0	0.36	0.66	2.26	0.27	1.04	0	0.07	0
IDH5	0	0.41	0.62	1.24	0.49	0.31	0.45	NA	0.62	0.03	1.07	0.62	0.11	4.47	0.64	0.34	0.39	2.45	2.36	0.11	1.57	0.11	0.54	1.32	0.12	0.07	NA	0.62	0.44	0.2	0.64	2.76	0.86	0.37	1.12	0.85	0.13	1.24
IDH6	0	0.02	0.06	0.03	4.07	0.24	0.02	4.54	NA	0.07	0	0.05	0.01	0.02	0.04	0.16	0.01	0.03	0	0	0	0.02	0	0	0.11	0	NA	0	0.11	1.07	0.11	6.39	0.02	0	0.17	0.47	0.17	0
LPD1	0	0	0	0	0	0	0	0	0	NA	0	0	0	0	0	0	0	0	0	0	0	0	0	0	0	0	NA	0	0	0	0	0	0	0	0	0	0	0
LPD2	0	1.16	0.27	1.1	0.65	9.91	1.77	0.63	0.95	0.39	NA	0.55	0.37	0.55	0.09	0.94	1.71	0.43	1.61	1.54	1.5	0.06	0.77	1.33	0.31	0.33	NA	1.89	1.25	1.14	0.91	0.32	0.98	1.08	1.67	2.5	1.73	1.28
MDH1	0	50.77	3.72	0.32	7.94	0	10.58	NA	0	3.05	2.94	NA	1610.52	43.11	19.84	3.98	4.79	0.8	1.4	1.23	15.68	1.08	4.64	0.13	4.13	6.36	NA	0.78	25.87	11.78	4.61	10.96	6.77	3.82	8.27	2.61	40.04	6.2
MDH2	0	0	0	0	0	0	0	0	0	0	0	0	NA	0	0	0	0	0	0	0	0	0	0	0	0	0	NA	0	0	0	0	0	0	0	0	0	0	0
ME1	0	1.7	0.48	1.6	1.63	0	2.07	5.92	6.79	1.28	0.65	0.7	4.98	NA	154.65	0.57	3.22	6.83	1.1	2.42	0.83	1.5	0.94	2.81	6.4	0.46	NA	0.86	0.89	1.02	0.59	0.88	1.7	2.08	0.9	0.43	1.71	1.69
ME2	0	2.48	1.41	1.87	0.48	0	1.41	10.82	1.76	1.06	7.83	2.71	2.04	64.5	NA	1.69	3.2	2.16	1.79	0.16	9.02	0.6	2.51	0.82	0.62	0.27	NA	0.53	1.04	0.92	0.82	1.8	1.05	2.39	1.58	1.88	1.32	2.22
ODC1-1	0	1.17	1.99	3.6	3.16	0	1.56	1.38	4.92	0.52	6.9	3.01	0.71	3.65	4.32	NA	105.95	7.84	44.94	0.81	4.37	1.17	3.3	2.07	0.64	0.62	NA	3.06	1.35	0.86	2.48	5.21	1.62	1.1	1.44	5.05	2.46	44.87
ODC1-2	0	0.63	0.07	1.01	0.27	0	0.28	0.47	0.15	0.03	0.3	0.99	0.15	1.28	2.26	132.21	NA	1.2	4.01	0.06	0.31	0.27	0.59	1.04	0.07	0.37	NA	0.18	0.91	0.68	0.57	0.36	0.32	0.99	0.69	0.4	2.44	0.55
ODC2-1	0	0	0	0	0	0	0	0.02	1.43	0	0	0	0	0	0	286.12	53.8	NA	0	0	0	0	0	0	4.53	0	NA	0	0.28	0	0	0	0	0	0	0	0	0
ODC2-2	0	0.27	2.1	1.01	0.71	0	3.46	0.4	3.23	0.15	5.15	2.21	0.95	1.73	0.76	757.4	167.34	1.29	NA	0.12	1.51	0.16	0.16	0.09	0.93	1.28	NA	0.42	0.68	1.28	1.14	1.12	1.71	5.42	2.81	6.07	1.91	2.08
PDC1a-1	0	2.93	2.16	6.2	1.39	0	0.76	1.16	0.6	8.33	0.79	1	0.8	1.13	1.59	2.61	1.09	2.44	3.28	NA	2.9	27.42	10.32	7.94	0.96	0.75	NA	1.62	1.21	0.72	1.39	0.7	1.69	2.21	1.44	2.77	1.7	12.44
PDC1a-2	0	1.17	4.87	3.39	2.03	1.52	1.44	1.92	6.49	3.44	1.17	1.06	1.04	2.61	0.46	1.05	1.18	1.05	1.77	12.97	NA	22.37	4.97	7.84	1.39	0.46	NA	1.62	3	3.77	0.51	6.04	4.76	2.22	1.97	4.19	1.51	1.01
PDC1b	0	7.99	0.33	0.94	0.77	0	1.32	0.7	0.49	7.95	7.15	0.97	1.5	0.58	6.91	0.76	0.51	2.09	1.36	34.12	1.25	NA	5.37	21.35	0.11	0.2	NA	1.36	0.62	0.72	0.39	0.78	0.64	1.32	0.83	0.56	1.33	2.51
PDC2-1	0	0.76	1.16	1.96	1.16	0	2.08	1.53	3.03	0.17	1.44	0.18	0.44	1.34	1.52	0.33	0.94	6.7	0.85	0.41	2.12	1.7	NA	1.22	0.29	0.27	NA	0.74	0.79	0.59	0.8	0.8	0.65	1.47	1.48	0.9	1.44	0.65
PDC2-2	0	0.99	2.19	4.35	2.33	0	1.28	1.14	0.95	28.42	1.88	2.7	11.59	1.47	0.96	3.11	4.81	2.12	1.66	9.71	1.99	4.28	16.67	NA	0.6	0.19	NA	1.48	1.22	1	0.56	2.33	0.77	10.04	2.32	1.78	1.4	2.47
SCoALa-1	0	0.79	1.17	0.34	0.42	0	0.41	0.38	0.54	0.16	0.57	0.3	0.28	0.72	0.13	0.21	0.38	0.12	0.68	0.16	0.12	0.08	1.23	0.17	NA	0.13	NA	0.89	0.26	1.37	0.33	0.19	0.39	0.96	0.35	0.22	0.36	0.79
SCoALa-2	0	0.27	2.52	2.88	0.03	0	0.1	0	0	0.19	0.34	1.14	0.23	3.47	0.11	0.17	0.07	1.14	1.3	0	0.91	0.02	0.55	0.14	0	NA	NA	2.12	0.01	0.31	0.66	0.34	0.18	0.07	0.23	1.5	2.04	0.39
SCoALb	0.02	0.52	0.96	1.82	0.53	0	2.48	0.48	0.64	0.3	0.69	0.08	2.79	1.5	0.17	0.59	0.66	0.36	0.96	0.24	0.25	0.34	1.21	0.17	17.73	14.1	NA	0.79	0.65	2.12	0.62	0.33	0.52	1.34	0.99	1.35	0.79	0.62
SDH1-1	0	0.98	1.43	1.18	0.6	15.33	0.97	1.18	0.52	0.4	0.64	0.2	0.15	0.59	0.18	0.6	0.43	2.38	0.35	0.11	0.9	0.13	0.51	0.8	0.32	0.17	NA	NA	22.13	25.77	15.63	0.69	1.07	0.99	1.03	1.33	7.18	1.03
SDH2-1	0	1.22	4.66	1.89	1.89	0	2.33	0.61	NA	3.36	1.13	3.61	29.92	2.69	1.17	0.81	4.44	4.87	2.98	0.33	3.85	0.79	1.59	2.01	0.22	2.94	NA	1.5	NA	5.61	0.87	3.48	2.19	1.78	6.59	5.09	NA	1.63
SDH2-2	0	0.27	0	0.69	3.72	0	0.19	0.82	0.58	0.19	0	0.13	0	1.8	0	0.59	0	4.63	0.47	0.59	2.95	10.76	0.72	2.93	0.15	1.23	NA	0.03	1.15	NA	0.01	5.72	2.24	0.51	3	1.99	0.95	0
SDH2-3	0	0.05	0.84	3.03	0	0	0.64	0.16	0.27	0	0.31	0.02	0.18	0.81	0.04	0.08	0.19	2.66	0.17	0.07	0.78	0.05	0.27	0.21	0.61	0.17	NA	0.22	0.07	0.52	NA	0.51	0.51	0.02	0.17	0.52	0.19	0.55
SDH3-1	0	0	0	0	0	0	0	0	0	0	0	0	0	0	0	0	0	0	0	0	0	0	0	0	0	0	NA	0	0	0	0	NA	0	0	0	0	0	0
SDH4	0	0	0	0	0.86	0	0	0.17	3.31	0.77	1.56	1.8	0.99	NA	10.16	0.38	0	0	2.2	0.33	0	0	13.41	2.06	0	0	NA	4.1	2.62	2.87	4.42	3.39	NA	3.68	3.15	4.76	2.12	2.98
SDH5	0	5.41	NA	0.76	1.38	0	1.51	0.73	1.06	82.32	19.8	0.21	3.56	2.36	4.32	0.65	1.15	3.71	1.16	0.21	2.89	4.48	2.03	3.08	0.79	0.57	NA	3.24	1.2	1.21	4.85	1.01	2.16	NA	1.93	2.44	2.36	3.31
SDH6	0	0	0	0	0	0	0	0	0	0	0	0	0	0	0	0	0	0	0	0	0	0	0	0	0	0	NA	0	0	0	0	0	0	0	NA	0	0	0
SDH7a	0	0	0	0	0	0	0	0	0	0	0	0	0	0	0	0	0	0	0	0	0	0	0	0	0	0	NA	0	0	0	0	0	0	0	0	NA	0	0
SDH7b	0	0	0	0	0	0	0	0	0	0	0	0	0	0	0	0	0	0	0	0	0	0	0	0	0	0	NA	0	0	0	0	0	0	0	0	0	NA	0
SDH8	0	0	0	0	0	0	0	0	0	0	0	0	0	0	0	0	0	0	0	0	0	0	0	0	0	0	NA	0	0	0	0	0	0	0	0	0	0	NA

## Sheet: split-LUC_rep1
Supplementary Data 3: Data from protein-protein interaction assays used for the calculation of the compromise score
	ACO2	ACO3	CSY4	FUM1	ICDH	IDH1	IDH2	IDH5	IDH6	LPD1	LPD2	MDH1	MDH2	ME1	ME2	ODC1-1	ODC1-2	ODC2-1	ODC2-2	PDC1a-1	PDC1a-2	PDC1b	PDC2-1	PDC2-2	SCoALa1	SCoALa2	SCoALb	SDH1-1	SDH2-1	SDH2-2	SDH2-3	SDH3-1	SDH4	SDH5	SDH6	SDH7a	SDH7b	SDH8
ACO2	4.5	5.6	2.4	2.6	1.5	2.3	3.4	2.1	3.3	4.48	4.9	2.1	2	4.94	1.4	3.1	2.6	2.1	2.1	4.5	1.2	3	1.2	2.7	2.9	3.2	2.1	2.7	3.3	5.04	2.24	2.1	3.38	5.46	1.96	2.8	1.68	5.32
ACO3	2.6	5.5	2.7	1.7	1.8	3.7	3.4	2.4	3.9	4.6	4.2	2.2	3.1	4.68	2	2.5	2.2	2.4	5	4.2	1.6	3.2	2	2.7	2.2	2.7	1.8	2.8	2.3	5.5	2.5	2.7	3.25	2.2	2.1	2.8	5.3	5
CSY4	6.9	3.4	2.9	3	2.4	3.9	5	2.5	2.9	2.3	2.4	2.9	3.7	2.08	2.6	2.2	1.6	2.4	2.7	4.9	2.1	3.5	1.7	2	2	1.8	2.1	1.9	2.6	5.1	3.2	3.1	5.07	2.7	2.5	2.6	2.1	2.9
FUM1	1.9	3	2.5	2.1	1.9	2.5	2.4	2	3.1	2.38	2.66	2.3	2.1	2.73	1.9	2.8	3	2.66	2.38	5.6	2.7	3.1	2.4	2.8	2.9	2.9	2.9	3	2.4	2.1	2.66	2.38	2.21	2.8	2.38	2.24	2.66	2.8
ICDH	2.9	5.2	2.8	3.6	1.4	2.9	3	3.7	1.7	4.76	3.5	3.4	3	1.95	1.6	1.4	1.2	1.96	1.82	4.6	1.5	3.1	1.4	1.2	1.3	1.4	3	1.5	2.6	5.32	2.1	2.1	6.63	2.66	2.52	2.8	2.66	5.74
IDH1	3.4	2.5	2	1.7	2.4	2.1	5.1	2	3	2.7	2.3	2.2	3.2	3.38	2.6	1.8	1.7	2.5	2.5	3.2	2	3	1.7	1.9	2	2	2	1.8	1.6	2.9	2.6	2.9	2.08	2.5	2.4	2.3	2.8	2.3
IDH2	2.2	2.6	2.1	2.3	1.3	2.9	2.3	2.3	1.6	5.32	5.04	2.5	2.2	2.08	1.4	1.6	1.7	5.32	5.32	5.1	1.4	3.3	1.4	1.4	1.7	1.7	2.6	1.6	3	4.76	5.2	2.38	5.46	2.24	2.66	1.68	2.52	5.32
IDH5	2.3	2.4	1.8	2.2	2.1	2.1	5.5	1.7	2.1	2.3	2.3	1.5	2.1	3.25	2.4	1.7	1.6	2.1	2.6	3.3	2.1	2.5	1.5	1.9	1.7	1.7	1.4	1.5	1.6	2.4	2.9	2.6	4.94	2.5	2.8	2.1	2.4	2.4
IDH6	2.4	3.2	2.5	1.8	1.3	2.6	2.4	2.4	1.4	6.16	6.58	2	1.9	1.95	1.5	1.4	1.5	5.74	1.96	4.9	1.3	3.1	1.1	1.4	1.7	1.6	2.2	1.6	3.2	2.24	2.38	2.24	2.08	2.66	2.38	2.8	2.66	5.18
LPD1	3.4	3.8	2.7	3.7	3	3.2	5.5	3.2	3.5	3	2.4	3.1	3.3	2.21	3.4	3.1	3.6	2.3	2	6.1	3.6	4.1	3.8	4	4.2	3.4	3.3	2.7	2.2	2.1	5.8	3.5	2.6	3.9	3.9	3.6	3	3.1
LPD2	3.8	3.5	3.7	2.8	3.5	3	6.7	2.2	3.4	2.7	2.7	2.4	3	2.73	3.7	3.1	2.9	1.8	1.9	4.9	3.5	4.6	3.9	3.2	2.7	3	3.5	2.8	3.3	1.7	4.8	4.2	2.73	2.7	2.3	2.7	2.4	2.9
MDH1	1.4	1.9	4	1.3	2.4	3.4	2.7	1.7	2.1	3.08	3.08	2.2	2.2	1.82	2.2	3.1	3.2	2.24	1.96	5.7	1.7	2.5	2.1	3.5	3.2	2.9	2.9	3.1	2.4	2.1	1.68	1.4	2.21	4.48	5.04	1.54	5.32	2.94
MDH2	1.6	1.5	3.4	2.7	2.7	1.3	3.8	3.2	3.3	5.18	2.94	2.2	2.1	6.63	3.3	1.7	1.7	2.24	2.1	5.5	2.6	2.8	3.2	1.7	1.6	1.7	2.3	1.6	3.4	1.96	4.8	5.32	1.82	4.9	5.32	4.9	5.32	3.08
ME1	3.6	3.9	4	2.5	2.9	3	2.6	3.9	2.7	2.4	1.5	3.1	3.7	2.08	2.1	2.9	2.8	1.8	1.7	5.9	4.4	5.6	4.4	5.2	4.8	3.6	4	2.5	3.2	1.5	3	3.1	2.34	1.7	1.6	1.6	1.7	1.4
ME2	3.1	5.5	3.9	2.6	1.4	3	2.5	3	1.8	6.58	3.08	2.9	3.3	2.08	1.6	1.5	1.4	2.52	5.32	5	1.5	3	1.5	1.3	1.5	1.5	3.8	1.6	3.8	2.1	1.96	1.96	1.95	2.66	2.38	2.8	2.52	5.32
ODC1-1	2.9	3.4	2.2	2.3	3	2.9	2.4	2.2	2.6	2	2.2	2.6	3.7	2.2	2.8	2.7	2.1	1.9	2	2.1	2.4	3.3	2.3	2.8	2.3	2.2	2.4	2.3	2.2	2.1	4.8	3.2	2.7	2.1	2	2.4	2.1	2.4
ODC1-2	2.6	2.3	2.9	2.9	1.6	3.2	2.2	4.2	1.8	1.8	1.9	2.1	4.7	2.9	1.7	1.4	1.7	1.8	2.2	2.8	1.6	2.6	2.1	1.6	1.5	1.6	2.6	1.5	1.4	1.7	6.4	3	2.7	3	3.6	1.7	1.9	2.7
ODC2-1	2.5	2.8	2.3	2.5	2.9	3.1	5.5	2.6	3.5	1.9	2.2	2.1	2.7	4.55	2.9	3	2.5	1.9	2.1	4.7	2.9	3.8	3.6	3.2	3.3	3.1	4	2.9	2.9	1.5	3.8	2.6	3.12	3.1	2.6	2.7	1.9	2
ODC2-2	2.5	3.3	3.3	2.9	2.8	2.8	4.9	3.6	2.7	1.7	2.2	2.7	3	2.86	3.4	2.6	2.5	1.9	1.4	3.8	3.2	3.3	3	3.1	3.6	2.5	2.8	3.2	2.8	2.1	3.3	2.4	2.73	2.2	2.2	2.1	1.9	1.9
PDC1a-1	6.8	2.6	2.3	2.6	2.1	2.4	5.8	3.2	3.1	2.4	3.4	1.9	1.8	6.63	2.7	2.2	1.9	2.6	3.1	3.8	2.1	3.8	2.1	2.2	1.9	2.2	1.7	1.9	2.1	2.7	2.9	2.4	4.94	2.6	2.7	2.6	3.2	3.1
PDC1a-2	2.8	4.3	3.1	3	2.7	3.1	3.2	3.9	2.7	6.3	4.5	3.2	3.7	5.07	3.2	2.4	2.4	2.5	5.2	4.1	3.9	4.1	2.4	2.3	3.7	3.2	3.3	2.6	3.5	6	2.5	2.4	3.38	2.2	2.4	2.8	2	5.5
PDC1b	6.8	2.3	1.6	1	2.7	1.6	5	1.1	3.1	2.6	2.7	2.4	1.7	6.63	2.7	2.4	1.7	2.7	2.9	3.3	2.3	1.9	2.1	2	1.9	2.1	1.4	2	0.8	2.8	2.6	2.8	4.68	2.5	2.5	2.5	2.4	2.6
PDC2-1	2.9	3.5	3.2	2.4	2.9	3.2	3.3	2.3	3.2	4.3	4.1	3.6	3.1	2.5	2.8	2.4	2.1	3.7	4	4.4	2.5	4.2	2.3	2.7	2.4	2.6	3	2.4	3.2	4.7	4	3	3	2.3	2	5.6	5.2	5
PDC2-2	3	2.6	2.9	3.1	2.5	2.9	2.9	2.6	2.8	2.9	2.4	3.2	2.9	2.5	3.2	2.7	3.3	2.5	2.5	4.8	2.5	3.8	2.8	2.3	2.1	2.4	3.5	2.5	3.3	1.7	4.8	3.5	3.7	3.2	2.9	2.8	2.8	4.4
SCoALa1	2.6	2.9	3.3	2	2.9	2.6	2.7	1.6	2.9	2.2	1.8	3.3	2.5	2.6	3.1	2.2	2.3	2.3	2.5	4.4	2.7	3.1	2.3	3.1	2.2	2.3	3.4	2.4	3	2.7	9.6	2.9	3.4	2.8	3.1	2.3	1.9	2.8
SCoALa2	2.7	2	2.3	2.9	2.7	3.4	3.9	1.7	3.2	1.9	2	2.6	3	2.3	3.1	2.4	2	1.9	1.8	3.7	2.4	2.8	3.1	2.2	2.4	2.4	3.3	2.2	2.5	2.5	7	2.8	3.3	2.5	2.3	2	2.5	2.9
SCoALb	2.7	2.8	2.5	1.9	1.7	1.9	5.4	2.3	2.4	2.4	2.4	2	3.3	3.38	2.1	1.7	2.5	2.3	2.9	2.9	2.1	3.4	1.5	1.5	1.9	1.7	1.4	1.6	2	2.6	3	2.6	4.68	2.7	2.3	3	2.1	2.3
SDH1-1	2.9	2.8	3.8	2.8	2.6	2.5	2.7	3.2	3.9	1.9	1.7	2.8	2.9	2.6	2.6	2	2	2.1	1.9	3.5	2.1	3.6	2.3	2.4	2.4	2.8	1.9	3.1	3.5	2.1	4.9	3	3.4	2.7	2.7	2.1	2.2	2.5
SDH2-1	5.2	3.3	2	2.4	2	2.6	5.2	2	3.4	2.2	2.7	1.8	2.2	2.99	2.1	2.1	1.8	2.6	3.2	3.8	2	2.2	1.7	1.8	1.8	1.9	1.9	1.8	1.9	2.6	2.7	3.2	5.07	2.8	2.8	2.5	2.5	3.3
SDH2-2	3	3.2	2.6	2.5	3	3.2	3.9	3.9	2.6	1.6	1.6	2.3	2.8	4.29	2.9	2.7	2.3	1.9	1.4	3.9	3.1	2.8	2.6	2.8	3.5	2.8	3.5	2.6	2.6	1.9	4.1	3	2.86	2.2	1.6	1.6	2.1	2
SDH2-3	2.9	2.3	2.7	2.4	1.5	3.1	2.3	4.2	1.8	3	3.3	2.6	4.7	9.49	1.4	1.3	1.7	4.2	4	3.6	1.5	2.8	1.8	1.6	1.8	1.7	2.6	1.6	2.2	3	6.4	4.2	9.23	4.4	4	4.2	3.9	3.4
SDH3-1	2.8	2.7	2.9	2.8	1.7	2.9	2.3	3.5	1.7	2.8	5	2.5	5	5.07	1.9	1.8	1.6	2.9	3.6	2.6	2	3.1	1.8	1.7	1.9	1.6	3.2	1.7	2.2	3.2	4.4	5.1	4.03	4	3.8	3.8	3.5	3.4
SDH4	2.9	3.1	2.9	2.4	3	2.8	3.7	2.7	2.9	1.8	1.9	2.2	2.7	1.69	2.6	2.3	2.3	2.1	2.3	5	2.8	4.4	2.7	3	2.7	3.1	3.6	2.5	2	2.2	3.7	2.6	2.73	1.9	2.6	1.7	1.5	2.3
SDH5	2.8	2.2	2.3	2.2	1.7	3.6	1.9	2.8	1.7	2.4	3.8	3	4.7	4.68	2	1.7	1.5	4.7	4	3.2	1.6	3	1.9	2	1.7	1.9	2.4	1.9	2.6	3.2	3.9	3.5	4.29	3.5	3.1	4.1	4.1	3.6
SDH6	2.4	1.7	2.6	2.1	1.6	2.7	1.7	3	1.8	3.1	3.2	2.1	4.7	5.46	1.8	1.6	1.5	2.4	2	2.8	1.7	2.9	1.7	1.6	1.4	1.9	2.8	1.7	1.8	2	4.5	4.4	4.81	3.2	3.6	4	3.5	4.6
SDH7a	2.3	2.7	2.7	2.5	1.7	2.9	1.7	2.4	1.7	3	2.5	2.6	4.2	5.72	1.7	1.4	1.7	3.3	3.3	3.5	0.9	3.1	1.6	1.4	1.5	2	3.1	1.5	1.6	3.1	4	3.4	3.25	3.1	2.6	3.6	3	3.6
SDH7b	2.9	3.1	3.5	2.4	2.3	3.2	1.6	3	2.6	2.6	3.3	2.9	4.1	3.38	2.1	1.5	1.8	3.3	2.3	4.4	2	2.9	1.7	1.4	1.2	1.7	2.3	1.5	2.3	2	4.2	3.1	2.73	3.1	3	3.2	2.5	2.6
SDH8	4	3.9	2	3.4	4	3.9	5.6	2.6	4.3	2.1	3	3.1	3.2	3.9	4.2	3.7	3.7	2.4	2.9	4.5	4.6	3.2	4.7	4.1	3.6	3.3	3.3	3.9	3	2.1	2.4	2.3	3.25	2.9	2.4	2.8	2.1	3.3

## Sheet: split-LUC_rep2
Supplementary Data 3: Data from protein-protein interaction assays used for the calculation of the compromise score
	ACO2	ACO3	CSY4	FUM1	ICDH	IDH1	IDH2	IDH5	IDH6	LPD1	LPD2	MDH1	MDH2	ME1	ME2	ODC1-1	ODC1-2	ODC2-1	ODC2-2	PDC1a-1	PDC1a-2	PDC1b	PDC2-1	PDC2-2	SCoALa1	SCoALa2	SCoALb	SDH1-1	SDH2-1	SDH2-2	SDH2-3	SDH3-1	SDH4	SDH5	SDH6	SDH7a	SDH7b	SDH8
ACO2	1.8	5.8	2.2	1.9	1.4	2	3.5	1.8	3.3	2.2	2.7	1.6	1.7	4.5	1.4	2.7	2.2	2.6	3.2	4.1	1.2	2.6	1.2	2.7	2.5	3	1.9	2.4	2.8	2.6	2.7	3.2	1.9	2.8	2.8	2.5	2.5	3.3
ACO3	2.2	4.8	2.3	1.4	1.2	3.5	3.9	2.2	4.9	4.6	3.9	1.7	2.5	4.8	1.5	1.9	1.7	2.4	4.7	3.4	1.1	2.6	1.6	2.2	1.8	2.2	1.7	2.2	1.9	5.1	2.3	2.7	4.6	2.1	2.1	2.6	5.3	4.7
CSY4	6.7	3.3	2.6	2.8	2.1	3.3	5.1	2.3	2.5	1.9	2	2.5	3.4	3.1	2.4	1.8	1.4	2.2	2.3	4.5	1.8	3.2	1.5	1.7	1.8	1.6	1.7	1.7	2.5	3.1	2.4	2.8	2.3	2.5	2.1	2.3	2	2.4
FUM1	1.6	2.8	2.1	1.9	1	2.1	1.3	1.8	2.2	4.8	3.6	2.1	1.7	1.9	1.1	2.5	2.8	2.5	2.9	5.1	1.6	2.6	1.5	2.4	2.7	2.8	2.4	2.6	1.9	2.8	5.1	4.7	2.2	5.2	4.4	3.3	3.3	5.2
ICDH	2.7	4.7	2.4	3.2	1.3	2.5	2.8	3.4	1.6	2.4	2.4	3.1	3	4.7	1.6	1.3	1.1	2.3	2.9	3.9	1.2	2.9	1.3	1.1	1.2	1.2	2.7	1.2	2.5	2.6	3	2.6	1.7	2.7	2.3	3	2.1	2.3
IDH1	3	2.2	1.7	1.6	2.1	1.9	5.1	1.8	2.9	2.2	2	1.9	2.6	2.6	2.4	1.6	1.5	2	2.2	2.8	1.7	2.9	1.5	1.6	1.7	1.6	1.8	1.5	1.4	2.4	2.2	2.6	1.9	2.1	2	2.1	2.4	2.1
IDH2	1.9	2.3	1.8	1.7	1.2	2.5	2.5	1.8	1.5	2.3	2.4	2.1	1.9	4.2	1.3	1.3	1.5	2.4	2.7	4.1	1.1	2.7	1.2	1.2	1.5	1.4	2.3	1.3	2.3	5.1	3.2	3.1	4.8	2.7	2.5	2.6	2.1	2.9
IDH5	2.2	2.1	1.5	2	1.9	1.9	5.6	1.6	1.9	1.9	2.1	1.2	1.7	2.1	2	1.4	1.4	1.9	2.3	2.9	1.9	1.9	1.4	1.6	1.4	1.4	1.1	1.3	1.4	2.1	2.2	2.4	2	2.2	2.4	1.8	2.1	2
IDH6	1.8	2.4	2.3	1.3	1.2	2.3	2.6	2	1.3	2.7	2.3	1.6	1.3	2	1.4	1.3	1.3	2.5	2.5	3.9	1	2.6	1.1	1.1	1.3	1.4	1.8	1.3	2.5	2.9	2.6	2.9	1.8	2.5	2.4	2.3	2.8	2.3
LPD1	3.4	3.8	2.7	4.1	2.4	3.3	4.7	3.4	2.8	1.8	1.5	3.1	3.2	1.7	2.5	2.4	2.7	1.6	1.5	6	2.6	3.5	2.8	2.9	2.9	2.5	3.5	2.2	2.1	1.5	3.8	2	2	2.1	3.2	2.9	1.7	1.8
LPD2	3.8	3.6	3.5	2.9	2.8	3.1	5.3	1.9	2.6	2.1	2.3	2.2	3.1	2.1	2.9	2.4	2.2	1.7	1.5	4.8	2.6	4.3	2.8	2.5	2.2	2.2	3.4	2	3.6	1.4	3.3	3.2	2.1	2	1.7	2	2	2.7
MDH1	1.3	1.5	3.1	1.1	1.5	2.7	2.7	1.3	1.8	2.4	3.4	1.8	1.9	1.9	1.5	2.6	2.9	2.6	3.1	4.9	1.1	2.1	1.5	2.5	2.6	2.7	1.8	2.6	1.7	2.7	2.9	2.4	1.8	2.6	2.7	2.6	3.2	3.1
MDH2	1.2	1.3	2.3	1.5	2.5	1.2	3.8	2.2	3	2.6	2.7	2	1.5	1.7	2.6	1.4	1.5	2.7	2.9	4.4	2.3	2.5	2.8	1.4	1.4	1.4	1.9	1.3	2.1	2.8	2.6	2.8	1.9	2.5	2.5	2.5	2.4	2.6
ME1	3.3	4	3.7	2.4	2.6	3	2.3	3.9	2.4	1.8	1.2	2.9	3.3	1.6	1.9	2.4	2.4	1.3	1.3	5.5	3.6	5	3.8	4	3.8	3.1	3.9	2	3.4	1.3	2.8	2.6	1.8	1.6	1.5	1.3	1.5	1.1
ME2	2.8	5.1	3.8	2.2	1.3	2.9	2.5	2.7	1.7	2.3	2.3	2.6	3	1.9	1.3	1.3	1.2	2.1	2.6	4.7	1.3	3	1.2	1.1	1.3	1.3	3.5	1.4	3.4	2.4	2.9	2.6	4.8	2.5	2.8	2.1	2.4	2.4
ODC1-1	2.9	3.3	2.2	2.3	2.6	2.8	2.1	2.4	2.4	1.5	1.8	2.6	3.1	2	2.2	2	1.7	1.5	1.5	1.8	2.1	3.3	1.8	2	1.9	1.8	2.5	1.9	2	1.9	5.2	3.3	1.5	2.1	1.8	2.1	1.9	2.1
ODC1-2	2.5	2.1	3	3	1.6	3.3	2.1	4.4	1.8	1.3	1.3	2.2	4.4	1.7	1.7	1.4	1.7	1.3	1.8	2.7	1.6	2.4	2.1	1.6	1.5	1.6	2.5	1.5	1.3	1.7	6.7	2.7	1.5	2.9	3.2	1.3	1.6	2.2
ODC2-1	2.4	2.7	2.1	2.6	2.3	2.8	4.5	2.4	2.9	1.6	1.9	2.1	2.5	3.5	2.3	2.1	1.7	1.7	1.8	4.5	2.3	3.6	2.9	2.5	2.6	2.5	4.4	2.4	3.1	1.3	3	2	2.4	3	2.3	2.2	1.5	1.6
ODC2-2	2.4	3	3.5	2.8	2.3	2.6	4.1	3.7	2.2	1.3	1.8	2.6	3	2.2	2.6	2	1.9	1.4	1.1	3.9	2.6	3.4	2.4	2.5	2.7	1.8	2.8	2.5	2.8	1.9	3.4	2.4	2.1	2.1	2	1.9	1.5	1.4
PDC1a-1	6.9	2.4	1.9	2.3	2	2.1	5.7	2.9	2.9	2.3	2.9	1.5	1.4	2.6	2.5	1.8	1.5	2.4	2.6	2.9	2.1	3.4	1.8	2	1.6	1.9	1.2	1.7	1.7	2.5	2.4	1.9	2.5	2.1	2.2	2.1	2.8	2.6
PDC1a-2	2.5	4	2.7	2.5	2.1	2.5	2.5	3.4	2.1	6.3	4.2	2.6	3.1	5.3	2.5	1.9	1.9	2.5	4.8	4	2.8	3.6	2	2	2.6	2.3	2.9	2	3	5.6	2.3	2.4	4.7	2.1	2.4	2.6	2	5
PDC1b	6.8	2	1.3	0.9	2.2	1.4	4.1	0.7	2.7	2	2.3	1.9	1.6	2.5	2.4	2	1.5	2.4	2.5	2.9	2	1.7	1.7	1.6	1.7	1.7	1.1	1.7	0.6	2.5	2	2.4	2.2	2.2	2.1	2.1	2.1	2.3
PDC2-1	2.4	3	2.8	2.1	2.5	3	2.5	1.8	2.5	3.4	3.4	3.1	2.8	4.3	2.2	1.9	1.6	3.3	3.5	3.9	2.1	3.5	1.9	2.2	1.9	2	2.8	1.9	2.8	3.8	3.7	2.8	3.4	2.4	1.9	4.5	4.2	4.1
PDC2-2	2.6	2.3	2.6	2.5	2.1	2.7	2.7	2.3	2.1	2.3	1.6	2.7	2.5	1.7	2.7	2.2	2.2	2.2	2.1	4.2	2.1	3.5	2.3	1.9	1.8	1.9	3.1	2	2.9	1.6	3.3	2.4	1.9	1.8	2	1.8	2	3.1
SCoALa1	2.1	2.4	2.5	1.6	2.4	2.3	2.4	1.4	2.5	1.9	1.3	2.8	2.3	2.8	2.7	1.8	1.8	2.1	2.5	3.8	2.4	2.6	2.1	2.3	1.7	1.8	2.8	2	2.6	2.6	6.2	2.1	2.4	2.4	2.6	1.7	1.5	2.2
SCoALa2	2.2	1.7	2.1	2.4	2.2	2.9	3.4	1.5	2.8	1.6	1.7	2.2	2.5	2.7	2.5	1.9	1.6	1.8	1.7	3.5	1.9	2.4	2.4	1.7	1.8	1.9	3	1.8	2.1	2.4	6.7	2.6	1.5	2.2	1.8	1.8	2.3	2.4
SCoALb	2.4	2.5	2.4	1.5	1.6	1.8	5.4	2.2	2.4	1.7	1.9	1.7	3.1	2.4	2	1.5	2	2	2.4	2.7	1.8	3.1	1.4	1.5	1.5	1.4	1.2	1.4	1.9	2.3	2.7	2.2	2	2.5	2.1	2.4	1.9	2
SDH1-1	2.6	2.7	3.1	2.4	2.2	2.2	2.2	2.4	3.4	1.5	1.3	2.5	2.7	2.1	2	1.8	1.6	1.8	1.5	3.2	1.8	3.5	1.9	2	2	2.4	1.5	2.2	3.2	1.9	5.5	2.9	1.6	2.4	2.6	2	1.9	2.1
SDH2-1	4.5	2.9	1.8	2.2	1.8	2.5	5.5	1.7	3.2	1.9	2.4	1.6	1.8	2.3	1.9	1.9	1.7	2.3	2.3	3.4	1.8	1.9	1.5	1.5	1.6	1.6	1.7	1.4	1.6	2.4	2.5	2.9	2	2.6	2.4	2.3	2.3	3.1
SDH2-2	2.7	2.7	2.3	2.3	2.3	3.5	3	3.8	2.2	1.4	1.3	2	2.9	3.3	2.5	2	1.8	1.5	1.2	3.8	2.5	2.8	2.1	2.5	2.5	2.2	3.8	2.1	2.7	1.5	4	2.9	2.2	2.1	1.4	1.3	1.9	1.6
SDH2-3	2.7	2.1	2.8	2.1	1.5	3	2.3	4	1.8	2.4	2.7	2.7	4.3	7.3	1.4	1.3	1.7	3.7	4.3	3.1	1.5	2.3	1.8	1.6	1.8	1.7	2.6	1.6	2	2.6	4.9	3	7.1	4	3.6	3.7	3.3	2.8
SDH3-1	2.7	2.6	2.9	2.6	1.7	2.8	2.3	3.6	1.7	2	5.1	2.7	4.6	3.9	1.9	1.8	1.6	2.3	3.4	2.3	2	3	1.8	1.7	1.9	1.6	3.2	1.7	2	3	4	5	3.1	3.6	3.4	3.5	3.2	3.1
SDH4	2.7	2.9	2.7	2.4	2.5	2.7	3.3	2.6	2.4	1.4	1.5	2.2	2.4	1.3	2.2	1.9	1.8	1.9	1.7	4.6	2.2	4.5	2.3	2.3	2.1	2.5	3.8	2.1	1.7	1.6	3.9	2.5	2.1	1.9	2.5	1.6	1.3	1.9
SDH5	2.8	2.1	2.2	2	1.7	3.5	1.9	2.7	1.7	2.1	3.4	2.8	4.6	3.6	2			4.1	3.8	2.6		2.6					2.3		2.4	3	3.5	3.4	3.3	3.4	2.8	4	4	3.2
SDH6	2.2	1.5	2.3	1.9	1.6	2.7	1.7	3.3	1.8	2.8	2.9	2	4.6	4.2	1.8	1.6	1.5	2.1	1.6	2.5	1.7	2.6	1.7	1.6	1.4	1.9	2.6	1.7	1.6	1.6	5	4.5	3.7	2.8	3.5	3.8	3.6	4.2
SDH7a	2.2	2.6	2.5	2.4	1.7	3.3	1.7	2.2	1.7	2.4	2	2.5	4	4.4	1.7	1.4	1.7	2.9	2.8	3.2	0.9	3.1	1.6	1.4	1.5	2	3.1	1.5	1.4	2.8	3.8	3.2	2.5	2.8	2.1	3.5	2.6	3.1
SDH7b	2.7	3.2	3.6	2.3	2.3	3.2	1.6	2.9	2.6	2.2	2.7	2.8	3.7	2.6	2.1	1.5	1.8	3	1.8	4.4	2	2.8	1.7	1.4	1.2	1.7	2.1	1.5	2.1	1.7	4.1	2.6	2.1	2.8	2.7	3.2	2.1	2.4
SDH8	3.7	3.7	1.7	3.3	3.2	3.7	4.5	2.5	3	1.9	2.8	3.1	3.3	3	3.2	2.8	3	2.2	2.7	4	3.4	3.4	3.4	2.9	2.6	2.4	3.4	3.1	3.1	1.7	2.3	2	2.5	3	2.3	2.7	1.9	3.2

## Sheet: split-LUC_rep3
Supplementary Data 3: Data from protein-protein interaction assays used for the calculation of the compromise score
	ACO2	ACO3	CSY4	FUM1	ICDH	IDH1	IDH2	IDH5	IDH6	LPD1	LPD2	MDH1	MDH2	ME1	ME2	ODC1-1	ODC1-2	ODC2-1	ODC2-2	PDC1a-1	PDC1a-2	PDC1b	PDC2-1	PDC2-2	SCoALa1	SCoALa2	SCoALb	SDH1-1	SDH2-1	SDH2-2	SDH2-3	SDH3-1	SDH4	SDH5	SDH6	SDH7a	SDH7b	SDH8
ACO2	1.5	1.8	1.8	1.6	1.3	1.8	3.5	1.6	3.6	0.9	0.6	1.3	1.4	5.7	2.2	2.5	2	1	1	3.5	0.4	2.1	0.4	2.2	2.2	2.7	1.8	2.1	2.1	1.1	2.3	1.2	2	1.1	1.6	1.2	0.8	1.2
ACO3	1.8	3.9	1.9	1.2	1.1	2.7	3.8	1.7	3.6	4.3	3	1.5	1.9	6.1	1.3	1.7	1.4	2	4.7	3.1	1.3	2.3	1.1	2	1.5	1.9	1.4	1.8	1.7	4.2	2.2	2.5	4.9	1.7	1.8	2.6	4.2	4.3
CSY4	1.8	3.2	2.5	2.5	1.9	3.1	4.3	2.2	2.4	1.7	1.9	2.4	3.4	3.8	2.2	1.3	1.4	2	2.3	4	1.5	3.1	1.6	1.5	1.4	1.5	1.6	1.6	2.3	2.7	2.2	2.4	2.4	2.2	1.9	2	1.7	2.2
FUM1	1.4	2.3	2	1.6	0.9	2	1.3	1.6	2.1	1.5	1	2.3	1.5	2.4	0.9	2.7	2.8	1.1	1	4.6	1.6	2.3	1.4	2.5	2.5	2.5	1.9	2.4	1.6	1	3.4	1.8	2.3	2.9	2.9	1.7	2.4	2.1
ICDH	2.3	4.3	2.1	2.9	1.1	2.2	2.8	3.1	1.6	1.3	1	2.8	2.5	6	1.3	1.2	0.9	1.7	1	4	1.1	2.5	1.2	1.1	1	0.9	2.3	1.1	2.1	1.5	2.3	1.9	1.8	1.8	1.1	1.4	1.1	1.1
IDH1	1.5	2.2	1.7	1.7	2	1.9	4.8	1.9	2.5	2	1.8	1.9	2.4	2.9	2.2	1.4	1.5	1.8	1.9	2.7	1.4	2.7	1.4	1.4	1.5	1.4	1.7	1.4	1.3	2.3	1.9	2.3	2.3	2	1.9	1.9	2.1	1.7
IDH2	1.7	2.2	1.6	1.4	1	2	2.4	1.7	1.3	1.5	1.2	1.7	1.5	5.3	1.1	1.2	1.2	1.1	1.6	4	0.9	2.5	1.1	1.1	1.2	1.2	1.9	1.3	1.8	1.6	2.4	2.4	5.2	1.6	1.2	2	2.6	2.4
IDH5	1.7	2.2	1.5	1.8	1.7	1.8	4.9	1.5	1.8	1.6	1.9	1.3	1.8	2.5	1.8	1.2	1.4	1.7	2	2.6	1.1	1.8	1.4	1.3	1.3	1.1	1	1.4	1.4	1.9	2.1	2.1	2.4	2.2	2	1.6	1.8	1.8
IDH6	1.6	2.2	2	1.2	1.2	1.8	2.4	1.8	1.2	2.4	1.4	1.5	1.2	2.5	1.3	1.1	1.2	1.2	1.1	3.3	1	2.3	0.9	1.1	1.2	1.1	1.7	1.2	2	1	2.2	2.4	1.9	1.7	1.9	1.5	1.9	1.8
LPD1	3.2	3.2	2.5	3.9	2.3	2.6	4.3	3.1	2.5	1.8	1.4	2.8	2.8	1.6	2.2	2	2.3	1.7	1.4	5.4	2.3	3.5	2.5	2.3	2.5	2.1	3.2	1.8	1.7	1.3	3.7	2.1	1.7	1.9	3.3	2.7	1.6	1.7
LPD2	3.9	3.2	3.2	2.9	2.6	3.1	4.6	1.7	2	2	2.2	2.1	2.9	1.7	2.6	2	1.8	1.7	1.4	4.3	2.3	4.4	2.5	2.2	1.9	2.1	3.3	2	3.5	1.5	3.1	3.2	1.7	1.9	1.8	1.8	2	2.6
MDH1	1.2	1.4	2.8	1	1.3	2.5	2.6	1.3	1.7	1.2	0.9	1.3	1.6	2.4	1.5	2.4	2.6	1.3	1.1	4.6	0.8	1.8	1.2	2.2	2.4	2.2	1.3	2.2	1.4	0.9	2.1	1.7	1.9	1.4	1.2	1.5	1.3	1.2
MDH2	1.1	1.1	1.8	1.2	2.3	1.1	3.7	1.5	2.6	1.1	1.1	1.8	1.1	2.2	2.3	1.3	1.4	1.1	1.9	3.7	2	2.1	2.4	1.2	1.1	1.3	1.5	1.1	1.6	1.2	3.7	2.9	2	2.2	1	2.8	2.2	2.8
ME1	3	3.6	3.2	2	2.3	2.9	2.1	3.5	2.2	1.7	1.1	2.6	3	2.7	1.7	2.2	2.2	1.1	1.1	4.5	3.2	4.6	3.4	4	3.6	2.8	3.4	2	3.1	1.1	2.7	2.4	1.8	1.7	1.5	1.2	1.4	0.9
ME2	2.5	4.7	3.3	2.1	1.1	2.4	2.7	2.6	1.7	1.1	0.8	2.5	2.7	2.4	1.4	1.2	1.1	1.2	0.9	3.5	1.1	3	1.1	0.9	1.1	1.1	3.3	1.2	2.8	1.1	1.9	2.6	5.2	1.7	1.5	1.1	1.2	2.6
ODC1-1	2.9	3.1	2.2	2.1	2.3	2.8	1.9	2.3	2.3	1.3	1.6	2.5	2.9	2.3	2.1	1.7	1.5	1.3	1.5	1.8	1.9	3.4	1.7	1.8	1.7	1.6	2.5	1.8	2	1.8	4.9	2.9	1.6	2.2	1.7	2	1.8	1.9
ODC1-2	2.4	2	2.8	3.2	2.1	3.3	2	4.4	2.4	1	1.1	2	4.1	2.1	2.1	1.4	1.7	1.2	1.5	2.4	1.6	2.1	2.1	1.6	1.5	1.6	2.1	1.5	1.3	1.5	6.5	2.3	1.9	2.7	3	1.3	1.5	2.1
ODC2-1	2.1	2.6	1.9	2.5	2.1	2.8	4	2	2.5	1.4	1.7	2.1	2.6	2.8	2.1	1.7	1.5	1.6	1.6	4.2	2	3.3	2.5	2	2.1	2	4.3	1.8	3.1	1.2	2.7	1.7	1.9	2.8	2	2.4	1.4	1.5
ODC2-2	2.1	2.9	3.4	2.7	1.9	2.6	3.9	3.5	2.1	1.1	1.6	2.4	2.7	2.7	2.3	1.6	1.7	1.3	1	3.1	2.3	3.1	2.3	2	2.3	1.6	2.6	2.2	2.5	1.8	3.1	2	1.8	2	2	1.9	1.5	1.4
PDC1a-1	1.9	2.2	1.8	2.2	1.9	1.9	5.4	2.9	2.9	2	2.8	1.4	1.5	3	2.5	1.5	1.5	2.1	2.5	2.4	1.8	3.1	1.6	1.6	1.7	1.5	1	1.8	1.7	2.3	2.1	1.7	2.7	1.8	2.1	2.1	2.7	2.4
PDC1a-2	2	3.5	2.4	2.4	1.9	2.1	2	3.1	1.9	5.9	3	2.4	3.1	6.8	2	1.6	1.6	2.1	4.8	3.8	2.2	3.3	1.7	1.6	1.9	1.9	2.7	1.7	3	4.7	2.2	2.2	5.1	1.7	2	2.6	1.5	4.7
PDC1b	1.8	2.1	1.2	0.8	2.2	1.6	3.8	0.8	2.5	1.9	2.3	1.9	1.5	3	2.2	1.2	1.5	2.2	2.2	2.5	1.6	1.6	1.5	1.5	1.6	1.5	1.1	1.8	0.5	2.2	1.9	2.1	2.6	2.2	1.9	1.8	1.9	2.1
PDC2-1	2.4	2.9	2.7	2	2.2	2.7	2.2	1.7	2	3.1	3.3	2.7	2.5	4.6	2.1	1.4	1.4	2.9	3.5	3.5	1.8	3.1	1.7	1.7	1.6	1.8	2.3	1.4	2.4	3.8	3.3	2.6	3.7	2.1	1.9	4.3	3.9	3.9
PDC2-2	2.2	2.2	2.2	2.3	1.9	2.5	2.4	2.1	2	2	1.4	2.5	2.1	1.9	2.3	1.8	1.8	1.9	1.9	3.8	1.8	3.1	1.9	1.6	1.5	1.7	2.9	1.7	2.4	1.5	3	2	2.2	1.7	1.8	1.7	1.9	2.8
SCoALa1	2	2.1	2.2	1.5	2.1	2.4	2.2	1.2	2.1	1.7	1.4	2.5	2.2	3.1	2.2	1.6	1.4	2	2.4	3.3	2.1	2.2	1.7	1.8	1.5	1.5	2.5	1.7	2.5	2.5	6.6	1.8	2.6	2.3	2.5	1.6	1.5	1.9
SCoALa2	1.9	1.4	1.8	2	1.9	2.7	2.9	1.4	2.5	1.7	1.5	2.1	2.4	2.9	2.2	1.6	1.3	1.6	1.5	3.3	1.6	2.1	1.9	1.5	1.5	1.6	2.9	1.6	1.8	2.4	6.1	2.7	1.8	2	1.5	1.8	2.2	2.4
SCoALb	1.7	2.4	2.5	1.7	1.4	1.6	5.1	2.1	2	1.5	1.7	1.9	2.8	2.8	1.7	1.9	2	1.7	2	2.7	1.4	2.9	1.3	1.5	1.3	1.1	1.3	1.3	1.9	2.1	2.4	2.2	2.5	2.2	1.7	2.2	1.7	1.8
SDH1-1	2.4	2.4	2.9	2.4	1.9	2.1	1.9	2.5	3	1.2	1.2	2.4	2.4	2.3	1.7	1.3	1.4	1.9	1.6	2.9	1.7	3.5	1.8	1.8	1.6	2	1.3	1.9	2.9	1.9	5.3	2.7	1.6	2.1	2.6	2	1.9	1.9
SDH2-1	1.6	2.8	1.8	2.2	1.7	2.3	4.8	1.7	2.9	1.9	2.2	1.6	1.8	2.9	1.7	1.4	1.7	1.9	2	3.1	1.5	1.7	1.3	1.5	1.4	1.3	1.9	1.7	1.6	2	2.4	2.8	2.4	2.4	2.3	2.1	2.1	2.7
SDH2-2	2.3	2.4	1.9	2	2.1	3.1	2.7	3.6	2	1.2	1	1.9	2.6	1.9	2.3	1.7	1.6	1.3	1.1	3.7	2.1	2.9	2	2	2.2	1.7	3.8	1.7	2.4	1.3	4.2	2.9	1.8	1.9	1.2	1.3	1.7	1.5
SDH2-3	2.6	1.9	2.8	2.1	1.5	3	2.3	4.2	1.8	1.9	2.5	2.5	4.1	7.3	1.8	1.3	1.7	3.2	3.6	3	1.5	2.3	1.8	1.6	1.8	1.7	2.7	1.6	1.9	2.2	4.6	2.6	6.8	3.8	3.2	3.4	3.1	2.5
SDH3-1	2.7	2.6	2.6	2.6	1.7	2.6	2.6	3.7	1.7	1.9	4.5	2.6	4.4	3.8	1.9	1.8	1.6	2.2	3.2	2.2	2	2.6	1.8	1.7	1.9	1.6	3.2	1.7	2	2.6	3.5	4.6	2.8	3.3	3.2	3	3	2.7
SDH4	2.4	2.9	2.2	2.3	2.3	2.4	3	2.6	2.1	1.2	1.3	2	2.3	1.7	2	1.6	1.6	1.7	1.4	4.1	2	4.3	2	2	1.8	1.8	3.6	1.7	1.7	1.6	3.4	2.3	1.7	1.6	2.6	1.5	1.2	1.7
SDH5	2.8	2.2	2.2	1.9	1.7	3.7	1.9	2.3	1.7	1.8	3	2.7	3.9	3.2	2	1.7	1.5	3.9	3.6	2.5	1.6	2.5	1.9	2	1.7	1.9	2.2	1.9	2.3	2.9	3.2	3	3	3	2.5	3.9	3.7	2.9
SDH6	2.1	1.4	2.3	1.9	1.6	2.2	1.7	3	1.8	2.5	2.7	1.8	4.1	3.9	1.8	1.6	1.5	1.8	1.5	2.5	1.7	2.4	1.7	1.6	1.4	1.9	2.5	1.7	1.5	1.5	4.6	4.3	3.2	2.4	3.1	3.1	3.1	3.5
SDH7a	2.1	2.6	2.4	2.3	1.7	3.3	1.7	2.1	1.7	2.2	1.7	2.5	3.8	3.8	1.7	1.4	1.7	2.7	2.3	3.2	0.9	3.1	1.6	1.4	1.5	2	2.9	1.5	1.4	2.7	3.8	3.1	2.1	2.5	1.9	3.2	2.4	2.8
SDH7b	2.7	3.1	3.5	2.1	2.3	3.6	1.6	2.9	2.6	1.8	2.4	2.7	3.2	2.2	2.1	1.5	1.8	2.8	1.7	4	2	2.9	1.7	1.4	1.2	1.7	2	1.5	2	1.5	3.5	2.5	1.7	2.4	2.3	2.9	1.7	2.2
SDH8	3.4	3.6	1.4	3.1	2.9	3.1	4.4	2.1	2.6	1.6	2.6	3.3	3.3	2.9	2.7	2.7	3.1	1.9	2.4	3.8	3.1	3	3	2.5	2.3	2.3	3.1	2.8	2.9	1.5	1.9	1.8	2.1	2.7	2	2.3	1.7	2.7

## Sheet: split-LUC_rep4
Supplementary Data 3: Data from protein-protein interaction assays used for the calculation of the compromise score
	ACO2	ACO3	CSY4	FUM1	ICDH	IDH1	IDH2	IDH5	IDH6	LPD1	LPD2	MDH1	MDH2	ME1	ME2	ODC1-1	ODC1-2	ODC2-1	ODC2-2	PDC1a-1	PDC1a-2	PDC1b	PDC2-1	PDC2-2	SCoALa1	SCoALa2	SCoALb	SDH1-1	SDH2-1	SDH2-2	SDH2-3	SDH3-1	SDH4	SDH5	SDH6	SDH7a	SDH7b	SDH8
ACO2	3.3	4.4	3.1	3.4	1.5	2.8	3.9	2.8	4.5			2.8	2.7		0.5	3.1	2.6			6.3	0.4	3.5	0.3	2.7	2.9	3.2	3.1	2.7	4.5
ACO3	3.4	6.8	3.1	2.4	1.8	4.2	3.3	3.1	3.3			3	3.8		2	2.5	2.2			5.4	1.6	3.4	2	2.7	2.2	2.7	2.3	2.8	3.1
CSY4	6.7	3.3	2.5	2.8	3	3	4.4	2.4	3.4	1.5	1.8	2.5	3.2	1.6	3	2.8	2.1	1.8	2	3.6	2.8	3	2.3	2.5	2.7	2.6	1.6	2.6	2.5	2.3	1.8	2.3	3.9	2.2	1.7	1.8	1.6	2.1
FUM1	2.4	3.2	3	2.5	1.9	3.2	2.4	2.7	3.1			2.8	2.6		1.9	4	3.8			6.1	2.7	3.9	2.4	4	3.8	4	3.3	3.8	2.7
ICDH	2.9	5.2	4.1	4.4	1.4	3.9	3	4.8	1.7			4.2	4		1.6	1.4	1.2			6.4	1.5	4.9	1.4	1.2	1.3	1.4	4	1.5	3.9
IDH1	3	2.2	1.6	1.6	2.8	1.8	5.1	1.7	3.4	1.7	1.5	2	2.4	2.6	2.7	2.3	2	1.7	1.8	2.4	2.2	2.7	2.2	2.4	2.6	2.5	1.6	2.5	1.3	2.1	1.9	2.2	1.6	1.9	1.6	1.7	2	1.7
IDH2	3.4	4	2.8	3.2	1.3	3.5	2.3	2.9	1.6			4.5	3.1		1.4	1.6	1.7			6.5	1.4	3.9	1.4	1.4	1.7	1.7	3.2	1.6	4
IDH5	2.2	2.1	1.5	1.8	2.5	1.8	5.4	1.5	2.6	1.5	1.5	1.3	1.9	2.5	2.6	2.1	1.9	1.7	1.8	2.4	2.2	1.8	2	2.3	2.1	2.2	1.1	1.9	1.4	1.6	2.1	2	3.8	2	1.9	1.5	1.6	1.6
IDH6	3.8	4.2	3.3	2.2	1.3	3.4	2.4	3.1	1.4			3	2.2		1.5	1.4	1.5			6.2	1.3	3.5	1.1	1.4	1.7	1.6	3.4	1.6	4.1
LPD1	3.8	4.3	3.1	3.6	3	3.4	5.5	3.6	3.5	1.5	1.6	3.2	3.9	1.5	3.4	3.1	3.6	1.5	1.5	6	3.6	4	3.8	4	4.2	3.4	3.1	2.7	2.3	1.3	2	2.1	1.4	3.2	2.9	1.7	1.8	1.8
LPD2	4.5	4.2	4	3.1	3.5	3.3	6.7	2.4	3.4	2	2.2	2.5	3.3	1.7	3.7	3.1	2.9	1.7	1.4	5.5	3.5	4.7	3.9	3.2	2.7	3	3.5	2.8	3.4	1.5	3.1	3.2	1.4	1.9	1.8	1.8	2	2.6
MDH1	2	2.1	5.1	1.7	2.4	3.9	2.7	2.1	2.1			2.9	2.8		2.2	3.1	3.2			6.6	1.7	2.7	2.1	3.5	3.2	2.9	3.4	3.1	2.8
MDH2	1.9	1.9	3.9	3.2	2.7	1.8	3.8	3.9	3.3			2.8	2.6		3.3	1.7	1.7			6.4	2.6	3.5	3.2	1.7	1.6	1.7	2.9	1.6	3.9
ME1	3.8	4.2	4	2.6	2.9	3.1	2.6	3.9	2.7	1.7	1.1	3.4	3.8	1.5	2.1	2.9	2.8	1.1	1.1	5.6	4.4	4.9	4.4	5.2	4.8	3.6	3.7	2.5	3.2	1.1	2.7	2.4	2.5	1.7	1.5	1.2	1.4	0.9
ME2	3.1	5.5	5.6	3.5	1.4	4.5	2.5	4.9	1.8			4.2	4.4		1.6	1.5	1.4			7.3	1.5	4.4	1.5	1.3	1.5	1.5	4.6	1.6	4.5
ODC1-1	3.4	4	2.3	2.6	1.9	3	1.9	2.3	2.8	1.3	1.6	3	4.4	1.7	1.7	2.7	2.1	1.3	1.5	2.6	2.4	3.5	2.3	2.8	2.3	2.2	2.4	2.3	2.5	1.8	4.9	2.9	2.3	2.2	1.7	2	1.8	1.9
ODC1-2	2.6	2.7	2.9	3	2.1	3.2	2	4.3	2.4	1	1.1	2.4	4.7	2.2	2.1	1.4	1.7	1.2	1.5	4.9	1.6	2.6	2.1	1.6	1.5	1.6	2.7	1.5	1.3	1.5	6.5	2.3	2.1	2.7	3	1.3	1.5	2.1
ODC2-1	3.1	3.3	2.6	2.7	2.9	3.2	5.5	2.8	3.5	1.4	1.7	2.5	3	2.5	2.9	3	2.5	1.6	1.6	4.7	2.9	3.4	3.6	3.2	3.3	3.1	4.2	2.9	2.9	1.2	2.7	1.7	1.5	2.8	2	2.4	1.4	1.5
ODC2-2	2.7	3.8	3.5	3.2	2.8	3	4.9	3.7	2.7	1.1	1.6	3.1	3.2	1.6	3.4	2.6	2.5	1.3	1	4	3.2	3.1	3	3.1	3.6	2.5	2.6	3.2	2.9	1.8	3.1	2	1.6	2	2	1.9	1.5	1.4
PDC1a-1	6.9	2.4	1.7	2	2.6	1.7	4.3	2.5	3.3	1.9	2.6	1.5	1.4	5.1	3	2.8	2.4	2	2.2	2.3	2.8	2.8	3.1	3.3	2.8	2.9	0.9	2.8	1.6	2.2	2	1.6	3.8	1.7	1.9	1.8	2.4	2.2
PDC1a-2	3.8	5	3.9	3.8	2.7	3.7	3.2	5.1	2.7			3.8	4.4		3.2	2.4	2.4			4.8	3.9	4.9	2.4	2.3	3.7	3.2	4.2	2.6	4.1
PDC1b	6.8	2	1.3	0.9	3.6	1.5	4.1	0.7	3.3	1.7	2	1.8	1.5	5.1	3.4	3.3	2.2	2.1	2.2	2.3	3.1	1.5	2.5	2.6	2.5	2.7	1	2.8	0.6	2.1	1.7	2.1	3.6	2	1.7	1.7	1.9	2
PDC2-1	4.2	4.8	3.8	3.3	1.6	3.6	1.8	3	1.8	3.1	3.3	4.3	4.3	1.9	2	2.4	2.1	2.9	3.5	5.2	2.5	4.9	2.3	2.7	2.4	2.6	3.7	2.4	4.3	3.8	3.3	2.6	2.3	2.1	1.9	4.3	3.9	3.9
PDC2-2	4	3.1	3.5	3.9	2	3.4	1.9	3.4	1.9	2	1.4	3.8	3.6	1.9	2	2.7	3.3	1.9	1.9	5.5	2.5	4.7	2.8	2.3	2.1	2.4	3.9	2.5	3.9	1.5	3	2	2.1	1.7	1.8	1.7	1.9	2.8
SCoALa1	3.5	3.5	3.9	2.9	1.7	2.9	2.4	2.2	1.8	1.7	1.4	4	3	2	2.1	2.2	2.3	2	2.4	5.6	2.7	3.4	2.3	3.1	2.2	2.3	4.2	2.4	3.5	2.5	6.6	1.8	2.6	2.3	2.5	1.6	1.5	1.9
SCoALa2	3.6	2.3	2.7	3.8	2.1	3.7	2.1	2.1	2	1.7	1.5	3	3.4	1.8	2.1	2.4	2	1.6	1.5	4.3	2.4	3.4	3.1	2.2	2.4	2.4	3.8	2.2	3.5	2.4	6.1	2.7	2.5	2	1.5	1.8	2.2	2.4
SCoALb	2.4	2.5	2.3	1.7	2.1	1.6	5.9	2.2	2.6	1.6	1.7	1.9	2.6	2.6	2.4	2.2	3	1.7	1.9	2.2	2.4	2.6	1.9	1.9	2.4	2	1.3	2.1	1.7	1.8	2.2	1.8	3.6	2	1.6	2.2	1.5	1.7
SDH1-1	3.6	3.3	4.1	3.8	1.7	3.2	3	4.3	2.2	1.2	1.2	3.2	3.4	2	1.9	2	2	1.9	1.6	4.4	2.1	3.7	2.3	2.4	2.4	2.8	2.5	3.1	3.8	1.9	5.3	2.7	2.6	2.1	2.6	2	1.9	1.9
SDH2-1	4.5	2.9	1.9	2.2	2.2	2.2	5.5	1.9	3.4	1.6	2.1	1.7	1.9	2.3	2.3	2.7	2.2	1.9	1.7	2.9	2.3	1.8	2	2.1	2.3	2.2	1.9	2	1.6	2	2.1	2.7	3.9	2.5	1.9	2	1.9	2.5
SDH2-2	3.5	4.4	2.7	2.6	3	3.5	3.9	4.1	2.6	1.2	1	2.7	3.1	2.5	2.9	2.7	2.3	1.3	1.1	3.5	3.1	2.9	2.6	2.8	3.5	2.8	3.3	2.6	3.1	1.3	4.2	2.9	1.5	1.9	1.2	1.3	1.7	1.5
SDH2-3	3	2.5	3	2.7	1.5	3	2.3	4.1	1.8	2.7	3.7	2.8	4.9	6.6	1.4	1.3	1.7	4.3	2.6	4.3	1.5	2.8	1.8	1.6	1.8	1.7	2.8	1.6	2.5	2.2	3	4	6.3	3.6	3.7	3.3	2.8	2.4
SDH3-1	3.2	2.8	3	3	1.7	3.2	2.3	3.6	1.7	5.1	2.3	2.9	5.1	3.5	1.9	1.8	1.6	3.4	3	3	2	3.1	1.8	1.7	1.9	1.6	3.3	1.7	2.5	2.6	5	3.6	2.5	3.4	3.5	3.2	3.1	2
SDH4	3.3	3.5	2.8	2.6	3	2.9	3.7	2.7	2.9	1.2	1.3	2.4	2.9	1.6	2.6	2.3	2.3	1.7	1.4	5	2.8	4.1	2.7	3	2.7	3.1	3.6	2.5	2	1.6	3.4	2.3	1.7	1.6	2.6	1.5	1.2	1.7
SDH5	3.1	2.3	12.7	2.5	1.7	3.6	1.9	2.7	1.7	3.4	4.1	3.2	5.5	3	2	1.7	1.5	3.8	3	3.7	1.6	3	1.9	2	1.7	1.9	2.6	1.9	2.9	2.9	3.4	3.4	2.6	2.8	4	4	3.2	2.1
SDH6	3	2	2.9	2.5	1.6	2.7	1.7	3.4	1.8	2.9	2.1	2.5	5.3	3.5	1.8	1.6	1.5	1.6	1.6	3.1	1.7	2.8	1.7	1.6	1.4	1.9	3	1.7	2	1.5	4.5	2.8	2.9	3.5	3.8	3.6	4.2	2.8
SDH7a	2.7	3	2.8	2.7	1.7	3.2	1.7	2.5	1.7	2	2.9	3.2	4.6	3.6	1.7	1.4	1.7	2.8	2.8	3.5	0.9	3.2	1.6	1.4	1.5	2	3.3	1.5	1.8	2.7	3.2	2.8	1.9	2.1	3.5	2.6	3.1	2.4
SDH7b	2.9	3.5	3.5	2.5	2.3	3.3	1.6	2.9	2.6	2.7	3	3.3	4.5	1.9	2.1	1.5	1.8	1.8	1.7	4.1	2	2.9	1.7	1.4	1.2	1.7	2.5	1.5	2.2	1.5	2.6	2.8	1.6	2.7	3.2	2.1	2.4	2.2
SDH8	4.6	4.9	2.8	3.7	4	4	5.6	3	4.3	2.8	2.2	3.3	3.6	2.5	4.2	3.7	3.7	2.7	1.7	5.5	4.6	3.7	4.7	4.1	3.6	3.3	3.6	3.9	3.2	1.5	2	3	2	2.3	2.7	1.9	3.2	1.9

## Sheet: Y2H
Supplementary Data 3: Data from protein-protein interaction assays used for the calculation of the compromise score
	ACO2	ACO3	CSY4	FUM1	ICDH	IDH1	IDH2	IDH5	IDH6	LPD1	LPD2	MDH1	MDH2	ME1	ME2	ODC1-1	ODC1-2	ODC2-1	ODC2-2	PDC1a-1	PDC1a-2	PDC1b	PDC2-1	PDC2-2	SCoALa1	SCoALa2	SCoALb	SDH1-1	SDH2-1	SDH2-2	SDH2-3	SDH3-1	SDH4	SDH5	SDH6	SDH7a	SDH7b	SDH8
ACO2		5	3					5											8		5								8				8
ACO3	5	8	5			8	5				3	5							5									8									8
CSY4	3	3	5			3	5		5	5	5	5	5	5	8	5	8				5	5		5		5	8	5	5			5	5		5	5	5	8
FUM1					5								5	5									5				8	5	5
ICDH			5			5	5	5	3		5		3	5		5		3	8	5			5			5	5		8	8	5	5	5	5			5
IDH1	3	5	5		5	5	3	5	8	5	5	5			8		8	5	5		5					8						8	5			5	5	5
IDH2	3		5		8	5	5	5	5	5	5	5	3		3	5	5	3	8		5	5		5		3	5		8	5	5		5	5	5		5	8
IDH5	8	5			5		5	5	3		5				8		8					8				5			5			8				5	5	5
IDH6	8	5	8		8	8	5	5	5	5	5	5	5		5	5	5	3	3		5	5				5	5		8	5		3	5	5			5
LPD1			8		5			5		3	3			3						5			3	5					8	8			8
LPD2			5		3		5	5			5	5				8		5		5	5		8	8	5			5		8		5						8
MDH1	8		5	5	5	5							5		8	8		5			8			8	8		8	5							5		8
MDH2	5		5	3		5			3	5		5	3		5	5		5	5		5			5	8		5			5	5				3		5
ME1			8		8			5		5	8		8		3	5		5		5		3	3		5		8		8				8				8
ME2			8		5		8	8	5		5				5	8	8	8	8				3			8	8	5	5	5		5		5			5	5
ODC1-1		5	5		5						5			3			5	5	5		8				8		8		8		3		8				8
ODC1-2			5		5						5						5	5	5						8			5				5	5
ODC2-1	5		5		3				8		8			5		5	5	3	5		5		5		5	5		5		8		5		5	3	5
ODC2-2			8				8	5	8	3	5	8				5	3	3	8						8	5	5	5	8	8		5	8			3	8
PDC1a-1		5			8						5		8	5								5	5	8	5		5					5		5	5		5	8
PDC1a-2		5	8					5		5				3	5	8			5	8	5	8		5						8							5
PDC1b					8				5		5		8		5	5	8		5	5		5	5	5	8	8	5	5		5		5			5	5	5
PDC2-1			5			5		5	5	5			5		5	5	8	8	8	3	5	3	5	5		5	8	5		5	5				5		5	5
PDC2-2			8		8	5	8	8	8	3		8	5		5	5	8	8	5	3	5	3	5	5	5	5	3	5	8			5			5	8	8	5
SCoALa1	3				8	5	5	8	5		8	8			8	5		8			5			5	3	3	3	5	8			5	8		5	8	8	5
SCoALa2	5	5	5		8		5	5	5		5	8	5		8	5		5		5	5	5		5	5	5	3	5	5			5	8					5
SCoALb		5					5		3		5	8	5			5			5	8			5			5	3	5	5		5	8	5			5
SDH1-1	8						8	5	8		8				8	5		5				5			8	8	5	5	5		5	5	5		5		5	8
SDH2-1		5	5			5					5												5			8		5	5			3	5		5
SDH2-2	5		8				5	5				8		5		8	5	8								8	5	5	5	8			5		5		5	3
SDH2-3											3					5											5	5	8	5		8	5		5
SDH3-1		5	5	5				5								5			3		5	3	5			5	5	5	5	5		8			5		5
SDH4			8				5	5	5	5	5	5	8	5				8		8			3					5	5				5		5		5	5
SDH5		5		5		5	5	5	8			8	3		8	5			8	5	5	3	5		5	5	5	5	5	8	5	8			3		5	5
SDH6	5	5	5	5		5	5	5	5			8			8	5			8	5	5		5		5	5	5	5	5	8		8			5			5
SDH7a	5	5		5	8				8	5		8		5		8			8		5		5		5	5	5	5	5	8	5	5	5	5	8		3
SDH7b			5							5	5	8		5		8					5	5	5		8	5	5	5	5	8	5		5	5	8	5	5
SDH8																							8					5	5	8	5		5		8
